# Supplementary material for: Comparative connectomics of the descending and ascending neurons of the Drosophila nervous system: stereotypy and sexual dimorphism
Source: bioRxiv. 2024 Jun 28:2024.06.04.596633. Originally published 2024 Jun 6. Preprint. [Version 2] doi: 10.1101/2024.06.04.596633 (PMC11185702; doi:10.1101/2024.06.04.596633)
Supplement: Supplement 1 [file media-1.xlsx]

## Sheet: FAFB_seed_plane
xyz	x	y	z	svid	root_id	side	soma_side	class	tract_from_manc	soma_cat	nt_type	nt_type_score	nt_type_new	cell_type	hemibrain_type	hemilineage
(131243, 76538, 5798)	131243	76538	5798	79662160791456382	720575940623758377	L		AN			DA	0.46	unk
(124890, 80151, 5798)	124890	80151	5798	79240154484803233	720575940632001640	L		AN			GABA	0.47	unk
(129614, 84173, 5799)	129614	84173	5799	79521904339411713	720575940647036724	L		AN			SER	0.83	other
(129491, 73011, 5791)	129491	73011	5791	79521148424950662	720575940632381970	L		AN			ACH	0.84	ACH
(127970, 83326, 5798)	127970	83326	5798	79451466875754027	720575940632118479	L		AN			ACH	0.96	ACH
(131720, 76314, 5798)	131720	76314	5798	79662092071985734	720575940629591793	L		AN			DA	0.46	unk
(128847, 83742, 5798)	128847	83742	5798	79451535595226931	720575940627360774	L		AN			ACH	0.9	ACH
(127568, 83349, 5799)	127568	83349	5799	79381098131580372	720575940616553300	L		AN			ACH	0.8	ACH
(131246, 78543, 5391)	131246	78543	5391	79662298163420445	720575940627490065	L		AN			SER	0.58	unk
(130512, 79802, 5798)	130512	79802	5798	79591998205710926	720575940617757269	L		AN				0	unk
(131679, 78189, 5798)	131679	78189	5798	79662229510938703	720575940604705481	L		AN				0	unk
(128077, 77834, 5798)	128077	77834	5798	79451123278386509	720575940633426168	L		SA	DMT			0	unk
(127582, 80752, 5798)	127582	80752	5798	79380960692630393	720575940638128198	L		SA	DMT			0	unk
(128268, 80827, 5798)	128268	80827	5798	79451329436822286	720575940615810717	L		SA	DMT			0	unk
(125589, 76710, 5798)	125589	76710	5798	79239948326386940	720575940624245176	L		AN				0	unk
(124308, 79468, 5798)	124308	79468	5798	79169717021137038	720575940636821616	L		AN			ACH	0.94	ACH	CB0691	hb-706176085
(131440, 85917, 5637)	131440	85917	5637	79662779200068148	720575940639264590	L		AN				0	unk
(129554, 74525, 5798)	129554	74525	5798	79521285864136369	720575940620896525	L		AN			GLUT	0.42	unk
(128940, 74949, 5798)	128940	74949	5798	79450917119963614	720575940645264260	L		AN				0	unk
(126481, 74033, 5798)	126481	74033	5798	79310110912034764	720575940621949675	L		AN				0	unk
(128650, 78552, 5798)	128650	78552	5798	79451191997867495	720575940615346617	L		SA	DMT			0	unk
(131796, 78021, 5798)	131796	78021	5798	79662229510926319	720575940620262621	L		AN				0	unk
(128250, 80947, 5798)	128250	80947	5798	79451329436813182	720575940617567691	L		SA	DMT			0	unk
(126279, 78478, 5798)	126279	78478	5798	79310454509494002	720575940614001595	L		SA	DMT			0	unk
(125913, 74008, 5794)	125913	74008	5794	79310110912033279	720575940620551046	L		AN				0	unk
(126914, 79255, 5798)	126914	79255	5798	79380823253684958	720575940614957115	L		SA	DMT			0	unk
(127189, 78458, 5797)	127189	78458	5797	79380754534197860	720575940642624292	L		SA	DMT			0	unk
(126851, 76288, 5798)	126851	76288	5798	79310248351071196	720575940625652879	L		SA	DMT			0	unk
(125613, 80241, 5798)	125613	80241	5798	79240154484804329	720575940626901521	L		AN			ACH	0.92	ACH
(124799, 74609, 5798)	124799	74609	5798	79169442143216318	720575940619423216	L		AN				0	unk
(125740, 76578, 5798)	125740	76578	5798	79239948326375882	720575940629486714	L		AN			GABA	0.46	unk
(126113, 79622, 5798)	126113	79622	5798	79310523228977137	720575940632460951	L		SA	DMT			0	unk
(129503, 83553, 5798)	129503	83553	5798	79521835619942647	720575940626180638	L		AN			GABA	0.68	GABA
(131727, 76406, 5798)	131727	76406	5798	79662092071980403	720575940628644239	L		AN			OCT	0.45	unk
(131851, 76524, 5798)	131851	76524	5798	79662160791458657	720575940619985089	L		AN				0	unk
(131309, 81806, 5798)	131309	81806	5798	79662504388833859	720575940626216720	L		AN				0	unk
(131593, 79354, 5798)	131593	79354	5798	79662298230403945	720575940636805958	L		AN			ACH	0.65	ACH
(129641, 81618, 5798)	129641	81618	5798	79521766900483401	720575940620116001	L		AN			ACH	0.76	ACH
(125217, 77046, 5798)	125217	77046	5798	79239948326374999	720575940622944915	L		AN			ACH	0.68	ACH
(128925, 82344, 5798)	128925	82344	5798	79451398156296573	720575940607157955	L		SA	DLV			0	unk
(127259, 78717, 5798)	127259	78717	5798	79380823253683620	720575940625588904	L		SA	DMT			0	unk
(128179, 78370, 5798)	128179	78370	5798	79451123278385653	720575940615063711	L		SA	DMT			0	unk
(125846, 79708, 5798)	125846	79708	5798	79240154484787397	720575940621362835	L		AN				0	unk
(127254, 78196, 5798)	127254	78196	5798	79380754534202664	720575940629548600	L		SA	DMT			0	unk
(128864, 80909, 5798)	128864	80909	5798	79451329436817047	720575940626098694	L		AN				0	unk
(127485, 83102, 5799)	127485	83102	5799	79381098131582463	720575940625947335	L		AN			GABA	0.49	unk
(130872, 79152, 5798)	130872	79152	5798	79591929486227693	720575940614189310	L		AN			ACH	0.94	ACH
(127009, 82528, 5799)	127009	82528	5799	79381029412108282	720575940627230722	L		AN			ACH	0.56	unk
(130067, 84039, 5799)	130067	84039	5799	79592273083598660	720575940632556831	L		AN			ACH	0.84	ACH	CB0692	hb-422328492
(128434, 83517, 5798)	128434	83517	5798	79451466875744711	720575940649812857	L		AN			ACH	0.97	ACH
(129995, 82033, 5798)	129995	82033	5798	79592135644641439	720575940633324724	L		AN			ACH	0.93	ACH
(129252, 79890, 5798)	129252	79890	5798	79521629461508239	720575940618768806	L		SA	DMT			0	unk
(129536, 76138, 5798)	129536	76138	5798	79521354583610014	720575940629070155	L		SA	DMT			0	unk
(126253, 82394, 5799)	126253	82394	5799	79310660667933011	720575940621751792	L		AN			ACH	0.87	ACH
(128589, 77048, 5798)	128589	77048	5798	79451054558911483	720575940629043986	L		SA	DMT			0	unk
(129042, 82346, 5798)	129042	82346	5798	79521766900478133	720575940629847436	L		SA	DLV		ACH	0.55	unk
(130001, 84113, 5799)	130001	84113	5799	79592273083605276	720575940605158572	L		AN			GABA	0.54	unk
(130343, 81540, 5798)	130343	81540	5798	79592135644643391	720575940620312797	L		AN			SER	0.52	unk
(129132, 82412, 5798)	129132	82412	5798	79521766900477085	720575940622527015	L		SA	DLV		ACH	0.67	ACH
(125288, 79312, 5798)	125288	79312	5798	79240085765327913	720575940623467664	L		AN			ACH	0.82	ACH
(129947, 81475, 5798)	129947	81475	5798	79521698180996176	720575940626648634	L		AN			ACH	0.92	ACH
(131751, 78114, 5798)	131751	78114	5798	79662229510926378	720575940616986310	L		AN				0	unk
(129724, 82345, 5798)	129724	82345	5798	79521766900489836	720575940631011781	L		AN			ACH	0.92	ACH
(130361, 81644, 5798)	130361	81644	5798	79592135644651416	720575940623788519	L		AN			ACH	0.92	ACH
(129848, 84011, 5799)	129848	84011	5799	79521904339406126	720575940627372090	L		AN				0	unk
(130878, 83547, 5798)	130878	83547	5798	79592204364134343	720575940602382304	L		AN			ACH	0.58	unk
(126970, 80333, 5798)	126970	80333	5798	79380891973154532	720575940631106767	L		AN			ACH	0.85	ACH
(128556, 81397, 5798)	128556	81397	5798	79451329436813444	720575940602430944	L		AN			ACH	0.85	ACH
(125557, 79571, 5798)	125557	79571	5798	79240154484805911	720575940602447328	L		AN				0	unk
(125180, 80121, 5798)	125180	80121	5798	79240154484803199	720575940629212098	L		AN			ACH	0.95	ACH
(127960, 83078, 5799)	127960	83078	5799	79451466875774002	720575940618260500	L		AN			GABA	0.8	GABA
(130622, 81603, 5798)	130622	81603	5798	79592135644648922	720575940603456288	L		AN			ACH	0.86	ACH
(130608, 81985, 5798)	130608	81985	5798	79592135644638878	720575940603460640	L		AN			ACH	0.87	ACH
(130285, 77633, 5798)	130285	77633	5798	79591860766752898	720575940603537766	L		AN			GLUT	0.48	unk
(130735, 78055, 5798)	130735	78055	5798	79591860766750493	720575940627621628	L		AN			ACH	0.82	ACH
(129405, 82020, 5798)	129405	82020	5798	79521766900472101	720575940603574374	L		AN			ACH	0.94	ACH
(129110, 82736, 5798)	129110	82736	5798	79521835619935098	720575940642427789	L		AN			ACH	0.94	ACH
(128538, 83615, 5798)	128538	83615	5798	79451535595225605	720575940632300973	L		AN			ACH	0.98	ACH
(131175, 83912, 5798)	131175	83912	5798	79662641827777050	720575940603595366	L		AN			ACH	0.9	ACH
(127088, 82479, 5799)	127088	82479	5799	79381029412129334	720575940603599206	L		AN			ACH	0.95	ACH
(128953, 74815, 5798)	128953	74815	5798	79521285864126962	720575940629739068	L		AN			ACH	0.86	ACH
(128176, 82461, 5798)	128176	82461	5798	79451398156294073	720575940611710322	L		AN			ACH	0.89	ACH
(130913, 79030, 5798)	130913	79030	5798	79591929486216170	720575940622135757	L		AN			ACH	0.96	ACH
(129407, 83494, 5798)	129407	83494	5798	79521835619942581	720575940606197193	L		AN			GABA	0.44	unk
(128129, 81265, 5798)	128129	81265	5798	79451329436815931	720575940615443805	L		AN			ACH	0.88	ACH
(129468, 83439, 5798)	129468	83439	5798	79521835619948619	720575940606310748	L		AN			GABA	0.46	unk
(130358, 83967, 5798)	130358	83967	5798	79592273083598598	720575940606567125	L		SA	VTV		ACH	0.89	ACH
(127899, 82869, 5799)	127899	82869	5799	79381098131569031	720575940603882174	L		AN			ACH	0.83	ACH
(130459, 82355, 5798)	130459	82355	5798	79592135644652988	720575940616343441	L		AN			ACH	0.74	ACH
(127708, 83069, 5799)	127708	83069	5799	79381098131581344	720575940627398855	L		AN			GABA	0.6	unk
(129193, 81518, 5798)	129193	81518	5798	79521698180982789	720575940632987859	L		AN			GLUT	0.54	unk
(126699, 80520, 5798)	126699	80520	5798	79310591948466855	720575940626198790	L		AN				0	unk
(125413, 76700, 5798)	125413	76700	5798	79239948326382300	720575940650215670	L		AN				0	unk
(129231, 83365, 5798)	129231	83365	5798	79521835619950827	720575940639458037	L		AN			GABA	0.34	unk
(130488, 77807, 5798)	130488	77807	5798	79591860766749055	720575940620082598	L		AN				0	unk
(130378, 83095, 5798)	130378	83095	5798	79592204364118879	720575940607118275	L		AN			GLUT	0.53	unk
(130577, 81498, 5798)	130577	81498	5798	79592066925186197	720575940607128771	L		AN			ACH	0.87	ACH
(129335, 82394, 5798)	129335	82394	5798	79521766900478147	720575940607136707	L		AN			ACH	0.93	ACH
(130902, 80889, 5798)	130902	80889	5798	79592066925179360	720575940630021392	L		AN			ACH	0.87	ACH
(130657, 83069, 5798)	130657	83069	5798	79592204364125425	720575940639295347	L		AN			ACH	0.82	ACH
(127819, 80462, 5798)	127819	80462	5798	79380891973157416	720575940627748352	L		SA	DMT			0	unk
(128869, 82894, 5798)	128869	82894	5798	79451466875757406	720575940626319900	L		AN			ACH	0.68	ACH
(130027, 83048, 5798)	130027	83048	5798	79592204364124303	720575940645197188	L		AN			ACH	0.84	ACH
(126703, 80189, 5798)	126703	80189	5798	79310523228976400	720575940631414180	L		AN				0	unk
(130676, 84162, 5798)	130676	84162	5798	79592273083594061	720575940608900050	L		AN				0	unk
(128248, 76687, 5798)	128248	76687	5798	79451054558908826	720575940616261844	L		SA	DMT			0	unk
(130362, 83165, 5798)	130362	83165	5798	79592204364124352	720575940608996450	L		AN			ACH	0.56	unk
(130503, 81335, 5798)	130503	81335	5798	79592066925188734	720575940626951513	L		AN			ACH	0.92	ACH
(129410, 76175, 5798)	129410	76175	5798	79521354583627734	720575940609187101	L		SA	DMT			0	unk
(124667, 78372, 5798)	124667	78372	5798	79169648301672789	720575940610284441	L		AN			ACH	0.82	ACH
(128722, 83530, 5798)	128722	83530	5798	79451466875744578	720575940639623795	L		AN			ACH	0.97	ACH
(130446, 81518, 5798)	130446	81518	5798	79592066925173968	720575940611832490	L		AN			ACH	0.85	ACH
(127711, 82987, 5799)	127711	82987	5799	79381098131575900	720575940632996920	L		AN			ACH	0.74	ACH
(127594, 83456, 5798)	127594	83456	5798	79381098131579353	720575940628894251	L		AN			GABA	0.84	GABA
(129114, 82303, 5798)	129114	82303	5798	79521766900479229	720575940610022642	L		SA	DLV		ACH	0.63	ACH
(129745, 78892, 5798)	129745	78892	5798	79521560742035854	720575940610033394	L		AN			ACH	0.73	ACH
(129461, 80000, 5798)	129461	80000	5798	79521629461514919	720575940621840297	L		SA	DMT			0	unk
(129337, 82327, 5798)	129337	82327	5798	79521766900482623	720575940623368375	L		AN			ACH	0.91	ACH
(131094, 83889, 5798)	131094	83889	5798	79662641827773602	720575940620122503	L		AN			ACH	0.73	ACH
(128048, 83186, 5799)	128048	83186	5799	79451466875753975	720575940610148505	L		AN				0	unk
(130195, 84234, 5798)	130195	84234	5798	79592273083594091	720575940610156697	L		SA	VTV		SER	0.93	other
(129435, 83029, 5798)	129435	83029	5798	79521835619943359	720575940622264444	L		AN			ACH	0.89	ACH
(127044, 81093, 5798)	127044	81093	5798	79380960692631826	720575940625969351	L		AN			ACH	0.97	ACH
(127927, 81231, 5798)	127927	81231	5798	79451329436813323	720575940641702304	L		AN			ACH	0.64	ACH
(125503, 80494, 5798)	125503	80494	5798	79240154484795263	720575940610200217	L		AN			ACH	0.98	ACH
(129869, 78154, 5798)	129869	78154	5798	79521492022567477	720575940610219237	L		SA	DMT			0	unk
(127317, 82768, 5799)	127317	82768	5799	79381098131581147	720575940610264490	L		AN			GABA	0.74	GABA
(130977, 83537, 5798)	130977	83537	5798	79592204364120247	720575940623776743	L		AN			ACH	0.67	ACH
(124749, 78796, 5798)	124749	78796	5798	79169717021133278	720575940627386884	L		SA	DMT			0	unk
(127302, 81099, 5798)	127302	81099	5798	79380960692630571	720575940610821654	L		AN			ACH	0.64	ACH
(129666, 75851, 5798)	129666	75851	5798	79521354583615286	720575940610824214	L		SA	DMT			0	unk
(129337, 82531, 5798)	129337	82531	5798	79521766900472596	720575940611427697	L		AN			ACH	0.89	ACH
(129244, 82332, 5798)	129244	82332	5798	79521766900489834	720575940629561400	L		AN			ACH	0.95	ACH
(128652, 82804, 5798)	128652	82804	5798	79451466875761047	720575940628710555	L		AN				0	unk
(126670, 82314, 5798)	126670	82314	5798	79310660667934264	720575940625176957	L		AN			ACH	0.72	ACH
(129182, 82646, 5798)	129182	82646	5798	79521835619945551	720575940621106977	L		AN			GABA	0.78	GABA
(129003, 82447, 5798)	129003	82447	5798	79521766900482728	720575940611871919	L		SA	DLV		ACH	0.67	ACH
(130390, 81221, 5798)	130390	81221	5798	79592066925186088	720575940605916640	L		AN			ACH	0.7	ACH
(129398, 77883, 5798)	129398	77883	5798	79521492022562897	720575940611875503	L		SA	DMT		GABA	0.47	unk
(126291, 79904, 5798)	126291	79904	5798	79310523228973940	720575940627606394	L		AN			ACH	0.82	ACH
(126712, 80047, 5798)	126712	80047	5798	79310523228969015	720575940612281086	L		AN			ACH	0.74	ACH
(129702, 82105, 5798)	129702	82105	5798	79521766900481391	720575940606525058	L		AN			ACH	0.86	ACH
(127839, 82630, 5799)	127839	82630	5799	79381098131582267	720575940612335102	L		AN			ACH	0.82	ACH
(130478, 84134, 5798)	130478	84134	5798	79592273083595145	720575940612446866	L		SA	VTV		ACH	0.82	ACH
(128893, 80993, 5798)	128893	80993	5798	79451329436805026	720575940632223457	L		AN				0	unk
(130351, 77811, 5798)	130351	77811	5798	79591860766746248	720575940620539563	L		AN			ACH	0.86	ACH
(127552, 83088, 5799)	127552	83088	5799	79381098131579172	720575940612713322	L		AN			GABA	0.57	unk
(125111, 77142, 5798)	125111	77142	5798	79239948326378759	720575940612734570	L		SA	DMT			0	unk
(124983, 76920, 5798)	124983	76920	5798	79239948326377341	720575940614990486	L		AN			ACH	0.78	ACH
(130276, 81054, 5798)	130276	81054	5798	79592066925177046	720575940615394527	L		AN			ACH	0.84	ACH
(130528, 82503, 5798)	130528	82503	5798	79592135644632071	720575940616348480	L		AN				0	unk
(130803, 81359, 5798)	130803	81359	5798	79592066925177256	720575940617992000	L		AN			ACH	0.92	ACH
(130429, 76577, 5798)	130429	76577	5798	79591792047277419	720575940639696499	L		AN				0	unk
(130214, 84108, 5798)	130214	84108	5798	79592273083594019	720575940618388463	L		SA	VTV		ACH	0.61	unk
(127188, 82658, 5799)	127188	82658	5799	79381098131584152	720575940619145045	L		AN			ACH	0.95	ACH
(124246, 79302, 5798)	124246	79302	5798	79169717021143184	720575940613403378	L		AN			ACH	0.89	ACH
(131281, 82769, 5798)	131281	82769	5798	79662573108305702	720575940623147802	L		AN			ACH	0.91	ACH
(130004, 83921, 5799)	130004	83921	5799	79592273083595037	720575940612599215	L		AN			ACH	0.88	ACH		VES002
(129471, 83267, 5798)	129471	83267	5798	79521835619941328	720575940613598514	L		AN			GABA	0.55	unk
(130277, 81561, 5798)	130277	81561	5798	79592135644652233	720575940633206831	L		AN			ACH	0.86	ACH
(127993, 80957, 5798)	127993	80957	5798	79451329436815738	720575940613770182	L		SA	DMT		ACH	0.6	unk
(130709, 83990, 5798)	130709	83990	5798	79592273083598578	720575940614190709	L		SA	VTV		ACH	0.42	unk
(131282, 75819, 5798)	131282	75819	5798	79662092071972916	720575940636812772	L		AN			ACH	0.8	ACH
(130397, 81081, 5798)	130397	81081	5798	79592066925171096	720575940630598671	L		AN			ACH	0.96	ACH
(130698, 83801, 5798)	130698	83801	5798	79592273083599558	720575940619696133	L		SA	VTV		ACH	0.68	ACH
(130763, 84099, 5798)	130763	84099	5798	79592273083598662	720575940637562469	L		SA	VTV			0	unk
(129467, 81951, 5798)	129467	81951	5798	79521766900481327	720575940623685193	L		AN			ACH	0.94	ACH
(128280, 83326, 5798)	128280	83326	5798	79451466875755202	720575940617716566	L		AN			GABA	0.64	GABA
(130243, 81212, 5798)	130243	81212	5798	79592066925179562	720575940612018545	L		AN			ACH	0.69	ACH
(129454, 81672, 5798)	129454	81672	5798	79521766900481153	720575940628347471	L		AN			ACH	0.95	ACH
(128473, 82901, 5798)	128473	82901	5798	79451466875754937	720575940620122561	L		AN				0	unk
(128824, 81896, 5798)	128824	81896	5798	79451398156293747	720575940625161530	L		AN			ACH	0.75	ACH
(130126, 81323, 5798)	130126	81323	5798	79592066925177240	720575940651689206	L		AN			ACH	0.79	ACH
(130593, 83823, 5798)	130593	83823	5798	79592273083598482	720575940620181825	L		AN			GABA	0.72	GABA
(128897, 82774, 5798)	128897	82774	5798	79451466875761044	720575940632875746	L		AN			ACH	0.94	ACH
(129984, 83110, 5798)	129984	83110	5798	79592204364122184	720575940631295703	L		AN			GABA	0.47	unk
(129207, 82865, 5798)	129207	82865	5798	79521835619945703	720575940631240403	L		AN			ACH	0.9	ACH
(127112, 82603, 5799)	127112	82603	5799	79381098131582086	720575940627734293	L		AN			ACH	0.94	ACH
(127354, 80974, 5798)	127354	80974	5798	79380960692631767	720575940634523232	L		AN			ACH	0.94	ACH
(130920, 83472, 5798)	130920	83472	5798	79592204364121268	720575940615660033	L		AN			GLUT	0.45	unk
(127337, 82144, 5798)	127337	82144	5798	79381029412123129	720575940619273398	L		AN			GABA	0.75	GABA
(129635, 83518, 5798)	129635	83518	5798	79521835619943626	720575940626444051	L		AN			GABA	0.79	GABA
(128541, 83462, 5798)	128541	83462	5798	79451466875762783	720575940632958253	L		AN			ACH	0.94	ACH
(130235, 81323, 5798)	130235	81323	5798	79592066925179551	720575940606635186	L		AN			ACH	0.72	ACH
(130707, 84059, 5798)	130707	84059	5798	79592273083591811	720575940615853851	L		SA	VTV			0	unk
(129908, 83201, 5798)	129908	83201	5798	79521835619942346	720575940619048315	L		AN			ACH	0.94	ACH
(130187, 83028, 5798)	130187	83028	5798	79592204364122169	720575940634557594	L		AN			SER	0.46	unk
(130351, 83789, 5798)	130351	83789	5798	79592273083597280	720575940615903259	L		SA	VTV		GLUT	0.5	unk
(131075, 83984, 5798)	131075	83984	5798	79662641827778423	720575940629850105	L		AN			ACH	0.95	ACH
(130415, 83718, 5798)	130415	83718	5798	79592273083598409	720575940615929373	L		SA	VTV			0	unk
(130808, 81264, 5798)	130808	81264	5798	79592066925178319	720575940630513060	L		AN			ACH	0.9	ACH
(128426, 82423, 5798)	128426	82423	5798	79451398156297802	720575940615689634	L		AN			ACH	0.46	unk
(130617, 82424, 5798)	130617	82424	5798	79592135644641739	720575940612195495	L		AN			ACH	0.74	ACH
(130958, 79822, 5798)	130958	79822	5798	79591998205687850	720575940631372088	L		AN			ACH	0.96	ACH
(129921, 82278, 5798)	129921	82278	5798	79521766900473450	720575940616169787	L		AN			ACH	0.75	ACH
(130377, 82229, 5798)	130377	82229	5798	79592135644652901	720575940617641301	L		AN			ACH	0.69	ACH
(124703, 79533, 5798)	124703	79533	5798	79169785740605114	720575940627377285	L		AN			ACH	0.83	ACH
(131124, 75247, 5798)	131124	75247	5798	79662023352488662	720575940621406090	L		AN				0	unk
(131248, 79539, 5798)	131248	79539	5798	79662366949899934	720575940621201092	L		AN				0	unk
(130416, 82861, 5798)	130416	82861	5798	79592204364123151	720575940620079440	L		AN			ACH	0.93	ACH
(126839, 80181, 5798)	126839	80181	5798	79310523228977468	720575940654222241	L		AN			ACH	0.85	ACH
(130339, 82166, 5798)	130339	82166	5798	79592135644647932	720575940618083749	L		AN			ACH	0.88	ACH
(130029, 82108, 5798)	130029	82108	5798	79592135644644058	720575940605811657	L		AN			ACH	0.8	ACH
(129878, 77316, 5798)	129878	77316	5798	79521423303093565	720575940608969938	L		AN			GABA	0.46	unk
(124480, 79375, 5798)	124480	79375	5798	79169717021141187	720575940622002086	L		AN			ACH	0.77	ACH
(130637, 81889, 5798)	130637	81889	5798	79592135644638855	720575940621970445	L		AN			ACH	0.86	ACH
(131296, 82855, 5798)	131296	82855	5798	79662573108310416	720575940628975107	L		AN			GABA	0.51	unk
(129396, 83341, 5798)	129396	83341	5798	79521835619949676	720575940608958788	L		AN			GABA	0.61	unk
(124670, 80086, 5798)	124670	80086	5798	79169785740604558	720575940626044418	L		AN			ACH	0.86	ACH
(130643, 82685, 5798)	130643	82685	5798	79592204364129624	720575940633185676	L		AN			ACH	0.76	ACH
(126785, 72990, 5780)	126785	72990	5780	79310042192432870	720575940633157919	L		AN			GLUT	0.72	GLUT
(130191, 76939, 5798)	130191	76939	5798	79591792047273467	720575940613527021	L		AN				0	unk
(130296, 82842, 5798)	130296	82842	5798	79592204364127553	720575940616195467	L		AN			ACH	0.74	ACH
(125896, 79799, 5798)	125896	79799	5798	79310523228979363	720575940628361554	L		AN			ACH	0.96	ACH
(127085, 82929, 5799)	127085	82929	5799	79381098131579113	720575940659379073	L		AN			GABA	0.62	GABA
(130148, 83867, 5798)	130148	83867	5798	79592273083588397	720575940627699599	L		AN			ACH	0.85	ACH
(127026, 82729, 5799)	127026	82729	5799	79381098131578977	720575940618422875	L		AN			GABA	0.49	unk
(129978, 81590, 5798)	129978	81590	5798	79592135644639825	720575940604091308	L		AN			ACH	0.82	ACH
(125278, 76848, 5798)	125278	76848	5798	79239948326385848	720575940650875769	L		AN			GLUT	0.53	unk
(125298, 77999, 5798)	125298	77999	5798	79240017045844659	720575940616356672	L		SA	DMT		ACH	0.71	ACH
(130006, 82189, 5798)	130006	82189	5798	79592135644645376	720575940618556142	L		AN				0	unk
(130368, 82077, 5798)	130368	82077	5798	79592135644646621	720575940624339996	L		AN			ACH	0.89	ACH
(130652, 83951, 5798)	130652	83951	5798	79592273083597405	720575940618586862	L		SA	VTV		ACH	0.42	unk	dMS-b
(130586, 83772, 5798)	130586	83772	5798	79592273083592734	720575940629717097	L		SA	VTV		GLUT	0.45	unk	dMS-b
(126646, 80252, 5798)	126646	80252	5798	79310523228956876	720575940619657972	L		AN			ACH	0.97	ACH
(130648, 77794, 5798)	130648	77794	5798	79591860766750269	720575940622259811	L		AN			ACH	0.81	ACH
(128815, 83478, 5798)	128815	83478	5798	79451466875757787	720575940618608110	L		AN			ACH	0.86	ACH
(129623, 82958, 5798)	129623	82958	5798	79521835619948255	720575940629725033	L		AN			GABA	0.71	GABA
(129885, 83110, 5798)	129885	83110	5798	79521835619944589	720575940617422941	L		AN			GLUT	0.71	GLUT
(126390, 79978, 5798)	126390	79978	5798	79310523228973979	720575940618699841	L		AN			ACH	0.82	ACH
(129349, 76618, 5798)	129349	76618	5798	79521423303097602	720575940629438531	L		SA	DMT		SER	0.41	unk
(130802, 76788, 5798)	130802	76788	5798	79591792047280146	720575940631262252	L		AN			GABA	0.55	unk
(129477, 82439, 5798)	129477	82439	5798	79521766900474747	720575940618899041	L		AN			ACH	0.88	ACH
(130166, 81248, 5798)	130166	81248	5798	79592066925180831	720575940612373362	L		AN			ACH	0.91	ACH
(127350, 81310, 5798)	127350	81310	5798	79380960692623614	720575940629439043	L		AN			ACH	0.93	ACH
(129994, 77011, 5798)	129994	77011	5798	79591792047282837	720575940619079152	L		AN			ACH	0.83	ACH
(128667, 81275, 5798)	128667	81275	5798	79451329436812227	720575940639652678	L		AN			GABA	0.64	GABA
(129233, 73046, 5793)	129233	73046	5793	79521148424950708	720575940630424407	L		AN			ACH	0.82	ACH
(130153, 82355, 5798)	130153	82355	5798	79592135644648072	720575940622510323	L		AN			ACH	0.95	ACH
(130661, 83903, 5798)	130661	83903	5798	79592273083591727	720575940640177280	L		AN			GABA	0.41	unk
(126109, 79951, 5798)	126109	79951	5798	79310523228983134	720575940619241456	L		AN			ACH	0.99	ACH
(129501, 82127, 5798)	129501	82127	5798	79521766900489729	720575940633764247	L		AN			SER	0.69	other
(129322, 83173, 5798)	129322	83173	5798	79521835619943405	720575940633292769	L		AN			OCT	0.69	other
(130493, 81524, 5798)	130493	81524	5798	79592066925174074	720575940629921835	L		AN			ACH	0.87	ACH
(130686, 84222, 5798)	130686	84222	5798	79592273083595200	720575940639606747	L		AN			GABA	0.83	GABA
(130570, 83315, 5798)	130570	83315	5798	79592204364125577	720575940614633122	L		AN			ACH	0.9	ACH	CB0693	hb-1197455013
(126397, 80391, 5798)	126397	80391	5798	79310523228975334	720575940619657989	L		AN				0	unk
(130494, 83838, 5798)	130494	83838	5798	79592273083593884	720575940619668741	L		SA	VTV		SER	0.99	other
(128845, 83849, 5798)	128845	83849	5798	79451535595216929	720575940639429504	L		AN			ACH	0.95	ACH
(126102, 79870, 5798)	126102	79870	5798	79310523228979414	720575940622025989	L		AN			ACH	0.95	ACH
(127998, 82629, 5799)	127998	82629	5799	79451466875760780	720575940612422654	L		AN			ACH	0.83	ACH
(130057, 84201, 5799)	130057	84201	5799	79592273083596325	720575940640912291	L		SA	VTV		SER	0.91	other
(130775, 74482, 5798)	130775	74482	5798	79591654608331549	720575940619767073	L		AN			ACH	0.95	ACH
(130424, 82198, 5798)	130424	82198	5798	79592135644644094	720575940619781914	L		AN				0	unk
(130865, 83299, 5798)	130865	83299	5798	79592204364125542	720575940604843710	L		AN			GABA	0.82	GABA
(129575, 81596, 5798)	129575	81596	5798	79521766900486766	720575940617378843	L		AN			ACH	0.82	ACH
(129217, 82451, 5798)	129217	82451	5798	79521766900478174	720575940633209996	L		AN			ACH	0.95	ACH
(130826, 78751, 5798)	130826	78751	5798	79591929486219820	720575940623747984	L		AN			ACH	0.96	ACH
(128364, 81232, 5798)	128364	81232	5798	79451329436811050	720575940629449027	L		AN			ACH	0.9	ACH
(129611, 77286, 5798)	129611	77286	5798	79521423303087623	720575940625727560	L		SA	DMT			0	unk
(128254, 81164, 5798)	128254	81164	5798	79451329436814554	720575940644733988	L		AN			ACH	0.93	ACH
(127004, 81883, 5798)	127004	81883	5798	79381029412124231	720575940620189004	L		AN			ACH	0.79	ACH
(129467, 73074, 5800)	129467	73074	5800	79521148424954044	720575940620205900	L		AN			ACH	0.62	ACH
(130128, 82084, 5798)	130128	82084	5798	79592135644647896	720575940620228428	L		AN			ACH	0.88	ACH
(125012, 76674, 5798)	125012	76674	5798	79239948326383436	720575940636674190	L		AN			ACH	0.66	ACH
(130132, 82153, 5798)	130132	82153	5798	79592135644645369	720575940620257750	L		AN			ACH	0.81	ACH
(129796, 83294, 5798)	129796	83294	5798	79521835619941334	720575940619066881	L		AN			GABA	0.48	unk
(130751, 84168, 5798)	130751	84168	5798	79592273083597601	720575940630137655	L		AN			ACH	0.88	ACH
(127616, 83091, 5799)	127616	83091	5799	79381098131578095	720575940620303830	L		AN			GABA	0.57	unk
(130588, 78544, 5798)	130588	78544	5798	79591929486221008	720575940630404311	L		AN			ACH	0.88	ACH
(130798, 83330, 5798)	130798	83330	5798	79592204364127834	720575940650882937	L		AN			GLUT	0.73	GLUT
(129933, 78336, 5798)	129933	78336	5798	79521492022568733	720575940623225549	L		SA	DMT			0	unk
(127663, 81569, 5798)	127663	81569	5798	79381029412120032	720575940620015787	L		AN			GLUT	0.69	GLUT
(130500, 81122, 5798)	130500	81122	5798	79592066925180759	720575940632466643	L		AN			ACH	0.88	ACH
(130876, 82536, 5798)	130876	82536	5798	79592135644640808	720575940627754496	L		AN			SER	0.46	unk
(130904, 76548, 5798)	130904	76548	5798	79591792047266057	720575940624471683	L		AN			ACH	0.89	ACH
(129563, 76818, 5798)	129563	76818	5798	79521423303089879	720575940621068996	L		SA	DMT			0	unk
(130315, 81390, 5798)	130315	81390	5798	79592066925177282	720575940628030972	L		AN				0	unk
(129836, 83709, 5799)	129836	83709	5799	79521904339411424	720575940619891591	L		AN			GABA	0.59	unk
(130505, 83904, 5798)	130505	83904	5798	79592273083595012	720575940621082623	L		SA	VTV		ACH	0.41	unk
(129322, 83062, 5798)	129322	83062	5798	79521835619942336	720575940635968319	L		AN			ACH	0.9	ACH
(129379, 82221, 5798)	129379	82221	5798	79521766900482584	720575940611444633	L		AN			ACH	0.92	ACH
(127546, 83214, 5799)	127546	83214	5799	79381098131582501	720575940610624682	L		AN			GABA	0.82	GABA
(130620, 84125, 5798)	130620	84125	5798	79592273083598714	720575940608787413	L		SA	VTV		ACH	0.87	ACH
(130300, 84167, 5798)	130300	84167	5798	79592273083595181	720575940619625792	L		SA	VTV		ACH	0.47	unk
(126904, 76351, 5798)	126904	76351	5798	79380617095270382	720575940640281653	L		AN			ACH	0.56	unk
(126427, 82710, 5799)	126427	82710	5799	79310729387397002	720575940617953241	L		AN			GABA	0.52	unk
(129332, 83428, 5798)	129332	83428	5798	79521835619946090	720575940623934600	L		AN				0	unk
(129319, 82258, 5798)	129319	82258	5798	79521766900480287	720575940610039219	L		AN			ACH	0.9	ACH
(129522, 83617, 5798)	129522	83617	5798	79521904339410104	720575940615040662	L		AN			GLUT	0.66	GLUT
(129852, 82320, 5798)	129852	82320	5798	79521766900469816	720575940627137223	L		AN			ACH	0.93	ACH
(129552, 73058, 5800)	129552	73058	5800	79521148424954614	720575940639190205	L		AN			GLUT	0.55	unk
(130476, 78265, 5798)	130476	78265	5798	79591860766762051	720575940615964614	L		AN			GABA	0.6	unk
(129200, 83310, 5798)	129200	83310	5798	79521835619948456	720575940623222185	L		AN			GABA	0.57	unk
(129437, 82686, 5798)	129437	82686	5798	79521835619945574	720575940611562393	L		AN			ACH	0.9	ACH
(130874, 76723, 5798)	130874	76723	5798	79591792047274737	720575940634138743	L		AN			ACH	0.85	ACH
(130882, 83832, 5798)	130882	83832	5798	79592273083593892	720575940612312499	L		SA	VTV		SER	0.94	other
(130312, 81261, 5798)	130312	81261	5798	79592066925174978	720575940644751908	L		AN			ACH	0.85	ACH
(130796, 82932, 5798)	130796	82932	5798	79592204364127581	720575940621978109	L		AN				0	unk
(130392, 82165, 5798)	130392	82165	5798	79592135644642828	720575940621978365	L		AN			ACH	0.97	ACH
(127194, 82756, 5799)	127194	82756	5799	79381098131578974	720575940621590237	L		AN			GABA	0.7	GABA
(130814, 78513, 5798)	130814	78513	5798	79591929486232297	720575940614784710	L		AN				0	unk
(127163, 79480, 5798)	127163	79480	5798	79380823253672170	720575940622140680	L		SA	DMT			0	unk
(124536, 79774, 5798)	124536	79774	5798	79169785740611720	720575940616414859	L		AN			ACH	0.96	ACH
(127302, 82284, 5798)	127302	82284	5798	79381029412120771	720575940639140341	L		AN			GABA	0.76	GABA
(127886, 80669, 5798)	127886	80669	5798	79380960692635448	720575940616729211	L		SA	DMT			0	unk
(129752, 84227, 5799)	129752	84227	5799	79521904339411742	720575940630456028	L		AN			ACH	0.87	ACH
(129647, 81360, 5798)	129647	81360	5798	79521698180990031	720575940615669826	L		AN			ACH	0.95	ACH
(129792, 81787, 5798)	129792	81787	5798	79521766900477838	720575940638800437	L		AN			ACH	0.95	ACH
(127947, 81149, 5798)	127947	81149	5798	79451329436813277	720575940630118186	L		SA	DMT			0	unk
(130466, 82105, 5798)	130466	82105	5798	79592135644645351	720575940622160460	L		AN			GABA	0.92	GABA
(130294, 80028, 5798)	130294	80028	5798	79591998205702234	720575940631672268	L		AN			GABA	0.76	GABA
(130572, 82752, 5798)	130572	82752	5798	79592204364126397	720575940622488103	L		AN			ACH	0.62	ACH
(130139, 77912, 5798)	130139	77912	5798	79591860766750361	720575940627425918	L		SA	DMT			0	unk
(129090, 82381, 5798)	129090	82381	5798	79521766900481563	720575940622577300	L		AN			ACH	0.82	ACH
(126263, 80577, 5798)	126263	80577	5798	79310591948441758	720575940628422139	L		AN			ACH	0.84	ACH
(129462, 83520, 5798)	129462	83520	5798	79521835619948651	720575940622756536	L		AN			GABA	0.54	unk
(130136, 81656, 5798)	130136	81656	5798	79592135644655853	720575940617076052	L		AN			ACH	0.91	ACH
(129255, 83569, 5798)	129255	83569	5798	79521835619941669	720575940618208310	L		AN			GABA	0.42	unk
(130829, 76392, 5798)	130829	76392	5798	79591723327797135	720575940637635429	L		AN			ACH	0.89	ACH
(130377, 82535, 5798)	130377	82535	5798	79592135644653094	720575940638250293	L		AN			ACH	0.86	ACH
(125529, 79524, 5798)	125529	79524	5798	79240154484787259	720575940650924022	L		AN			ACH	0.73	ACH
(130902, 81495, 5798)	130902	81495	5798	79592066925183551	720575940622904094	L		AN			ACH	0.91	ACH
(130779, 83481, 5798)	130779	83481	5798	79592204364129993	720575940622915004	L		AN			ACH	0.8	ACH
(126555, 80364, 5798)	126555	80364	5798	79310523228980998	720575940618647768	L		AN				0	unk
(130256, 83940, 5798)	130256	83940	5798	79592273083593963	720575940613524973	L		AN			ACH	0.6	unk
(129117, 82491, 5798)	129117	82491	5798	79521766900480509	720575940622948028	L		SA	DLV		ACH	0.51	unk
(130267, 84246, 5798)	130267	84246	5798	79592273083599928	720575940622949820	L		SA	VTV		ACH	0.83	ACH
(129773, 82009, 5798)	129773	82009	5798	79521766900482491	720575940630174033	L		AN			ACH	0.64	ACH
(129876, 82259, 5798)	129876	82259	5798	79521766900480280	720575940622951757	L		AN			ACH	0.91	ACH
(125880, 80576, 5798)	125880	80576	5798	79310591948460501	720575940622303446	L		AN			ACH	0.87	ACH
(129437, 81795, 5798)	129437	81795	5798	79521766900475594	720575940627963947	L		AN			ACH	0.87	ACH
(130008, 82142, 5798)	130008	82142	5798	79592135644650441	720575940623078221	L		AN			ACH	0.82	ACH
(128400, 80986, 5798)	128400	80986	5798	79451329436813186	720575940628591567	L		AN				0	unk
(125186, 80047, 5798)	125186	80047	5798	79240154484803163	720575940611813362	L		AN				0	unk
(127786, 82992, 5799)	127786	82992	5799	79381098131585310	720575940623315856	L		AN			GABA	0.64	GABA
(130680, 82782, 5798)	130680	82782	5798	79592204364127509	720575940623426192	L		AN			ACH	0.53	unk
(130121, 79877, 5798)	130121	79877	5798	79591998205702177	720575940623538884	L		AN			ACH	0.89	ACH
(130731, 83931, 5798)	130731	83931	5798	79592273083595023	720575940623626288	L		SA	VTV			0	unk
(127768, 83342, 5798)	127768	83342	5798	79381098131576083	720575940612775130	L		AN			ACH	0.84	ACH
(130524, 81456, 5798)	130524	81456	5798	79592066925176179	720575940635754853	L		AN			ACH	0.92	ACH
(129540, 83695, 5798)	129540	83695	5798	79521904339404828	720575940628114684	L		AN			GABA	0.65	GABA	CB3810
(130207, 82446, 5798)	130207	82446	5798	79592135644648167	720575940637160937	L		AN			ACH	0.89	ACH
(128931, 82296, 5798)	128931	82296	5798	79451398156281347	720575940623753765	L		SA	DLV		ACH	0.61	unk
(130282, 83571, 5798)	130282	83571	5798	79592204364121449	720575940619266183	L		AN			GLUT	0.75	GLUT
(125389, 77964, 5798)	125389	77964	5798	79240017045853134	720575940619361520	L		SA	DMT			0	unk
(127946, 82142, 5798)	127946	82142	5798	79451398156302799	720575940623804260	L		AN			ACH	0.98	ACH
(128743, 82755, 5798)	128743	82755	5798	79451466875762285	720575940608276949	L		AN			ACH	0.57	unk
(129218, 82119, 5798)	129218	82119	5798	79521766900481415	720575940627064420	L		AN			ACH	0.9	ACH
(129648, 81515, 5798)	129648	81515	5798	79521698180989076	720575940630461302	L		AN			ACH	0.95	ACH
(130503, 81011, 5798)	130503	81011	5798	79592066925179420	720575940610610990	L		AN			ACH	0.62	ACH
(128918, 82671, 5798)	128918	82671	5798	79451466875769892	720575940626651691	L		AN			ACH	0.94	ACH
(129966, 82163, 5798)	129966	82163	5798	79521766900473406	720575940624310601	L		AN			ACH	0.91	ACH
(130404, 82693, 5798)	130404	82693	5798	79592204364126385	720575940633432568	L		AN			ACH	0.83	ACH
(129363, 84152, 5798)	129363	84152	5798	79521904339411720	720575940615926796	L		AN			GLUT	0.72	GLUT
(128924, 82001, 5798)	128924	82001	5798	79451398156292655	720575940637629016	L		AN			ACH	0.83	ACH
(129131, 82554, 5798)	129131	82554	5798	79521766900476126	720575940630163281	L		SA	DLV		ACH	0.61	unk
(129895, 83416, 5798)	129895	83416	5798	79521835619933018	720575940620887536	L		AN			ACH	0.79	ACH
(128326, 81398, 5798)	128326	81398	5798	79451329436821293	720575940624912535	L		AN			ACH	0.95	ACH
(129910, 82220, 5798)	129910	82220	5798	79521766900479156	720575940624933765	L		AN			ACH	0.93	ACH
(129828, 81908, 5798)	129828	81908	5798	79521766900481280	720575940609025092	L		AN			ACH	0.83	ACH
(130148, 83561, 5798)	130148	83561	5798	79592204364128141	720575940620192677	L		AN			ACH	0.8	ACH
(126613, 75801, 5798)	126613	75801	5798	79310248351086765	720575940608073602	L		AN			ACH	0.68	ACH
(128603, 83864, 5798)	128603	83864	5798	79451535595224787	720575940637993542	L		AN			ACH	0.97	ACH
(127385, 82233, 5798)	127385	82233	5798	79381029412119524	720575940626985220	L		AN			GABA	0.86	GABA
(129896, 81547, 5798)	129896	81547	5798	79521766900483271	720575940627283475	L		AN			ACH	0.84	ACH
(130124, 80145, 5798)	130124	80145	5798	79591998205703510	720575940635620709	L		AN			ACH	0.96	ACH
(130581, 76983, 5798)	130581	76983	5798	79591792047269309	720575940621523421	L		AN			GABA	0.64	GABA
(130245, 83120, 5798)	130245	83120	5798	79592204364118871	720575940659523969	L		AN				0	unk
(130952, 81438, 5798)	130952	81438	5798	79592066925184867	720575940604912770	L		AN			ACH	0.93	ACH
(129405, 83191, 5798)	129405	83191	5798	79521835619943401	720575940627415827	L		AN				0	unk
(128209, 82365, 5798)	128209	82365	5798	79451398156286481	720575940625065786	L		AN			GABA	0.78	GABA
(125087, 79845, 5798)	125087	79845	5798	79240154484788666	720575940632879917	L		AN			ACH	0.97	ACH
(130354, 81326, 5798)	130354	81326	5798	79592066925172524	720575940629810882	L		AN			ACH	0.88	ACH
(129930, 83042, 5798)	129930	83042	5798	79521835619948280	720575940626663187	L		AN			GABA	0.64	GABA
(131052, 83687, 5798)	131052	83687	5798	79662641827776895	720575940625188741	L		AN			ACH	0.83	ACH
(129092, 83619, 5798)	129092	83619	5798	79521904339408143	720575940625328401	L		AN			GABA	0.55	unk
(130145, 81525, 5798)	130145	81525	5798	79592066925167713	720575940619273126	L		AN			ACH	0.79	ACH
(128462, 80529, 5798)	128462	80529	5798	79451329436815203	720575940619981550	L		SA	DMT		ACH	0.8	ACH
(130926, 76683, 5798)	130926	76683	5798	79591792047271897	720575940627177800	L		AN			ACH	0.93	ACH
(129089, 80934, 5798)	129089	80934	5798	79521698180995830	720575940625575592	L		AN			ACH	0.89	ACH
(130422, 83898, 5798)	130422	83898	5798	79592273083595007	720575940631454433	L		SA	VTV		ACH	0.81	ACH
(127815, 83184, 5799)	127815	83184	5799	79381098131580271	720575940628595944	L		AN			ACH	0.85	ACH
(129395, 82521, 5798)	129395	82521	5798	79521766900481734	720575940625923527	L		AN			ACH	0.94	ACH
(123978, 79971, 5798)	123978	79971	5798	79169785740607676	720575940620672432	L		AN			GLUT	0.53	unk
(130634, 84011, 5798)	130634	84011	5798	79592273083596207	720575940626022218	L		SA	VTV			0	unk
(130886, 83410, 5798)	130886	83410	5798	79592204364125653	720575940626046282	L		AN			GLUT	0.81	GLUT
(130070, 83957, 5799)	130070	83957	5799	79592273083599744	720575940626148520	L		AN			ACH	0.92	ACH
(125308, 79240, 5798)	125308	79240	5798	79240085765330325	720575940628005676	L		AN			ACH	0.8	ACH
(129232, 81866, 5798)	129232	81866	5798	79521766900474432	720575940634325916	L		AN			ACH	0.87	ACH
(130560, 84033, 5798)	130560	84033	5798	79592273083593989	720575940626217744	L		SA	VTV		ACH	0.58	unk
(128930, 81285, 5798)	128930	81285	5798	79451329436812235	720575940623195725	L		AN			ACH	0.97	ACH
(127385, 83186, 5799)	127385	83186	5799	79381098131574830	720575940626232848	L		AN			GABA	0.59	unk
(130279, 83730, 5798)	130279	83730	5798	79592273083595990	720575940626258448	L		AN			GLUT	0.88	GLUT
(126570, 80281, 5798)	126570	80281	5798	79310523228966593	720575940624138569	L		AN				0	unk
(128179, 83709, 5798)	128179	83709	5798	79451535595225835	720575940623871015	L		AN			ACH	0.97	ACH
(128638, 82961, 5798)	128638	82961	5798	79451466875758640	720575940626582095	L		AN			GABA	0.56	unk
(125212, 78685, 5798)	125212	78685	5798	79240085765340883	720575940618375104	L		SA	DMT			0	unk
(129321, 81742, 5798)	129321	81742	5798	79521766900470673	720575940626654107	L		AN			ACH	0.86	ACH
(127262, 80740, 5798)	127262	80740	5798	79380960692629140	720575940619679111	L		SA	DMT			0	unk
(130909, 80735, 5798)	130909	80735	5798	79592066925175828	720575940626621317	L		AN			ACH	0.96	ACH
(130545, 84156, 5798)	130545	84156	5798	79592273083594068	720575940627513210	L		SA	VTV		ACH	0.77	ACH
(127798, 83079, 5799)	127798	83079	5799	79381098131582445	720575940627558082	L		AN			GABA	0.69	GABA
(128774, 82980, 5798)	128774	82980	5798	79451466875757456	720575940620232686	L		AN			ACH	0.88	ACH
(130960, 78877, 5798)	130960	78877	5798	79591929486226276	720575940632530913	L		AN			ACH	0.96	ACH
(129118, 83966, 5798)	129118	83966	5798	79521904339402544	720575940627718444	L		AN			SER	0.84	other
(129266, 82209, 5798)	129266	82209	5798	79521766900482577	720575940618542808	L		AN			ACH	0.94	ACH
(130854, 83461, 5798)	130854	83461	5798	79592204364127927	720575940627904828	L		AN			GLUT	0.73	GLUT
(130123, 82248, 5798)	130123	82248	5798	79592135644640306	720575940612669933	L		AN			ACH	0.95	ACH
(130340, 83612, 5798)	130340	83612	5798	79592273083598098	720575940628034108	L		AN			GLUT	0.74	GLUT
(130370, 81150, 5798)	130370	81150	5798	79592066925176025	720575940628065852	L		AN			ACH	0.91	ACH
(129564, 84099, 5799)	129564	84099	5799	79521904339411680	720575940628074556	L		AN			GLUT	0.6	unk
(129475, 81408, 5798)	129475	81408	5798	79521698180996132	720575940626239881	L		AN			GLUT	0.67	GLUT
(129865, 81610, 5798)	129865	81610	5798	79521766900482265	720575940613977706	L		AN			ACH	0.94	ACH
(129606, 82284, 5798)	129606	82284	5798	79521766900479237	720575940623755312	L		AN			ACH	0.71	ACH
(130378, 84213, 5798)	130378	84213	5798	79592273083596343	720575940628524150	L		SA	VTV		ACH	0.81	ACH
(129386, 72995, 5792)	129386	72995	5792	79521148424950656	720575940605662822	L		AN			ACH	0.69	ACH
(130037, 81853, 5798)	130037	81853	5798	79592135644635270	720575940629176007	L		AN			ACH	0.67	ACH
(130075, 83004, 5798)	130075	83004	5798	79592204364127638	720575940609265476	L		AN			GABA	0.58	unk
(129173, 83544, 5798)	129173	83544	5798	79521835619939312	720575940628692055	L		AN			GABA	0.49	unk
(129286, 82303, 5798)	129286	82303	5798	79521766900478102	720575940628820474	L		AN			ACH	0.79	ACH
(130478, 84003, 5798)	130478	84003	5798	79592273083591775	720575940633366242	L		SA	VTV		ACH	0.87	ACH
(128995, 83497, 5798)	128995	83497	5798	79521835619943599	720575940654227105	L		AN			GABA	0.49	unk
(128089, 80978, 5798)	128089	80978	5798	79451329436818368	720575940613066207	L		SA	DMT		ACH	0.88	ACH
(130397, 81453, 5798)	130397	81453	5798	79592066925180961	720575940629460986	L		AN			ACH	0.89	ACH
(129400, 82309, 5798)	129400	82309	5798	79521766900473470	720575940635989390	L		AN			ACH	0.88	ACH
(128132, 82870, 5799)	128132	82870	5799	79451466875753743	720575940629264938	L		AN			ACH	0.72	ACH
(130962, 81110, 5798)	130962	81110	5798	79592066925167381	720575940627137540	L		AN			GABA	0.67	GABA
(130850, 78911, 5798)	130850	78911	5798	79591929486226249	720575940605075116	L		AN			GLUT	0.5	unk
(130649, 83401, 5798)	130649	83401	5798	79592204364126751	720575940610125688	L		AN			ACH	0.84	ACH
(125683, 79682, 5798)	125683	79682	5798	79240154484801819	720575940608672092	L		AN			ACH	0.89	ACH
(130787, 83963, 5798)	130787	83963	5798	79592273083592817	720575940629593401	L		SA	VTV		ACH	0.49	unk
(129607, 83053, 5798)	129607	83053	5798	79521835619951779	720575940623900052	L		AN			GABA	0.6	unk
(130548, 81674, 5798)	130548	81674	5798	79592135644645054	720575940621883844	L		AN				0	unk
(125985, 79761, 5798)	125985	79761	5798	79310523228976099	720575940624888445	L		AN			ACH	0.99	ACH
(129729, 82193, 5798)	129729	82193	5798	79521766900479139	720575940620695387	L		AN			ACH	0.89	ACH
(130390, 81288, 5798)	130390	81288	5798	79592066925174959	720575940629676857	L		AN			ACH	0.83	ACH
(129529, 81686, 5798)	129529	81686	5798	79521766900478874	720575940631811097	L		AN			ACH	0.93	ACH
(129499, 82876, 5798)	129499	82876	5798	79521835619948215	720575940629459420	L		AN			GABA	0.48	unk
(126013, 79845, 5798)	126013	79845	5798	79310523228981810	720575940621314836	L		AN			ACH	0.98	ACH
(129261, 82257, 5798)	129261	82257	5798	79521766900475832	720575940629810316	L		AN			ACH	0.95	ACH
(127110, 81858, 5798)	127110	81858	5798	79381029412120482	720575940610000602	L		AN			GABA	0.44	unk
(127494, 82242, 5798)	127494	82242	5798	79381029412119556	720575940651404022	L		AN			ACH	0.79	ACH
(126487, 80510, 5798)	126487	80510	5798	79310523228972073	720575940630114079	L		AN			GABA	0.5	unk
(129762, 77596, 5798)	129762	77596	5798	79521492022568340	720575940603511584	L		SA	DMT			0	unk
(129826, 82392, 5798)	129826	82392	5798	79521766900479279	720575940630121503	L		AN			ACH	0.82	ACH
(126463, 76413, 5798)	126463	76413	5798	79310248351071585	720575940629926284	L		SA	DMT			0	unk
(130954, 80829, 5798)	130954	80829	5798	79592066925176937	720575940623997539	L		AN			SER	0.89	other
(130322, 82005, 5798)	130322	82005	5798	79592135644647849	720575940630151455	L		AN			ACH	0.9	ACH
(129183, 82257, 5798)	129183	82257	5798	79521766900469777	720575940630193060	L		AN			ACH	0.95	ACH
(128956, 83727, 5798)	128956	83727	5798	79521904339407087	720575940630204959	L		AN			GABA	0.72	GABA
(129984, 81777, 5798)	129984	81777	5798	79592135644650268	720575940618344606	L		AN			ACH	0.88	ACH
(130622, 84188, 5798)	130622	84188	5798	79592273083595176	720575940623158154	L		SA	VTV		ACH	0.77	ACH
(130842, 83676, 5798)	130842	83676	5798	79592273083591579	720575940654220193	L		AN			ACH	0.93	ACH
(130194, 77553, 5798)	130194	77553	5798	79591860766740717	720575940627087463	L		SA	DMT			0	unk
(130726, 82112, 5798)	130726	82112	5798	79592135644647947	720575940646684292	L		AN			ACH	0.91	ACH
(130749, 82721, 5798)	130749	82721	5798	79592204364122009	720575940608321922	L		AN			ACH	0.85	ACH
(128172, 80855, 5798)	128172	80855	5798	79451329436820949	720575940615354054	L		SA	DMT			0	unk
(128700, 82880, 5798)	128700	82880	5798	79451466875757363	720575940628115561	L		AN				0	unk
(130771, 78323, 5798)	130771	78323	5798	79591860766745315	720575940610083682	L		AN			ACH	0.81	ACH
(125213, 79131, 5798)	125213	79131	5798	79240085765317636	720575940611399573	L		AN				0	unk
(126189, 79841, 5798)	126189	79841	5798	79310523228970134	720575940639022707	L		AN				0	unk
(127403, 83305, 5799)	127403	83305	5799	79381098131581486	720575940628597455	L		AN				0	unk
(129983, 84020, 5799)	129983	84020	5799	79592273083597492	720575940621227173	L		AN			ACH	0.94	ACH
(128332, 82800, 5798)	128332	82800	5798	79451466875756115	720575940606663881	L		AN			ACH	0.78	ACH
(128282, 81604, 5798)	128282	81604	5798	79451398156294488	720575940609643017	L		AN			ACH	0.83	ACH		IB113
(130593, 83903, 5798)	130593	83903	5798	79592273083596116	720575940632706970	L		SA	VTV			0	unk
(126902, 79150, 5798)	126902	79150	5798	79380823253673096	720575940632737946	L		SA	DMT		ACH	0.6	unk
(130981, 80990, 5798)	130981	80990	5798	79592066925163688	720575940632805983	L		AN			ACH	0.65	ACH
(127528, 81132, 5798)	127528	81132	5798	79380960692626831	720575940633059179	L		AN			ACH	0.92	ACH
(129718, 82283, 5798)	129718	82283	5798	79521766900481482	720575940626210949	L		AN			ACH	0.91	ACH
(130650, 83735, 5798)	130650	83735	5798	79592273083593845	720575940626227774	L		AN			ACH	0.96	ACH
(128322, 77683, 5798)	128322	77683	5798	79451123278377440	720575940633304312	L		SA	DMT			0	unk
(130695, 84110, 5798)	130695	84110	5798	79592273083596251	720575940633320628	L		SA	VTV			0	unk
(130639, 79714, 5798)	130639	79714	5798	79591998205712097	720575940617423105	L		AN				0	unk
(129710, 84152, 5799)	129710	84152	5799	79521904339408493	720575940632664268	L		AN				0	unk
(130194, 82550, 5798)	130194	82550	5798	79592135644643204	720575940620052059	L		AN			ACH	0.88	ACH
(130638, 82544, 5798)	130638	82544	5798	79592135644638246	720575940633701487	L		AN			ACH	0.58	unk
(125239, 79260, 5798)	125239	79260	5798	79240085765332902	720575940633702511	L		AN				0	unk
(126361, 80455, 5798)	126361	80455	5798	79310523228965592	720575940635221172	L		AN				0	unk
(129866, 82208, 5798)	129866	82208	5798	79521766900478061	720575940638991349	L		AN			ACH	0.88	ACH
(131039, 83389, 5798)	131039	83389	5798	79662573108313091	720575940633294817	L		AN				0	unk
(130290, 82926, 5798)	130290	82926	5798	79592204364126478	720575940621493068	L		AN			ACH	0.88	ACH
(130745, 79685, 5798)	130745	79685	5798	79591998205707138	720575940615903605	L		AN			ACH	0.9	ACH
(130509, 81906, 5798)	130509	81906	5798	79592135644653922	720575940653617910	L		AN			ACH	0.85	ACH
(130991, 79176, 5798)	130991	79176	5798	79591929486211426	720575940639352947	L		AN			GLUT	0.79	GLUT
(129381, 82369, 5798)	129381	82369	5798	79521766900480333	720575940609073506	L		AN			ACH	0.9	ACH
(126762, 82747, 5799)	126762	82747	5799	79310729387394885	720575940634057335	L		AN			ACH	0.96	ACH
(129863, 82145, 5798)	129863	82145	5798	79521766900480238	720575940637203389	L		AN				0	unk
(129881, 84224, 5799)	129881	84224	5799	79521904339411743	720575940604891360	L		AN				0	unk
(126959, 82598, 5799)	126959	82598	5799	79381098131577721	720575940614291181	L		AN			ACH	0.68	ACH
(130455, 76341, 5798)	130455	76341	5798	79591723327812269	720575940634111351	L		AN				0	unk
(127042, 79119, 5798)	127042	79119	5798	79380823253675709	720575940638991605	L		SA	DMT			0	unk
(126823, 75940, 5798)	126823	75940	5798	79310248351077649	720575940618206262	L		AN			GABA	0.74	GABA
(129898, 81962, 5798)	129898	81962	5798	79521766900479033	720575940626574504	L		AN			ACH	0.83	ACH
(129902, 81874, 5798)	129902	81874	5798	79521766900477886	720575940631928121	L		AN			ACH	0.8	ACH
(130211, 83648, 5798)	130211	83648	5798	79592273083592671	720575940625530114	L		AN			ACH	0.64	ACH
(130380, 83323, 5798)	130380	83323	5798	79592204364123409	720575940619987438	L		AN			ACH	0.86	ACH
(129907, 83291, 5798)	129907	83291	5798	79521835619948449	720575940634381454	L		AN			GABA	0.73	GABA
(129414, 82895, 5798)	129414	82895	5798	79521835619942231	720575940639057973	L		AN			ACH	0.86	ACH
(128350, 83595, 5798)	128350	83595	5798	79451535595219408	720575940634627214	L		AN			ACH	0.92	ACH
(130436, 83802, 5798)	130436	83802	5798	79592273083598460	720575940634407566	L		SA	VTV		ACH	0.52	unk
(125528, 80360, 5798)	125528	80360	5798	79240154484803345	720575940634472590	L		AN			ACH	0.92	ACH
(131093, 84116, 5798)	131093	84116	5798	79662641827781683	720575940612087758	L		AN			ACH	0.89	ACH
(129915, 80115, 5798)	129915	80115	5798	79521629461504706	720575940635697380	L		AN				0	unk
(128602, 80418, 5798)	128602	80418	5798	79451260717339934	720575940623202633	L		AN			ACH	0.79	ACH
(130619, 78114, 5798)	130619	78114	5798	79591860766747847	720575940626625546	L		AN			ACH	0.92	ACH
(126936, 80828, 5798)	126936	80828	5798	79380960692631684	720575940635891546	L		AN			ACH	0.96	ACH
(127287, 82593, 5799)	127287	82593	5799	79381098131580774	720575940621170721	L		AN			ACH	0.92	ACH
(130270, 81822, 5798)	130270	81822	5798	79592135644653882	720575940636444742	L		AN			ACH	0.85	ACH
(129722, 84054, 5799)	129722	84054	5799	79521904339411666	720575940637013349	L		AN			ACH	0.76	ACH
(126143, 82536, 5799)	126143	82536	5799	79310660667929424	720575940635274615	L		AN			GABA	0.7	GABA
(126925, 77785, 5798)	126925	77785	5798	79380754534201510	720575940636985934	L		SA	DMT		ACH	0.5	unk
(130870, 84173, 5798)	130870	84173	5798	79592273083596334	720575940630780589	L		AN			GABA	0.83	GABA
(129233, 83688, 5798)	129233	83688	5798	79521904339407081	720575940631041956	L		AN			SER	0.43	unk
(130331, 84030, 5798)	130331	84030	5798	79592273083599788	720575940617597268	L		SA	VTV		ACH	0.89	ACH
(127664, 80793, 5798)	127664	80793	5798	79380960692623359	720575940637457571	L		SA	DMT			0	unk
(127075, 82678, 5799)	127075	82678	5799	79381098131580038	720575940617387549	L		AN			GABA	0.7	GABA
(128510, 81477, 5798)	128510	81477	5798	79451329436812368	720575940637737088	L		AN			GLUT	0.73	GLUT
(130196, 81123, 5798)	130196	81123	5798	79592066925174851	720575940623497340	L		AN			ACH	0.58	unk
(127429, 80840, 5798)	127429	80840	5798	79380960692626692	720575940638457552	L		SA	DMT			0	unk
(128250, 83835, 5798)	128250	83835	5798	79451535595223640	720575940639276349	L		AN			ACH	0.86	ACH
(129327, 83629, 5798)	129327	83629	5798	79521904339414886	720575940641285877	L		AN				0	unk
(128109, 83353, 5798)	128109	83353	5798	79451466875750690	720575940609984881	L		AN			GABA	0.75	GABA
(128108, 82485, 5798)	128108	82485	5798	79451398156294123	720575940622886158	L		AN			GABA	0.74	GABA
(128387, 83792, 5798)	128387	83792	5798	79451535595219706	720575940627302908	L		AN			ACH	0.89	ACH
(129700, 83969, 5799)	129700	83969	5799	79521904339413854	720575940630724652	L		AN			GABA	0.63	GABA
(124944, 80031, 5798)	124944	80031	5798	79240154484793719	720575940628177863	L		AN			ACH	0.78	ACH
(130144, 83729, 5799)	130144	83729	5799	79592273083598404	720575940620094366	L		AN			GABA	0.71	GABA
(130872, 81209, 5798)	130872	81209	5798	79592066925184767	720575940613808326	L		AN			ACH	0.73	ACH
(129035, 83331, 5798)	129035	83331	5798	79521835619951975	720575940636686170	L		AN			GABA	0.83	GABA
(129822, 82090, 5798)	129822	82090	5798	79521766900480214	720575940630182716	L		AN			ACH	0.84	ACH
(126511, 81707, 5798)	126511	81707	5798	79310660667940235	720575940629847451	L		AN			ACH	0.91	ACH
(126332, 80008, 5798)	126332	80008	5798	79310523228977356	720575940622569255	L		AN				0	unk
(130458, 82228, 5798)	130458	82228	5798	79592135644648012	720575940644530484	L		AN			ACH	0.89	ACH
(130604, 81105, 5798)	130604	81105	5798	79592066925175987	720575940628885264	L		AN				0	unk
(129384, 83099, 5798)	129384	83099	5798	79521835619944577	720575940644555572	L		AN			GABA	0.56	unk
(126865, 83055, 5799)	126865	83055	5799	79310729387397134	720575940629820794	L		AN			GABA	0.52	unk
(130945, 80625, 5798)	130945	80625	5798	79592066925158837	720575940644570932	L		AN			GABA	0.49	unk
(130402, 84002, 5798)	130402	84002	5798	79592273083597433	720575940645084548	L		SA	VTV		GLUT	0.42	unk	dMS-b
(130381, 83937, 5798)	130381	83937	5798	79592273083595017	720575940604621257	L		AN			GLUT	0.46	unk
(124497, 77805, 5798)	124497	77805	5798	79169648301663918	720575940634523232	L		doubleseed			ACH	0.94	ACH
(130773, 84027, 5798)	130773	84027	5798	79592273083596219	720575940645126020	L		SA	VTV		ACH	0.44	unk
(128457, 81331, 5798)	128457	81331	5798	79451329436814671	720575940645167492	L		AN			ACH	0.7	ACH
(129182, 75490, 5798)	129182	75490	5798	79521354583619138	720575940647412601	L		SA	DMT			0	unk
(130270, 76578, 5798)	130270	76578	5798	79591792047274597	720575940620354262	L		AN				0	unk
(130437, 78957, 5798)	130437	78957	5798	79591929486225046	720575940647447161	L		AN			ACH	0.76	ACH
(129821, 82246, 5798)	129821	82246	5798	79521766900477006	720575940647474041	L		AN			ACH	0.69	ACH
(130114, 83085, 5798)	130114	83085	5798	79592204364125435	720575940647516025	L		AN				0	unk
(126690, 80396, 5798)	126690	80396	5798	79310523228976516	720575940647523705	L		AN			ACH	0.56	unk
(126126, 74316, 5798)	126126	74316	5798	79310110912027272	720575940629941507	L		AN			ACH	0.66	ACH
(129800, 76734, 5798)	129800	76734	5798	79521423303091032	720575940657630337	L		SA	DMT		GLUT	0.44	unk
(130574, 83955, 5798)	130574	83955	5798	79592273083595030	720575940657653633	L		SA	VTV		ACH	0.59	unk
(131725, 78527, 5798)	131725	78527	5798	79662298230422479	720575940637490776	L		AN				0	unk
(129907, 82057, 5798)	129907	82057	5798	79521766900476904	720575940622150152	L		AN			ACH	0.89	ACH
(126576, 82886, 5799)	126576	82886	5799	79310729387391689	720575940633791599	L		AN				0	unk
(124713, 80169, 5798)	124713	80169	5798	79169785740607798	720575940624792880	L		AN			ACH	0.93	ACH
(129475, 78014, 5798)	129475	78014	5798	79521492022572106	720575940625063049	L		SA	DMT			0	unk
(125129, 79639, 5798)	125129	79639	5798	79240154484805078	720575940627123206	L		AN			ACH	0.76	ACH
(129212, 80936, 5798)	129212	80936	5798	79521698180985960	720575940623388198	L		AN			ACH	0.72	ACH
(131745, 77613, 5798)	131745	77613	5798	79662229510935507	720575940611003858	L		AN			GLUT	0.59	unk
(130638, 82317, 5798)	130638	82317	5798	79592135644641622	720575940638907108	L		AN				0	unk
(131274, 82957, 5798)	131274	82957	5798	79662573108305875	720575940635527092	L		AN			ACH	0.51	unk
(131826, 76835, 5798)	131826	76835	5798	79662160791456573	720575940634614008	L		AN				0	unk
(131611, 82549, 5798)	131611	82549	5798	79662504388828955	720575940630026745	L		AN				0	unk
(130856, 81670, 5798)	130856	81670	5798	79592135644647626	720575940617084673	L		AN			ACH	0.93	ACH
(131229, 83592, 5798)	131229	83592	5798	79662641827777899	720575940614298986	L		AN			ACH	0.86	ACH
(131128, 83275, 5798)	131128	83275	5798	79662573108307198	720575940607909899	L		AN			ACH	0.8	ACH
(130890, 74475, 5798)	130890	74475	5798	79591654608326354	720575940627252808	L		AN				0	unk
(131343, 79281, 5798)	131343	79281	5798	79662298230416516	720575940620860654	L		AN			SER	0.46	unk
(131489, 77398, 5798)	131489	77398	5798	79662160791462353	720575940638206773	L		AN			GLUT	0.39	unk
(131462, 76673, 5798)	131462	76673	5798	79662160791450433	720575940620390054	L		AN			GLUT	0.5	unk
(131085, 79506, 5798)	131085	79506	5798	79662366949898643	720575940620407105	L		AN			ACH	0.72	ACH
(131868, 78570, 5798)	131868	78570	5798	79662298230410324	720575940606762953	L		AN			GLUT	0.62	GLUT
(130666, 82894, 5798)	130666	82894	5798	79592204364128644	720575940615500798	L		AN			ACH	0.94	ACH
(130514, 81216, 5798)	130514	81216	5798	79592066925171172	720575940630016761	L		AN			ACH	0.76	ACH
(131617, 78155, 5798)	131617	78155	5798	79662229510934501	720575940610198442	L		SA	MDA		SER	0.77	other
(131344, 82015, 5798)	131344	82015	5798	79662504388837324	720575940627304424	L		AN				0	unk
(131139, 83414, 5798)	131139	83414	5798	79662573108313118	720575940628772034	L		AN			ACH	0.83	ACH
(131188, 81743, 5798)	131188	81743	5798	79662504388836160	720575940618395205	L		AN			ACH	0.75	ACH
(131591, 78033, 5798)	131591	78033	5798	79662229510941448	720575940619035989	L		SA	MDA		ACH	0.53	unk
(131431, 77718, 5798)	131431	77718	5798	79662229510927343	720575940637434202	L		AN			ACH	0.55	unk
(131265, 79264, 5798)	131265	79264	5798	79662298230403937	720575940614569944	L		AN				0	unk
(130944, 81985, 5798)	130944	81985	5798	79592135644632890	720575940626021016	L		AN			ACH	0.58	unk
(130957, 81815, 5798)	130957	81815	5798	79592135644642519	720575940626719621	L		AN			ACH	0.7	ACH
(131567, 79168, 5798)	131567	79168	5798	79662298230413664	720575940617611921	L		AN			ACH	0.61	unk	CB0694	hb-611262552,hb-704367157
(131763, 78761, 5798)	131763	78761	5798	79662298230420244	720575940611548273	L		AN			ACH	0.78	ACH
(129596, 80495, 5798)	129596	80495	5798	79521629461512950	720575940615110450	L		AN			GABA	0.44	unk
(131344, 83296, 5798)	131344	83296	5798	79662573108307202	720575940631295506	L		AN			ACH	0.73	ACH
(131160, 83760, 5798)	131160	83760	5798	79662641827774673	720575940618259269	L		AN			ACH	0.88	ACH
(131700, 77797, 5798)	131700	77797	5798	79662229510937020	720575940653877409	L		AN			GLUT	0.51	unk
(131361, 82624, 5798)	131361	82624	5798	79662573108313570	720575940617884692	L		SA	VTV		SER	0.7	other
(131305, 82518, 5798)	131305	82518	5798	79662504388836486	720575940617999700	L		AN			SER	0.78	other
(130979, 83201, 5798)	130979	83201	5798	79592204364118908	720575940612327091	L		AN			ACH	0.86	ACH
(130966, 79472, 5798)	130966	79472	5798	79591929486220458	720575940611429489	L		AN			ACH	0.56	unk
(131278, 83128, 5798)	131278	83128	5798	79662573108303571	720575940623324395	L		AN			ACH	0.82	ACH
(131544, 77724, 5798)	131544	77724	5798	79662229510931417	720575940618354267	L		AN			ACH	0.67	ACH
(131100, 79198, 5798)	131100	79198	5798	79662298230405241	720575940620405869	L		AN			GLUT	0.77	GLUT
(131698, 78272, 5798)	131698	78272	5798	79662229510931838	720575940622461636	L		AN			ACH	0.92	ACH
(131182, 82286, 5798)	131182	82286	5798	79662504388835270	720575940632519588	L		AN			ACH	0.64	ACH
(131024, 82401, 5798)	131024	82401	5798	79662504388830794	720575940632830163	L		AN			ACH	0.77	ACH
(131813, 77888, 5798)	131813	77888	5798	79662229510926209	720575940618054981	L		AN				0	unk
(131782, 78589, 5798)	131782	78589	5798	79662298230408944	720575940620686360	L		AN			GLUT	0.47	unk
(131610, 78588, 5798)	131610	78588	5798	79662298230408929	720575940619661888	L		AN				0	unk
(131464, 82555, 5798)	131464	82555	5798	79662504388833391	720575940640713843	L		AN			ACH	0.59	unk
(131311, 79397, 5798)	131311	79397	5798	79662298230406850	720575940614614162	L		AN			SER	0.61	unk
(131468, 77575, 5798)	131468	77575	5798	79662229510925920	720575940622642663	L		AN			GLUT	0.49	unk
(131510, 82099, 5798)	131510	82099	5798	79662504388836308	720575940640096976	L		AN			GABA	0.61	unk
(131449, 77049, 5798)	131449	77049	5798	79662160791454328	720575940634615288	L		AN			GLUT	0.52	unk
(131494, 82644, 5798)	131494	82644	5798	79662573108310275	720575940623330192	L		AN			SER	0.81	other
(131620, 77023, 5798)	131620	77023	5798	79662160791461128	720575940626981157	L		AN			ACH	0.39	unk
(130859, 84047, 5798)	130859	84047	5798	79592273083594003	720575940619914581	L		AN			ACH	0.9	ACH
(131418, 82723, 5798)	131418	82723	5798	79662573108308049	720575940624846039	L		SA	VTV		SER	0.63	other
(131141, 81884, 5798)	131141	81884	5798	79662504388841832	720575940630234684	L		AN			GABA	0.53	unk
(131236, 82630, 5798)	131236	82630	5798	79662573108306786	720575940622929847	L		SA	VTV		SER	0.6	unk
(131335, 82702, 5798)	131335	82702	5798	79662573108312641	720575940630791597	L		AN			ACH	0.92	ACH
(130940, 83380, 5798)	130940	83380	5798	79592204364120114	720575940625355920	L		AN			GABA	0.53	unk
(131237, 79650, 5798)	131237	79650	5798	79662366949902707	720575940618957825	L		AN			ACH	0.79	ACH
(130712, 83348, 5798)	130712	83348	5798	79592204364120115	720575940608090069	L		AN			ACH	0.98	ACH
(131812, 78389, 5798)	131812	78389	5798	79662229510920184	720575940606324402	L		AN			ACH	0.51	unk
(129362, 73092, 5791)	129362	73092	5791	79521148424950696	720575940627541954	L		AN			ACH	0.8	ACH
(131689, 77865, 5798)	131689	77865	5798	79662229510926151	720575940627594540	L		SA	MDA		GLUT	0.43	unk
(131129, 77607, 5798)	131129	77607	5798	79662229510936922	720575940633299481	L		AN			ACH	0.7	ACH
(131121, 83508, 5798)	131121	83508	5798	79662573108306186	720575940617894429	L		AN			GABA	0.82	GABA
(131084, 83084, 5798)	131084	83084	5798	79662573108307033	720575940630993194	L		AN			ACH	0.9	ACH
(131457, 77215, 5798)	131457	77215	5798	79662160791467759	720575940605708478	L		AN			GLUT	0.43	unk
(131593, 77449, 5798)	131593	77449	5798	79662229510930937	720575940614648273	L		AN			SER	1	other
(131718, 78637, 5798)	131718	78637	5798	79662298230408934	720575940628876741	L		AN			GLUT	0.51	unk
(131539, 79027, 5798)	131539	79027	5798	79662298230419039	720575940630689388	L		AN			ACH	0.75	ACH
(131676, 82078, 5798)	131676	82078	5798	79662504388828534	720575940629183131	L		AN			SER	0.99	other
(129922, 83472, 5798)	129922	83472	5798	79521835619944858	720575940626462014	L		AN			GABA	0.82	GABA		PS299
(131446, 78087, 5798)	131446	78087	5798	79662229510928861	720575940628249938	L		AN			ACH	0.51	unk
(131491, 77878, 5798)	131491	77878	5798	79662229510927414	720575940634321855	L		AN			GLUT	0.53	unk
(131425, 77863, 5798)	131425	77863	5798	79662229510939874	720575940630170421	L		AN			GLUT	0.51	unk
(131042, 81650, 5798)	131042	81650	5798	79662504388840515	720575940613261810	L		AN			ACH	0.79	ACH
(129735, 81560, 5798)	129735	81560	5798	79521766900478673	720575940622830836	L		AN			ACH	0.67	ACH
(131534, 78136, 5798)	131534	78136	5798	79662229510938608	720575940633697903	L		SA	MDA		ACH	0.48	unk
(131579, 77888, 5798)	131579	77888	5798	79662229510923624	720575940615088434	L		SA	MDA		ACH	0.69	ACH
(131675, 76061, 5798)	131675	76061	5798	79662092071987020	720575940635329180	L		AN			ACH	0.9	ACH
(131391, 77353, 5798)	131391	77353	5798	79662160791450795	720575940635416686	L		AN				0	unk
(131342, 81727, 5798)	131342	81727	5798	79662504388841728	720575940637444771	L		AN			ACH	0.5	unk
(131686, 78470, 5798)	131686	78470	5798	79662298230412859	720575940623363000	L		AN			SER	0.56	unk		SAG
(131674, 78089, 5798)	131674	78089	5798	79662229510935889	720575940639521902	L		SA	MDA		ACH	0.52	unk
(131500, 78257, 5798)	131500	78257	5798	79662229510923859	720575940611868825	L		SA	MDA		GLUT	0.48	unk
(131700, 77984, 5798)	131700	77984	5798	79662229510924969	720575940628744023	L		SA	MDA		SER	0.56	unk
(130712, 83261, 5798)	130712	83261	5798	79592204364126629	720575940604865312	L		AN			ACH	0.9	ACH
(130987, 82506, 5798)	130987	82506	5798	79592135644643009	720575940645199748	L		AN			ACH	0.44	unk
(131089, 82120, 5798)	131089	82120	5798	79662504388827338	720575940631244648	L		AN			ACH	0.97	ACH
(126229, 79572, 5798)	126229	79572	5798	79310523228964902	720575940618941025	L		SA	DMT			0	unk
(126391, 74122, 5798)	126391	74122	5798	79310110912036925	720575940627760640	L		AN				0	unk
(126634, 76960, 5798)	126634	76960	5798	79310317070551094	720575940626894394	L		AN				0	unk
(128603, 80288, 5798)	128603	80288	5798	79451260717331451	720575940642829079	L		SA	DMT			0	unk
(125158, 75857, 5798)	125158	75857	5798	79239879606917763	720575940606552450	L		AN				0	unk
(129514, 84149, 5799)	129514	84149	5799	79521904339412777	720575940644561518	L		AN			SER	0.59	unk
(130374, 82117, 5798)	130374	82117	5798	79592135644649246	720575940639048181	L		AN				0	unk
(123471, 78316, 5798)	123471	78316	5798	79099279557490928	720575940633304601	L		AN			GLUT	0.61	unk	CB0594
(125681, 78474, 5798)	125681	78474	5798	79240085765321680	720575940623532176	L		SA	DMT			0	unk
(124733, 80424, 5668)	124733	80424	5668	79169785740459835	720575940617918091	L		AN			ACH	0.83	ACH
(130071, 82782, 5798)	130071	82782	5798	79592204364125263	720575940617593157	L		AN			ACH	0.88	ACH
(129989, 77092, 5798)	129989	77092	5798	79591792047273563	720575940633717615	L		AN				0	unk
(124322, 79287, 5798)	124322	79287	5798	79169717021143153	720575940615509734	L		AN			ACH	0.75	ACH
(129184, 81010, 5798)	129184	81010	5798	79521698180992398	720575940626333971	L		AN			ACH	0.95	ACH
(129413, 78578, 5798)	129413	78578	5798	79521560742040796	720575940632163923	L		SA	DMT			0	unk
(125227, 77705, 5798)	125227	77705	5798	79240017045861115	720575940631028266	L		SA	DMT		ACH	0.85	ACH
(124602, 77797, 5798)	124602	77797	5798	79169648301666164	720575940608508681	L		AN			ACH	0.8	ACH
(124306, 79951, 5798)	124306	79951	5798	79169785740606585	720575940619888622	L		AN			GLUT	0.48	unk
(126633, 76202, 5798)	126633	76202	5798	79310248351079305	720575940611900968	L		SA	DMT			0	unk
(126789, 80415, 5798)	126789	80415	5798	79310523228974254	720575940623161869	L		AN			ACH	0.74	ACH
(125477, 76906, 5798)	125477	76906	5798	79239948326377311	720575940615465913	L		SA	DMT			0	unk
(126072, 79568, 5798)	126072	79568	5798	79310523228980490	720575940617244445	L		SA	DMT			0	unk
(128113, 80759, 5798)	128113	80759	5798	79451329436816904	720575940630790723	L		SA	DMT			0	unk
(130313, 79890, 5798)	130313	79890	5798	79591998205706022	720575940623854276	L		AN				0	unk
(126658, 82130, 5798)	126658	82130	5798	79310660667924961	720575940614128593	L		AN			DA	0.53	unk
(126652, 80302, 5798)	126652	80302	5798	79310523228959394	720575940622620455	L		AN			ACH	0.68	ACH
(130817, 79795, 5798)	130817	79795	5798	79591998205712146	720575940625202505	L		AN			ACH	0.45	unk
(130835, 80822, 5798)	130835	80822	5798	79592066925174706	720575940626728323	L		AN			ACH	0.94	ACH
(128585, 81155, 5798)	128585	81155	5798	79451329436814571	720575940642513444	L		AN			ACH	0.9	ACH
(130958, 84245, 5798)	130958	84245	5798	79592273083598771	720575940647033396	L		AN			GABA	0.59	unk
(126118, 82314, 5799)	126118	82314	5799	79310660667942595	720575940612303271	L		AN			ACH	0.91	ACH
(125544, 76828, 5798)	125544	76828	5798	79239948326368556	720575940623856176	L		SA	DMT			0	unk
(126906, 79639, 5798)	126906	79639	5798	79380891973155412	720575940647673721	L		SA	DMT			0	unk
(127140, 77540, 5798)	127140	77540	5798	79380754534196282	720575940609307854	L		SA	DMT			0	unk
(125582, 80520, 5798)	125582	80520	5798	79240223204268759	720575940627775375	L		AN			ACH	0.79	ACH
(125818, 79418, 5798)	125818	79418	5798	79240085765326826	720575940620785869	L		SA	DMT			0	unk
(130725, 82260, 5798)	130725	82260	5798	79592135644642865	720575940618426021	L		AN			ACH	0.89	ACH
(128722, 83403, 5798)	128722	83403	5798	79451466875761420	720575940605119776	L		AN			ACH	0.78	ACH
(126412, 79871, 5798)	126412	79871	5798	79310523228981870	720575940620769741	L		AN			GABA	0.46	unk
(129926, 81939, 5798)	129926	81939	5798	79521766900477912	720575940625758980	L		AN			ACH	0.84	ACH
(127754, 80690, 5798)	127754	80690	5798	79380960692634220	720575940622788071	L		SA	DMT			0	unk
(127280, 81965, 5798)	127280	81965	5798	79381029412125441	720575940641259392	L		AN				0	unk
(129575, 83640, 5798)	129575	83640	5798	79521904339411389	720575940631901977	L		AN			SER	0.74	other
(130874, 81420, 5798)	130874	81420	5798	79592066925186174	720575940623725616	L		AN			ACH	0.91	ACH
(129508, 82933, 5798)	129508	82933	5798	79521835619942267	720575940629425346	L		AN			ACH	0.58	unk
(125885, 77546, 5798)	125885	77546	5798	79310385790020987	720575940625030922	L		SA	DMT			0	unk
(129516, 80337, 5798)	129516	80337	5798	79521629461512514	720575940618659008	L		AN			ACH	0.73	ACH
(130072, 81431, 5798)	130072	81431	5798	79592066925184870	720575940621157364	L		AN			ACH	0.76	ACH
(125045, 78963, 5798)	125045	78963	5798	79240085765332775	720575940602893228	L		AN			ACH	0.98	ACH
(129750, 81670, 5798)	129750	81670	5798	79521766900481159	720575940603600230	L		AN			ACH	0.87	ACH
(127872, 79485, 5798)	127872	79485	5798	79380823253666641	720575940604891522	L		SA	DMT			0	unk
(125664, 78349, 5798)	125664	78349	5798	79240017045846128	720575940607910980	L		SA	DMT			0	unk
(130373, 83741, 5798)	130373	83741	5798	79592273083597234	720575940608664184	L		SA	VTV		ACH	0.57	unk
(128682, 83642, 5798)	128682	83642	5798	79451535595220796	720575940617301563	L		AN			GABA	0.57	unk
(125646, 79561, 5798)	125646	79561	5798	79240154484806889	720575940624058549	L		SA	DMT			0	unk
(127812, 80758, 5798)	127812	80758	5798	79380960692630395	720575940626866691	L		SA	DMT		ACH	0.81	ACH
(129325, 83252, 5798)	129325	83252	5798	79521835619941277	720575940610167961	L		AN				0	unk
(125307, 79064, 5798)	125307	79064	5798	79240085765330230	720575940610595442	L		SA	DMT			0	unk
(127630, 82847, 5799)	127630	82847	5799	79381098131576941	720575940610612850	L		AN			GABA	0.6	unk
(126839, 80538, 5798)	126839	80538	5798	79310591948461642	720575940614284946	L		AN			ACH	0.78	ACH
(130492, 83155, 5798)	130492	83155	5798	79592204364128787	720575940631412778	L		AN			ACH	0.94	ACH
(129577, 84024, 5799)	129577	84024	5799	79521904339411628	720575940630127660	L		AN			GLUT	0.73	GLUT
(129086, 83698, 5798)	129086	83698	5798	79521904339412543	720575940621706605	L		AN			GABA	0.45	unk
(130211, 81431, 5798)	130211	81431	5798	79592066925183493	720575940613656557	L		AN			ACH	0.86	ACH
(128585, 82704, 5798)	128585	82704	5798	79451466875756063	720575940628552699	L		AN			GABA	0.83	GABA
(129818, 82192, 5798)	129818	82192	5798	79521766900479149	720575940630633231	L		AN			ACH	0.86	ACH
(130433, 81741, 5798)	130433	81741	5798	79592135644652642	720575940621463699	L		AN				0	unk
(130758, 82524, 5798)	130758	82524	5798	79592135644635791	720575940612512146	L		AN			ACH	0.92	ACH
(124629, 78683, 5798)	124629	78683	5798	79169717021147939	720575940639764083	L		SA	DMT		ACH	0.57	unk
(127692, 80920, 5798)	127692	80920	5798	79380960692617644	720575940630179579	L		SA	DMT		ACH	0.85	ACH
(129966, 82986, 5798)	129966	82986	5798	79521835619948245	720575940617662438	L		AN			GABA	0.55	unk
(130715, 82623, 5798)	130715	82623	5798	79592204364124086	720575940610960021	L		AN			ACH	0.94	ACH
(128944, 78492, 5798)	128944	78492	5798	79521560742027460	720575940614796171	L		SA	DMT			0	unk
(126438, 82845, 5799)	126438	82845	5799	79310729387397056	720575940612341683	L		AN				0	unk
(129427, 82477, 5798)	129427	82477	5798	79521766900478239	720575940626426823	L		AN			ACH	0.94	ACH
(129778, 82283, 5798)	129778	82283	5798	79521766900480285	720575940630502604	L		AN			ACH	0.91	ACH
(124732, 78667, 5798)	124732	78667	5798	79169717021137625	720575940615450854	L		SA	DMT			0	unk
(128593, 80562, 5798)	128593	80562	5798	79451329436815473	720575940625033653	L		SA	DMT		ACH	0.76	ACH
(127006, 79219, 5798)	127006	79219	5798	79380823253680549	720575940643209582	L		SA	DMT			0	unk
(127598, 80697, 5798)	127598	80697	5798	79380960692636659	720575940604191200	L		SA	DMT			0	unk
(129348, 77786, 5798)	129348	77786	5798	79521492022570750	720575940620404044	L		SA	DMT			0	unk
(130209, 82041, 5798)	130209	82041	5798	79592135644647865	720575940622136573	L		AN			ACH	0.76	ACH
(129436, 80661, 5798)	129436	80661	5798	79521698180992193	720575940606450955	L		AN			ACH	0.65	ACH
(126339, 82712, 5799)	126339	82712	5799	79310729387391621	720575940638928868	L		AN			GABA	0.61	unk
(129823, 78726, 5798)	129823	78726	5798	79521560742043447	720575940621219524	L		SA	DMT			0	unk
(129960, 82221, 5798)	129960	82221	5798	79521766900477003	720575940621288230	L		AN			ACH	0.93	ACH
(129830, 81525, 5798)	129830	81525	5798	79521698180991493	720575940621697193	L		AN			ACH	0.57	unk
(130684, 81336, 5798)	130684	81336	5798	79592066925182094	720575940639772221	L		AN			ACH	0.7	ACH
(127347, 82534, 5798)	127347	82534	5798	79381029412124608	720575940623695252	L		AN			GABA	0.83	GABA
(126143, 79823, 5798)	126143	79823	5798	79310523228979358	720575940626791964	L		AN				0	unk
(127980, 81297, 5798)	127980	81297	5798	79451329436814658	720575940622879758	L		AN			ACH	0.82	ACH
(130703, 83858, 5798)	130703	83858	5798	79592273083593891	720575940623013564	L		SA	VTV		SER	0.98	other
(129798, 82136, 5798)	129798	82136	5798	79521766900478010	720575940623553936	L		AN			ACH	0.89	ACH
(130394, 84099, 5798)	130394	84099	5798	79592273083594031	720575940623804106	L		SA	VTV			0	unk
(131408, 78249, 5798)	131408	78249	5798	79662229510928990	720575940631803929	L		AN				0	unk
(129443, 83727, 5798)	129443	83727	5798	79521904339409254	720575940623962430	L		AN			SER	0.48	unk
(128064, 78786, 5798)	128064	78786	5798	79451191997862527	720575940624106340	L		SA	DMT			0	unk
(128361, 83874, 5798)	128361	83874	5798	79451535595216952	720575940624511833	L		AN			ACH	0.93	ACH
(126705, 80118, 5798)	126705	80118	5798	79310523228978518	720575940625100169	L		AN			ACH	0.73	ACH
(130330, 83083, 5798)	130330	83083	5798	79592204364126542	720575940625519633	L		AN				0	unk
(127248, 78057, 5798)	127248	78057	5798	79380754534208540	720575940615861405	L		SA	DMT		SER	0.53	unk
(127909, 83739, 5798)	127909	83739	5798	79381166851023141	720575940624309006	L		AN			ACH	0.94	ACH
(124091, 76677, 5798)	124091	76677	5798	79169579582195535	720575940625716552	L		AN			GLUT	0.63	GLUT
(129027, 82292, 5798)	129027	82292	5798	79521766900478101	720575940626655311	L		AN			ACH	0.69	ACH
(130490, 84071, 5798)	130490	84071	5798	79592273083596226	720575940627588218	L		SA	VTV		ACH	0.88	ACH
(130592, 77996, 5798)	130592	77996	5798	79591860766753155	720575940636703374	L		AN			ACH	0.95	ACH
(125133, 79073, 5798)	125133	79073	5798	79240085765329054	720575940627604471	L		AN				0	unk
(128722, 78040, 5798)	128722	78040	5798	79451123278389003	720575940630127148	L		SA	DMT			0	unk
(128724, 83837, 5798)	128724	83837	5798	79451535595225908	720575940629752190	L		AN			ACH	0.93	ACH
(129618, 81785, 5798)	129618	81785	5798	79521766900471946	720575940627844407	L		AN				0	unk
(125398, 77727, 5798)	125398	77727	5798	79240017045852960	720575940644695860	L		SA	DMT			0	unk
(129652, 84095, 5799)	129652	84095	5799	79521904339413971	720575940628212695	L		AN			ACH	0.83	ACH
(127121, 78723, 5798)	127121	78723	5798	79380823253671658	720575940620352109	L		SA	DMT			0	unk
(130063, 79027, 5798)	130063	79027	5798	79591929486217334	720575940610366122	L		SA	DMT			0	unk
(126670, 78004, 5798)	126670	78004	5798	79310385790017803	720575940627593978	L		SA	DMT			0	unk
(126605, 80068, 5798)	126605	80068	5798	79310523228973998	720575940623160202	L		AN			ACH	0.67	ACH
(125606, 78010, 5798)	125606	78010	5798	79240017045857864	720575940618473920	L		SA	DMT			0	unk
(128295, 80724, 5798)	128295	80724	5798	79451329436813057	720575940630042951	L		SA	DMT			0	unk
(130768, 76689, 5798)	130768	76689	5798	79591792047276128	720575940622631382	L		AN				0	unk
(130336, 77537, 5798)	130336	77537	5798	79591860766751435	720575940633954927	L		AN				0	unk
(128407, 79623, 5798)	128407	79623	5798	79451260717333444	720575940630798893	L		SA	DMT			0	unk
(129181, 83193, 5798)	129181	83193	5798	79521835619942359	720575940631622681	L		AN			SER	0.91	other
(128622, 83510, 5798)	128622	83510	5798	79451466875765461	720575940634332773	L		AN				0	unk
(127491, 79047, 5798)	127491	79047	5798	79380823253682734	720575940635931994	L		SA	DMT			0	unk
(131706, 78491, 5798)	131706	78491	5798	79662298230412860	720575940626890027	L		AN			GLUT	0.64	GLUT
(126643, 80016, 5798)	126643	80016	5798	79310523228978466	720575940637496179	L		AN				0	unk
(129742, 82441, 5798)	129742	82441	5798	79521766900478153	720575940632533203	L		AN			ACH	0.94	ACH
(129411, 82412, 5798)	129411	82412	5798	79521766900475919	720575940641703584	L		AN			ACH	0.95	ACH
(128338, 81285, 5798)	128338	81285	5798	79451329436815947	720575940641781152	L		AN				0	unk
(125134, 78554, 5798)	125134	78554	5798	79240085765331208	720575940642609700	L		SA	DMT			0	unk
(130655, 83597, 5798)	130655	83597	5798	79592273083581316	720575940636709958	L		SA	VTV		SER	0.98	other
(129393, 82581, 5798)	129393	82581	5798	79521835619950109	720575940652663457	L		AN			ACH	0.91	ACH
(130697, 76293, 5798)	130697	76293	5798	79591723327812160	720575940639137955	L		AN			ACH	0.71	ACH
(129056, 81040, 5798)	129056	81040	5798	79521698180992401	720575940615263188	L		AN			ACH	0.79	ACH
(130293, 79412, 5798)	130293	79412	5798	79591929486224016	720575940606224318	L		AN				0	unk
(127933, 77126, 5798)	127933	77126	5798	79451054558902113	720575940610334634	L		SA	DMT			0	unk
(127186, 77815, 5798)	127186	77815	5798	79380754534206296	720575940612012207	L		SA	DMT			0	unk
(126815, 82361, 5798)	126815	82361	5798	79310660667927791	720575940618737954	L		AN			ACH	0.78	ACH
(130016, 77618, 5798)	130016	77618	5798	79591860766748832	720575940621871797	L		AN				0	unk
(129317, 77020, 5798)	129317	77020	5798	79521423303089972	720575940618027143	L		SA	DMT			0	unk
(130930, 80954, 5798)	130930	80954	5798	79592066925175932	720575940622803494	L		AN				0	unk
(128235, 83652, 5798)	128235	83652	5798	79451535595219588	720575940630254929	L		AN				0	unk
(127489, 80787, 5798)	127489	80787	5798	79380960692625490	720575940605999049	L		SA	DMT			0	unk
(129519, 81791, 5798)	129519	81791	5798	79521766900466019	720575940627404090	L		AN			ACH	0.94	ACH
(125430, 79174, 5798)	125430	79174	5798	79240085765327864	720575940621084040	L		AN			ACH	0.67	ACH
(130308, 82209, 5798)	130308	82209	5798	79592135644645398	720575940619841886	L		AN			ACH	0.88	ACH
(129445, 82242, 5798)	129445	82242	5798	79521766900480273	720575940620677302	L		AN			ACH	0.92	ACH
(125427, 78616, 5798)	125427	78616	5798	79240085765331274	720575940623296333	L		SA	DMT			0	unk
(127641, 80846, 5798)	127641	80846	5798	79380960692625531	720575940637955968	L		SA	DMT		ACH	0.82	ACH
(127715, 80750, 5798)	127715	80750	5798	79380960692624432	720575940641791904	L		SA	DMT		GLUT	0.57	unk
(127117, 80713, 5798)	127117	80713	5798	79380960692627807	720575940618095173	L		SA	DMT			0	unk
(127395, 79614, 5798)	127395	79614	5798	79380891973156733	720575940612683670	L		SA	DMT			0	unk
(127496, 80615, 5798)	127496	80615	5798	79380960692637740	720575940621761293	L		SA	DMT			0	unk
(124923, 74881, 5798)	124923	74881	5798	79239810887418136	720575940650261494	L		AN				0	unk
(128190, 83592, 5798)	128190	83592	5798	79451535595225564	720575940629965932	L		AN			GABA	0.74	GABA
(129952, 81978, 5798)	129952	81978	5798	79521766900472049	720575940615438521	L		AN				0	unk
(130384, 77649, 5798)	130384	77649	5798	79591860766744787	720575940628548711	L		AN			GABA	0.64	GABA
(127822, 83510, 5798)	127822	83510	5798	79381098131583605	720575940627824712	L		AN			GABA	0.47	unk
(123830, 78487, 5798)	123830	78487	5798	79169717021133080	720575940644666916	L		AN			ACH	0.8	ACH
(129591, 83936, 5799)	129591	83936	5799	79521904339408370	720575940627538690	L		AN			GABA	0.43	unk
(125172, 79193, 5798)	125172	79193	5798	79240085765334056	720575940619910177	L		AN				0	unk
(129773, 83381, 5798)	129773	83381	5798	79521835619948509	720575940623118029	L		AN			ACH	0.97	ACH
(126932, 80439, 5798)	126932	80439	5798	79380891973150727	720575940629202962	L		AN				0	unk
(127310, 82203, 5798)	127310	82203	5798	79381029412120694	720575940627348712	L		AN			GABA	0.6	unk
(128883, 81125, 5798)	128883	81125	5798	79451329436819775	720575940613235423	L		AN				0	unk
(130054, 82901, 5798)	130054	82901	5798	79592204364125328	720575940613510002	L		AN			ACH	0.9	ACH
(129821, 77425, 5798)	129821	77425	5798	79521423303078351	720575940630763724	L		AN			GLUT	0.55	unk
(124453, 80101, 5797)	124453	80101	5797	79169785740608735	720575940626339130	L		AN			ACH	0.87	ACH
(124128, 79131, 5798)	124128	79131	5798	79169717021145067	720575940642422157	L		AN			GLUT	0.71	GLUT
(128633, 83131, 5798)	128633	83131	5798	79451466875761305	720575940611932842	L		AN			GABA	0.76	GABA
(126480, 80013, 5798)	126480	80013	5798	79310523228977376	720575940646554659	L		AN			ACH	0.98	ACH
(129430, 80762, 5798)	129430	80762	5798	79521698180993472	720575940645413940	L		AN				0	unk
(128641, 82179, 5798)	128641	82179	5798	79451398156291571	720575940624180519	L		AN			ACH	0.76	ACH
(129512, 82393, 5798)	129512	82393	5798	79521766900478141	720575940627378950	L		AN			ACH	0.95	ACH
(130530, 82603, 5798)	130530	82603	5798	79592204364127253	720575940620670657	L		AN			ACH	0.94	ACH
(126477, 80892, 5798)	126477	80892	5798	79310591948460699	720575940618942721	L		AN				0	unk
(127973, 78333, 5798)	127973	78333	5798	79451123278370932	720575940606375772	L		SA	DMT			0	unk
(127511, 78519, 5798)	127511	78519	5798	79380823253678745	720575940634963824	L		SA	DMT			0	unk
(130287, 76817, 5798)	130287	76817	5798	79591792047269168	720575940606421001	L		AN				0	unk
(126621, 77960, 5798)	126621	77960	5798	79310385790030073	720575940608613934	L		SA	DMT			0	unk
(130526, 77376, 5798)	130526	77376	5798	79591792047262286	720575940612331618	L		AN			GABA	0.65	GABA
(130229, 82117, 5798)	130229	82117	5798	79592135644649255	720575940625883934	L		AN			SER	0.78	other
(127881, 81050, 5798)	127881	81050	5798	79380960692625638	720575940631635271	L		SA	DMT			0	unk
(127628, 80661, 5798)	127628	80661	5798	79380960692627758	720575940611557357	L		SA	DMT			0	unk
(130882, 76808, 5798)	130882	76808	5798	79591792047284009	720575940611853265	L		AN			ACH	0.85	ACH
(130977, 76766, 5798)	130977	76766	5798	79591792047278858	720575940629528380	L		AN			ACH	0.86	ACH
(123270, 76332, 5798)	123270	76332	5798	79099142118511655	720575940611877841	L		AN			ACH	0.89	ACH
(127864, 80596, 5798)	127864	80596	5798	79380960692634160	720575940623060924	L		SA	DMT			0	unk
(125545, 77954, 5798)	125545	77954	5798	79240017045853118	720575940605223601	L		AN			ACH	0.74	ACH
(130293, 79649, 5798)	130293	79649	5798	79591998205699160	720575940628428443	L		AN			ACH	0.87	ACH
(130433, 76687, 5798)	130433	76687	5798	79591792047274674	720575940613292610	L		AN				0	unk
(127066, 79444, 5798)	127066	79444	5798	79380823253678365	720575940613302431	L		SA	DMT			0	unk
(125028, 80098, 5798)	125028	80098	5798	79240154484796197	720575940613439903	L		AN			ACH	0.88	ACH
(129788, 82356, 5798)	129788	82356	5798	79521766900481536	720575940613882822	L		AN			ACH	0.79	ACH
(130762, 78182, 5798)	130762	78182	5798	79591860766751886	720575940614438685	L		AN			ACH	0.79	ACH
(128844, 83975, 5798)	128844	83975	5798	79451535595225960	720575940628598142	L		AN			ACH	0.93	ACH
(125433, 79522, 5798)	125433	79522	5798	79240154484803759	720575940616862550	L		AN				0	unk
(127272, 82676, 5799)	127272	82676	5799	79381098131578952	720575940646473838	L		AN			ACH	0.96	ACH
(126497, 79887, 5798)	126497	79887	5798	79310523228968865	720575940621363469	L		AN				0	unk
(125541, 79612, 5798)	125541	79612	5798	79240154484800665	720575940616709022	L		SA	DMT		ACH	0.56	unk
(130247, 83822, 5798)	130247	83822	5798	79592273083599576	720575940634626144	L		AN			GLUT	0.71	GLUT
(127570, 77869, 5798)	127570	77869	5798	79380754534195410	720575940618171073	L		SA	DMT			0	unk
(125285, 79195, 5798)	125285	79195	5798	79240085765326614	720575940618401605	L		AN			ACH	0.72	ACH
(127810, 80864, 5798)	127810	80864	5798	79380960692624467	720575940628651369	L		SA	DMT		ACH	0.96	ACH
(129817, 82856, 5798)	129817	82856	5798	79521835619944486	720575940632754003	L		AN			ACH	0.92	ACH
(125829, 79760, 5798)	125829	79760	5798	79240154484802991	720575940619389168	L		AN				0	unk
(128209, 80592, 5798)	128209	80592	5798	79451329436820716	720575940619389680	L		SA	DMT			0	unk
(125122, 76313, 5798)	125122	76313	5798	79239879606911895	720575940620718605	L		AN			ACH	0.86	ACH
(129510, 83042, 5798)	129510	83042	5798	79521835619949460	720575940620742605	L		AN			ACH	0.92	ACH
(130061, 79800, 5798)	130061	79800	5798	79591998205704651	720575940639668688	L		SA	DMT			0	unk
(125710, 77998, 5798)	125710	77998	5798	79240017045863521	720575940621157887	L		SA	DMT			0	unk
(127955, 83649, 5798)	127955	83649	5798	79451535595232521	720575940627488252	L		AN				0	unk
(124431, 78244, 5798)	124431	78244	5798	79169648301664180	720575940621114974	L		AN			GABA	0.51	unk
(127878, 78859, 5798)	127878	78859	5798	79380823253679089	720575940621762567	L		AN				0	unk
(124854, 78530, 5798)	124854	78530	5798	79240085765327427	720575940621776135	L		SA	DMT			0	unk
(127389, 80752, 5798)	127389	80752	5798	79380960692627822	720575940622517784	L		SA	DMT		ACH	0.78	ACH
(125086, 79026, 5798)	125086	79026	5798	79240085765325334	720575940622561063	L		AN				0	unk
(127668, 78454, 5798)	127668	78454	5798	79380754534190231	720575940629587011	L		SA	DMT			0	unk
(128758, 82565, 5798)	128758	82565	5798	79451466875759392	720575940623817776	L		AN			GABA	0.83	GABA
(127504, 80503, 5798)	127504	80503	5798	79380891973153562	720575940610183154	L		SA	DMT			0	unk
(128363, 76434, 5798)	128363	76434	5798	79451054558899372	720575940624372738	L		SA	DMT			0	unk
(125439, 79102, 5798)	125439	79102	5798	79240085765325401	720575940619054433	L		AN				0	unk
(129578, 77809, 5798)	129578	77809	5798	79521492022561728	720575940619643771	L		SA	DMT			0	unk
(130820, 80558, 5798)	130820	80558	5798	79592066925186695	720575940619202901	L		AN			ACH	0.87	ACH
(128182, 78757, 5798)	128182	78757	5798	79451191997862516	720575940625864424	L		SA	DMT			0	unk
(128671, 78950, 5798)	128671	78950	5798	79451191997856054	720575940619381108	L		SA	DMT			0	unk
(124678, 78094, 5798)	124678	78094	5798	79169648301673599	720575940629972983	L		AN			ACH	0.71	ACH
(127177, 80328, 5798)	127177	80328	5798	79380891973150487	720575940629633536	L		SA	DMT			0	unk
(127721, 81403, 5798)	127721	81403	5798	79380960692620427	720575940634584312	L		AN			ACH	0.95	ACH
(128863, 82473, 5798)	128863	82473	5798	79451398156296614	720575940632015699	L		AN			GABA	0.86	GABA
(128764, 82410, 5798)	128764	82410	5798	79451398156295360	720575940629630520	L		AN			ACH	0.93	ACH
(129230, 81977, 5798)	129230	81977	5798	79521766900487181	720575940616449093	L		AN			ACH	0.73	ACH
(128944, 82100, 5798)	128944	82100	5798	79521766900478004	720575940627546750	L		AN			ACH	0.87	ACH
(128629, 81072, 5798)	128629	81072	5798	79451329436819718	720575940624822003	L		AN			GABA	0.45	unk
(128280, 78505, 5798)	128280	78505	5798	79451191997863644	720575940626702159	L		SA	DMT			0	unk
(126512, 80124, 5798)	126512	80124	5798	79310523228963989	720575940627108967	L		AN			ACH	0.94	ACH
(128011, 77907, 5798)	128011	77907	5798	79451123278384248	720575940650268150	L		SA	DMT			0	unk
(130598, 80963, 5798)	130598	80963	5798	79592066925175938	720575940606401970	L		AN			SER	0.48	unk
(126891, 81826, 5798)	126891	81826	5798	79310660667934013	720575940620066142	L		AN			ACH	0.59	unk
(125989, 82333, 5799)	125989	82333	5799	79310660667934268	720575940627697664	L		AN			ACH	0.77	ACH
(129173, 82346, 5798)	129173	82346	5798	79521766900480323	720575940627816492	L		SA	DLV		ACH	0.5	unk
(128070, 77796, 5798)	128070	77796	5798	79451123278378622	720575940606388060	L		SA	DMT			0	unk
(128534, 80380, 5798)	128534	80380	5798	79451260717341075	720575940605305010	L		SA	DMT			0	unk
(128713, 82061, 5798)	128713	82061	5798	79451398156291493	720575940628552054	L		AN			ACH	0.86	ACH
(127426, 82404, 5798)	127426	82404	5798	79381029412126987	720575940615307154	L		AN			GABA	0.85	GABA
(126161, 80940, 5798)	126161	80940	5798	79310591948463497	720575940621013517	L		AN			ACH	0.91	ACH
(125303, 77044, 5798)	125303	77044	5798	79239948326378706	720575940631401698	L		AN				0	unk
(127939, 80329, 5797)	127939	80329	5797	79451260717331474	720575940627383614	L		SA	DMT			0	unk
(129045, 81740, 5798)	129045	81740	5798	79521766900487051	720575940619801793	L		AN			ACH	0.94	ACH
(124975, 77429, 5798)	124975	77429	5798	79239948326362601	720575940617484248	L		AN			ACH	0.83	ACH
(124916, 78767, 5798)	124916	78767	5798	79240085765334986	720575940631689753	L		SA	DMT			0	unk
(124650, 78603, 5798)	124650	78603	5798	79169717021145809	720575940605692704	L		AN				0	unk
(128917, 75664, 5798)	128917	75664	5798	79450985839433374	720575940627881728	L		AN			ACH	0.63	ACH
(130557, 84098, 5798)	130557	84098	5798	79592273083590664	720575940633366498	L		SA	VTV		ACH	0.87	ACH
(127473, 77980, 5798)	127473	77980	5798	79380754534199566	720575940628557519	L		SA	DMT			0	unk
(127375, 83256, 5799)	127375	83256	5799	79381098131581445	720575940613706546	L		AN			ACH	0.44	unk
(127489, 80666, 5798)	127489	80666	5798	79380960692623275	720575940617867589	L		SA	DMT			0	unk
(127016, 78732, 5797)	127016	78732	5797	79380823253672812	720575940617429208	L		SA	DMT			0	unk
(127305, 80370, 5798)	127305	80370	5798	79380891973155860	720575940618671854	L		SA	DMT			0	unk
(130740, 79434, 5798)	130740	79434	5798	79591929486203345	720575940620373469	L		AN			ACH	0.81	ACH
(126285, 82624, 5799)	126285	82624	5799	79310729387393675	720575940613266026	L		AN			ACH	0.93	ACH
(129462, 83126, 5798)	129462	83126	5798	79521835619951821	720575940606346332	L		AN			GLUT	0.62	GLUT
(130504, 74896, 5798)	130504	74896	5798	79591654608321678	720575940619533483	L		AN			GLUT	0.59	unk
(130488, 83685, 5798)	130488	83685	5798	79592273083605019	720575940627493638	L		AN			ACH	0.96	ACH
(130267, 83041, 5798)	130267	83041	5798	79592204364127649	720575940611778713	L		AN			ACH	0.72	ACH
(131683, 79175, 5798)	131683	79175	5798	79662298230408089	720575940623302988	L		AN			ACH	0.83	ACH
(129124, 83035, 5798)	129124	83035	5798	79521835619945804	720575940611904296	L		AN			GABA	0.76	GABA
(127432, 83137, 5799)	127432	83137	5799	79381098131577125	720575940612416766	L		AN			GABA	0.6	unk
(125551, 77296, 5798)	125551	77296	5798	79239948326376307	720575940624057525	L		AN			ACH	0.47	unk
(129500, 82221, 5798)	129500	82221	5798	79521766900477005	720575940635905893	L		AN			ACH	0.89	ACH
(128191, 83141, 5798)	128191	83141	5798	79451466875757648	720575940611603502	L		AN			ACH	0.91	ACH
(128993, 82386, 5798)	128993	82386	5798	79521766900479278	720575940613796806	L		SA	DLV		ACH	0.51	unk
(129349, 81896, 5798)	129349	81896	5798	79521766900480088	720575940628851984	L		AN			ACH	0.91	ACH
(125559, 79692, 5798)	125559	79692	5798	79240154484797185	720575940623060883	L		AN			ACH	0.88	ACH
(130990, 80915, 5798)	130990	80915	5798	79592066925169760	720575940625101389	L		AN				0	unk
(124681, 77349, 5798)	124681	77349	5798	79169579582195852	720575940622072299	L		AN			ACH	0.85	ACH
(125466, 77782, 5798)	125466	77782	5798	79240017045854203	720575940618019207	L		AN			ACH	0.83	ACH
(128495, 82490, 5798)	128495	82490	5798	79451398156299074	720575940610514073	L		AN			ACH	0.7	ACH
(129517, 83198, 5798)	129517	83198	5798	79521835619942383	720575940618459485	L		AN			GABA	0.52	unk
(130572, 77762, 5798)	130572	77762	5798	79591860766751569	720575940628515115	L		AN			ACH	0.58	unk
(129384, 83563, 5798)	129384	83563	5798	79521835619949864	720575940620096926	L		AN			GABA	0.64	GABA
(130886, 76633, 5798)	130886	76633	5798	79591792047270540	720575940633183559	L		AN			ACH	0.87	ACH
(129728, 83408, 5798)	129728	83408	5798	79521835619946080	720575940634725345	L		AN			GABA	0.67	GABA
(130926, 83636, 5798)	130926	83636	5798	79592273083592661	720575940629416266	L		AN			ACH	0.74	ACH
(130412, 81964, 5798)	130412	81964	5798	79592135644645256	720575940624910128	L		AN			ACH	0.88	ACH
(129402, 84049, 5798)	129402	84049	5798	79521904339401452	720575940621749697	L		AN			GLUT	0.86	GLUT
(129134, 83425, 5798)	129134	83425	5798	79521835619948558	720575940640413043	L		AN			GLUT	0.36	unk
(127125, 82872, 5799)	127125	82872	5799	79381098131571382	720575940611123093	L		AN			GABA	0.66	GABA
(128096, 80907, 5798)	128096	80907	5798	79451329436815719	720575940620357597	L		SA	DMT			0	unk
(128438, 81889, 5798)	128438	81889	5798	79451398156296287	720575940620811656	L		AN			GLUT	0.52	unk
(130679, 83007, 5798)	130679	83007	5798	79592204364119888	720575940643683744	L		AN			ACH	0.86	ACH
(130372, 77064, 5798)	130372	77064	5798	79591792047276380	720575940633884512	L		AN			GABA	0.8	GABA
(128298, 82380, 5798)	128298	82380	5798	79451398156292873	720575940609651758	L		AN			ACH	0.74	ACH
(130660, 73267, 5464)	130660	73267	5464	79591517102485327	720575940620631974	L		AN			ACH	0.75	ACH
(129546, 81753, 5798)	129546	81753	5798	79521766900473126	720575940628599803	L		AN				0	unk
(128538, 83332, 5798)	128538	83332	5798	79451466875757710	720575940629901047	L		AN			GABA	0.87	GABA
(129622, 81939, 5798)	129622	81939	5798	79521766900477931	720575940619373703	L		AN			ACH	0.9	ACH
(129002, 83835, 5798)	129002	83835	5798	79521904339381944	720575940610784370	L		AN			GABA	0.63	GABA
(129101, 82243, 5798)	129101	82243	5798	79521766900480266	720575940639811024	L		AN			ACH	0.94	ACH
(128460, 82598, 5798)	128460	82598	5798	79451466875759342	720575940621057285	L		AN			ACH	0.93	ACH
(130349, 83841, 5798)	130349	83841	5798	79592273083598481	720575940629185084	L		AN			GLUT	0.81	GLUT
(130763, 76904, 5798)	130763	76904	5798	79591792047276266	720575940621765813	L		AN			GLUT	0.79	GLUT
(130444, 83014, 5798)	130444	83014	5798	79592204364126534	720575940622401267	L		AN			ACH	0.84	ACH
(125894, 79736, 5798)	125894	79736	5798	79310523228971381	720575940629473067	L		AN				0	unk
(125597, 79536, 5798)	125597	79536	5798	79240154484799435	720575940623777061	L		AN			ACH	0.97	ACH
(129638, 82870, 5798)	129638	82870	5798	79521835619945724	720575940603814060	L		AN			GABA	0.63	GABA
(130498, 82804, 5798)	130498	82804	5798	79592204364128618	720575940627403719	L		AN			ACH	0.82	ACH
(128391, 80852, 5798)	128391	80852	5798	79451329436813142	720575940619003969	L		SA	DMT		ACH	0.77	ACH
(126955, 82966, 5799)	126955	82966	5799	79381098131580201	720575940635029146	L		AN			GABA	0.76	GABA
(127439, 82135, 5798)	127439	82135	5798	79381029412124416	720575940640396173	L		AN			ACH	0.6	unk
(124965, 78896, 5798)	124965	78896	5798	79240085765330164	720575940625429647	L		AN			ACH	0.97	ACH
(128096, 83092, 5799)	128096	83092	5799	79451466875757577	720575940625486357	L		AN			ACH	0.85	ACH
(126866, 82683, 5799)	126866	82683	5799	79310729387394867	720575940612887080	L		AN			GABA	0.85	GABA
(129540, 83493, 5798)	129540	83493	5798	79521835619948645	720575940614678751	L		AN			GLUT	0.5	unk
(128175, 82734, 5799)	128175	82734	5799	79451466875756075	720575940622102182	L		AN			ACH	0.81	ACH
(130476, 84200, 5798)	130476	84200	5798	79592273083598767	720575940625526805	L		SA	VTV		ACH	0.86	ACH
(129919, 82173, 5798)	129919	82173	5798	79521766900480241	720575940612608790	L		AN			ACH	0.85	ACH
(128998, 83202, 5798)	128998	83202	5798	79521835619944690	720575940640515699	L		AN				0	unk
(129338, 83764, 5798)	129338	83764	5798	79521904339402360	720575940637106295	L		AN				0	unk
(130336, 83018, 5798)	130336	83018	5798	79592204364118833	720575940610906773	L		AN			GLUT	0.54	unk
(127194, 82930, 5799)	127194	82930	5799	79381098131584303	720575940608729795	L		AN			GABA	0.73	GABA
(129103, 82911, 5798)	129103	82911	5798	79521835619943305	720575940627560386	L		AN			GABA	0.63	GABA
(130853, 81008, 5798)	130853	81008	5798	79592066925187331	720575940612861077	L		AN			GABA	0.64	GABA
(129179, 83626, 5798)	129179	83626	5798	79521904339408183	720575940628962891	L		AN			SER	0.37	unk
(130022, 76921, 5798)	130022	76921	5798	79591792047280236	720575940629029647	L		SA	DMT			0	unk
(127859, 82958, 5799)	127859	82958	5799	79381098131575878	720575940617050196	L		AN			GABA	0.65	GABA
(127850, 83020, 5799)	127850	83020	5799	79381098131605638	720575940630126161	L		AN			GABA	0.62	GABA
(128286, 83198, 5798)	128286	83198	5798	79451466875767780	720575940623400629	L		AN			GABA	0.67	GABA
(128161, 81369, 5798)	128161	81369	5798	79451329436818639	720575940627313180	L		AN			ACH	0.97	ACH
(128407, 82362, 5798)	128407	82362	5798	79451398156297772	720575940632786586	L		AN				0	unk
(126898, 82842, 5799)	126898	82842	5799	79381098131579014	720575940632834911	L		AN			GABA	0.52	unk
(129555, 83285, 5798)	129555	83285	5798	79521835619943520	720575940633387768	L		AN			GABA	0.45	unk
(123790, 80044, 5798)	123790	80044	5798	79099416996422892	720575940614997555	L		AN				0	unk
(130352, 83676, 5798)	130352	83676	5798	79592273083593799	720575940637396851	L		AN			GLUT	0.75	GLUT
(127999, 82453, 5798)	127999	82453	5798	79451398156295324	720575940611255475	L		AN			ACH	0.85	ACH
(130436, 83955, 5798)	130436	83955	5798	79592273083597416	720575940637507645	L		SA	VTV		ACH	0.75	ACH
(128656, 82295, 5798)	128656	82295	5798	79451398156294055	720575940645704996	L		AN			ACH	0.92	ACH
(129351, 82463, 5798)	129351	82463	5798	79521766900463193	720575940623234567	L		AN			ACH	0.95	ACH
(127993, 82971, 5799)	127993	82971	5799	79451466875758656	720575940635668622	L		AN			ACH	0.91	ACH
(123772, 79659, 5798)	123772	79659	5798	79099416996422744	720575940635591776	L		AN			ACH	0.97	ACH
(126483, 82767, 5799)	126483	82767	5799	79310729387400955	720575940641824200	L		AN			ACH	0.73	ACH
(129772, 82087, 5798)	129772	82087	5798	79521766900480197	720575940613530093	L		AN			ACH	0.89	ACH
(129588, 81726, 5798)	129588	81726	5798	79521766900480001	720575940644591668	L		AN				0	unk
(130698, 80876, 5798)	130698	80876	5798	79592066925174728	720575940605707198	L		AN			ACH	0.86	ACH
(129195, 80702, 5798)	129195	80702	5798	79521698180993454	720575940628337511	L		AN			GLUT	0.55	unk
(130097, 80024, 5798)	130097	80024	5798	79591998205709779	720575940627200004	L		AN			ACH	0.93	ACH
(126719, 79486, 5798)	126719	79486	5798	79310454509470038	720575940617816661	L		SA	DMT			0	unk
(127796, 76344, 5798)	127796	76344	5798	79380617095262953	720575940631542753	L		SA	DMT			0	unk
(129125, 80417, 5798)	129125	80417	5798	79521629461492578	720575940628494587	L		SA	DMT			0	unk
(129795, 78436, 5798)	129795	78436	5798	79521492022563197	720575940615401945	L		SA	DMT			0	unk
(128451, 81064, 5798)	128451	81064	5798	79451329436821092	720575940604926082	L		SA	DMT			0	unk
(125373, 79544, 5798)	125373	79544	5798	79240154484801553	720575940637149006	L		AN			ACH	0.99	ACH
(128747, 81376, 5798)	128747	81376	5798	79451329436816023	720575940633142831	L		AN			GABA	0.48	unk
(125108, 78898, 5798)	125108	78898	5798	79240085765328936	720575940630384927	L		SA	DMT		ACH	0.45	unk
(124563, 79625, 5798)	124563	79625	5798	79169785740612640	720575940621481450	L		AN				0	unk
(127924, 80997, 5798)	127924	80997	5798	79451329436812077	720575940622328328	L		SA	DMT			0	unk
(124559, 77933, 5798)	124559	77933	5798	79169648301667263	720575940616813947	L		AN			SER	0.49	unk
(123810, 76324, 5798)	123810	76324	5798	79099142118519269	720575940622109769	L		AN			GLUT	0.5	unk
(126177, 79930, 5798)	126177	79930	5798	79310523228973943	720575940612066223	L		AN				0	unk
(129658, 77670, 5798)	129658	77670	5798	79521492022561571	720575940630914733	L		SA	DMT			0	unk
(126527, 79955, 5798)	126527	79955	5798	79310523228972746	720575940640141965	L		SA	DMT			0	unk
(127244, 79337, 5798)	127244	79337	5798	79380823253677041	720575940624604547	L		SA	DMT			0	unk
(127005, 76079, 5798)	127005	76079	5798	79380617095266370	720575940609157074	L		SA	DMT			0	unk
(127180, 80492, 5798)	127180	80492	5798	79380891973136114	720575940605244704	L		SA	DMT			0	unk
(126799, 80474, 5798)	126799	80474	5798	79310523228981116	720575940620807437	L		AN			ACH	0.75	ACH
(124064, 77462, 5798)	124064	77462	5798	79169648301659813	720575940632781722	L		AN			ACH	0.57	unk
(130361, 76902, 5798)	130361	76902	5798	79591792047270696	720575940635901274	L		SA	DMT			0	unk
(131717, 78159, 5798)	131717	78159	5798	79662229510931750	720575940629292842	L		AN				0	unk
(131419, 79221, 5798)	131419	79221	5798	79662298230405272	720575940612294311	L		AN				0	unk
(126559, 82712, 5799)	126559	82712	5799	79310729387392646	720575940630137425	L		AN				0	unk
(126330, 82548, 5799)	126330	82548	5799	79310660667926712	720575940623210445	L		AN			ACH	0.96	ACH
(127304, 83418, 5799)	127304	83418	5799	79381098131580419	720575940624871710	L		AN			ACH	0.81	ACH
(129066, 82529, 5798)	129066	82529	5798	79521766900465428	720575940623801034	L		SA	DLV		ACH	0.51	unk
(129306, 84076, 5798)	129306	84076	5798	79521904339408428	720575940614418794	L		AN			SER	0.81	other
(126824, 77490, 5798)	126824	77490	5798	79310385790033120	720575940615515537	L		SA	DMT			0	unk
(126662, 77858, 5798)	126662	77858	5798	79310385790033505	720575940605057922	L		SA	DMT			0	unk
(128338, 77364, 5798)	128338	77364	5798	79451054558903265	720575940627585730	L		SA	DMT		ACH	0.69	ACH
(126943, 79334, 5798)	126943	79334	5798	79380823253680585	720575940618705902	L		SA	DMT			0	unk
(128335, 85571, 5382)	128335	85571	5382	79451604247770438	720575940627022824	L		AN			GABA	0.8	GABA
(128779, 85700, 5382)	128779	85700	5382	79451672967240824	720575940613497395	L		AN			GABA	0.59	unk
(128288, 85654, 5382)	128288	85654	5382	79451672967232660	720575940635047068	L		AN			ACH	0.73	ACH
(128944, 72999, 5798)	128944	72999	5798	79521148424951732	720575940623700661	L		AN			ACH	0.73	ACH
(130368, 83233, 5798)	130368	83233	5798	79592204364122259	720575940640934363	L		AN			ACH	0.89	ACH
(129134, 73766, 5793)	129134	73766	5793	79521217144522842	720575940612137895	L		AN				0	unk
(126634, 77910, 5798)	126634	77910	5798	79310385790026819	720575940612824170	L		SA	DMT			0	unk
(128019, 78612, 5798)	128019	78612	5798	79451191997866244	720575940632676833	L		SA	DMT			0	unk
(126719, 78908, 5798)	126719	78908	5798	79310454509501455	720575940615772706	L		SA	DMT			0	unk
(126936, 78823, 5798)	126936	78823	5798	79380823253679090	720575940621568490	L		SA	DMT			0	unk
(126651, 82751, 5799)	126651	82751	5799	79310729387400943	720575940655014049	L		AN			ACH	0.93	ACH
(124209, 84931, 5411)	124209	84931	5411	79170129271093354	720575940631922489	L		AN			ACH	0.77	ACH
(124808, 84272, 5418)	124808	84272	5418	79170060551631165	720575940633302995	L		AN			ACH	0.87	ACH
(124279, 85519, 5368)	124279	85519	5368	79170129271047139	720575940619114918	L		AN				0	unk
(124262, 85382, 5368)	124262	85382	5368	79170129271038440	720575940623564435	L		AN			ACH	0.62	ACH
(126687, 82680, 5799)	126687	82680	5799	79310729387397022	720575940622714004	L		AN			GABA	0.69	GABA
(127233, 77868, 5798)	127233	77868	5798	79380754534211688	720575940619193264	L		SA	DMT			0	unk
(127994, 78720, 5798)	127994	78720	5798	79451191997858686	720575940619617919	L		SA	DMT			0	unk
(129726, 81445, 5798)	129726	81445	5798	79521698180994960	720575940620492246	L		AN			ACH	0.81	ACH
(130550, 84231, 5798)	130550	84231	5798	79592273083594105	720575940623696362	L		AN			GABA	0.74	GABA
(129860, 84135, 5799)	129860	84135	5799	79521904339408484	720575940626035556	L		doubleseed			ACH	0.73	ACH
(131228, 79351, 5798)	131228	79351	5798	79662298230401360	720575940632647725	L		AN				0	unk
(131167, 76959, 5798)	131167	76959	5798	79662160791458917	720575940610935062	L		AN			GLUT	0.81	GLUT
(126475, 82621, 5799)	126475	82621	5799	79310729387399997	720575940626545410	L		AN			ACH	0.74	ACH
(129136, 73591, 5793)	129136	73591	5793	79521217144521683	720575940628335611	L		AN				0	unk
(124704, 79434, 5798)	124704	79434	5798	79169717021133724	720575940631769058	L		AN			ACH	0.79	ACH
(130968, 79307, 5798)	130968	79307	5798	79591929486220085	720575940628505039	L		AN			GLUT	0.83	GLUT
(127194, 79280, 5798)	127194	79280	5798	79380823253678216	720575940632807263	L		SA	DMT			0	unk
(128784, 81195, 5798)	128784	81195	5798	79451329436812179	720575940620095356	L		AN			ACH	0.92	ACH
(129512, 82547, 5798)	129512	82547	5798	79521766900479536	720575940643142560	L		AN			ACH	0.93	ACH
(129595, 80151, 5798)	129595	80151	5798	79521629461522926	720575940633705560	L		SA	DMT			0	unk
(128594, 83714, 5798)	128594	83714	5798	79451535595224673	720575940644376355	L		AN			ACH	0.86	ACH
(129832, 78022, 5798)	129832	78022	5798	79521492022558238	720575940637470627	L		SA	DMT			0	unk
(126204, 74143, 5798)	126204	74143	5798	79310110912035591	720575940639152117	L		AN				0	unk
(129927, 79990, 5798)	129927	79990	5798	79521629461502331	720575940638909429	L		SA	DMT			0	unk
(127458, 78727, 5798)	127458	78727	5798	79380823253685901	720575940603776702	L		SA	DMT			0	unk
(131667, 76399, 5798)	131667	76399	5798	79662092071979162	720575940614736699	L		AN				0	unk
(130781, 81843, 5798)	130781	81843	5798	79592135644656335	720575940611937967	L		AN				0	unk
(129965, 77752, 5798)	129965	77752	5798	79521492022559328	720575940612755050	L		SA	DMT			0	unk
(129796, 76555, 5798)	129796	76555	5798	79521423303087263	720575940637005390	L		SA	DMT			0	unk
(129686, 75695, 5798)	129686	75695	5798	79521354583609672	720575940626393104	L		SA	DMT			0	unk
(129466, 79410, 5798)	129466	79410	5798	79521560742040030	720575940611510765	L		SA	DMT			0	unk
(128848, 74914, 5798)	128848	74914	5798	79450917119963600	720575940618092965	L		AN				0	unk
(127357, 79965, 5798)	127357	79965	5798	79380891973160919	720575940625431122	L		SA	DMT			0	unk
(125850, 76878, 5798)	125850	76878	5798	79239948326376050	720575940613684274	L		SA	DMT			0	unk
(127486, 79992, 5798)	127486	79992	5798	79380891973152965	720575940626426654	L		SA	DMT			0	unk
(127209, 77993, 5798)	127209	77993	5798	79380754534207418	720575940614721110	L		SA	DMT			0	unk
(128122, 77329, 5798)	128122	77329	5798	79451054558908067	720575940630839213	L		SA	DMT			0	unk
(128118, 78212, 5798)	128118	78212	5798	79451123278379937	720575940603605024	L		SA	DMT			0	unk
(126970, 77358, 5798)	126970	77358	5798	79380685814724595	720575940613137375	L		SA	DMT			0	unk
(127320, 76688, 5798)	127320	76688	5798	79380685814730289	720575940625771780	L		SA	DMT			0	unk
(125554, 78262, 5798)	125554	78262	5798	79240017045850839	720575940627588602	L		SA	DMT			0	unk
(129497, 80271, 5798)	129497	80271	5798	79521629461522963	720575940619904380	L		SA	DMT			0	unk
(128973, 80391, 5798)	128973	80391	5798	79521629461509821	720575940639166197	L		SA	DMT			0	unk
(128372, 78271, 5798)	128372	78271	5798	79451123278384457	720575940625175059	L		SA	DMT		ACH	0.74	ACH
(130138, 79149, 5798)	130138	79149	5798	79591929486221322	720575940625653391	L		SA	DMT			0	unk
(127479, 79241, 5798)	127479	79241	5798	79380823253678212	720575940619543120	L		SA	DMT			0	unk
(127933, 77837, 5798)	127933	77837	5798	79451123278385352	720575940644648244	L		SA	DMT			0	unk
(124880, 78126, 5798)	124880	78126	5798	79240017045865717	720575940616925819	L		SA	DMT			0	unk
(125588, 78373, 5798)	125588	78373	5798	79240017045849808	720575940633807215	L		SA	DMT			0	unk
(126541, 78344, 5798)	126541	78344	5798	79310385790027048	720575940624049338	L		SA	DMT			0	unk
(125133, 79134, 5798)	125133	79134	5798	79240085765332868	720575940626668443	L		SA	DMT			0	unk
(128724, 77657, 5798)	128724	77657	5798	79451123278384069	720575940627149415	L		SA	DMT			0	unk
(125134, 78214, 5798)	125134	78214	5798	79240017045857983	720575940618424235	L		SA	DMT		ACH	0.56	unk
(124965, 78238, 5798)	124965	78238	5798	79240017045860292	720575940614413685	L		SA	DMT			0	unk
(126846, 79423, 5798)	126846	79423	5798	79310454509480108	720575940602953388	L		SA	DMT			0	unk
(128563, 78108, 5798)	128563	78108	5798	79451123278384376	720575940610376658	L		SA	DMT			0	unk
(127244, 77177, 5798)	127244	77177	5798	79380685814727472	720575940621445779	L		SA	DMT			0	unk
(127712, 78974, 5798)	127712	78974	5798	79380823253682653	720575940621494561	L		SA	DMT			0	unk
(127912, 78129, 5798)	127912	78129	5798	79380754534196628	720575940630846125	L		SA	DMT			0	unk
(131643, 76602, 5798)	131643	76602	5798	79662160791462005	720575940628209801	L		AN				0	unk
(123926, 79985, 5620)	123926	79985	5620	79169785673958024	720575940627368079	L		AN			ACH	0.81	ACH
(130527, 83024, 5798)	130527	83024	5798	79592204364127635	720575940619679471	L		AN			ACH	0.89	ACH
(132283, 79459, 5798)	132283	79459	5798	79732666974565558	720575940623606857	R		AN			GABA	0.66	GABA
(132669, 82531, 5798)	132669	82531	5798	79732873133025060	720575940614595643	R		AN			SER	0.78	other
(134550, 84286, 5798)	134550	84286	5798	79873748060330284	720575940603801056	R		AN			GABA	0.74	GABA
(132825, 83333, 5798)	132825	83333	5798	79732941852492901	720575940638985050	R		AN			ACH	0.79	ACH
(137715, 81971, 5798)	137715	81971	5798	80084716853901611	720575940611772914	R		AN			ACH	0.9	ACH
(136452, 81181, 5798)	136452	81181	5798	80014279390237703	720575940627404154	R		SA	DMT		ACH	0.74	ACH
(134973, 82910, 5798)	134973	82910	5798	79873679340847056	720575940626623387	R		AN			ACH	0.78	ACH
(132760, 82036, 5798)	132760	82036	5798	79732873133021255	720575940626252163	R		AN				0	unk
(132048, 77601, 5798)	132048	77601	5798	79732598255098624	720575940628991051	R		AN			GLUT	0.46	unk
(132259, 77684, 5798)	132259	77684	5798	79732598255106718	720575940626750723	R		AN				0	unk
(132249, 76708, 5798)	132249	76708	5798	79732529535640001	720575940620718472	R		AN			GLUT	0.4	unk
(134646, 77704, 5798)	134646	77704	5798	79873335743467926	720575940637374323	R		AN			GLUT	0.75	GLUT
(132910, 78945, 5798)	132910	78945	5798	79732666974578479	720575940638396998	R		AN			SER	0.6	unk
(135225, 80236, 5798)	135225	80236	5798	79943841926582373	720575940623933626	R		SA	DMT		GLUT	0.63	GLUT
(133801, 80148, 5798)	133801	80148	5798	79803104438244447	720575940611061038	R		AN			ACH	0.93	ACH
(135011, 83256, 5798)	135011	83256	5798	79873679340843159	720575940620928647	R		AN			ACH	0.87	ACH
(134579, 82995, 5798)	134579	82995	5798	79873679340851299	720575940617291421	R		AN			ACH	0.71	ACH
(135343, 83366, 5798)	135343	83366	5798	79944048085019962	720575940618855883	R		AN			ACH	0.88	ACH
(135209, 83062, 5798)	135209	83062	5798	79944048085022402	720575940625140755	R		AN			ACH	0.62	ACH
(135351, 83168, 5798)	135351	83168	5798	79944048085025282	720575940651808758	R		AN			ACH	0.93	ACH
(134311, 81922, 5798)	134311	81922	5798	79873610621382129	720575940626626949	R		AN			SER	0.7	other
(134254, 81917, 5798)	134254	81917	5798	79873610621379566	720575940634814832	R		AN			ACH	0.71	ACH
(139390, 79300, 5798)	139390	79300	5798	80225248183818423	720575940607434564	R		AN			ACH	0.66	ACH
(133364, 83816, 5798)	133364	83816	5798	79803379316145609	720575940619206772	R		AN			ACH	0.78	ACH
(135655, 84008, 5798)	135655	84008	5798	79944116804501498	720575940639843035	R		AN			ACH	0.83	ACH
(138239, 81844, 5798)	138239	81844	5798	80155085598072278	720575940607561540	R		AN			ACH	0.95	ACH
(134189, 81694, 5798)	134189	81694	5798	79873610621378186	720575940624728504	R		AN			ACH	0.93	ACH
(138330, 81551, 5798)	138330	81551	5798	80155085598070758	720575940630307639	R		AN			ACH	0.74	ACH
(135720, 83101, 5798)	135720	83101	5798	79944048085017327	720575940607606852	R		AN			ACH	0.85	ACH
(133675, 77183, 5798)	133675	77183	5798	79802898279820241	720575940633119149	R		AN			SER	0.44	unk
(137231, 84289, 5798)	137231	84289	5798	80084854292846490	720575940609311586	R		AN			ACH	0.88	ACH
(139404, 79755, 5798)	139404	79755	5798	80225316903319352	720575940629745022	R		AN			ACH	0.63	ACH
(134493, 82824, 5798)	134493	82824	5798	79873679340845658	720575940608269102	R		AN			ACH	0.94	ACH
(134729, 79159, 5798)	134729	79159	5798	79873404462927838	720575940657611393	R		SA	DMT		GABA	0.68	GABA
(133177, 77172, 5798)	133177	77172	5798	79802898279808501	720575940642875080	R		AN			GABA	0.67	GABA
(134565, 77139, 5798)	134565	77139	5798	79873267024002916	720575940615211195	R		AN			ACH	0.86	ACH
(133454, 81907, 5798)	133454	81907	5798	79803241877201836	720575940634525792	R		AN			ACH	0.72	ACH
(134089, 82312, 5798)	134089	82312	5798	79873610621381131	720575940606913202	R		AN			ACH	0.72	ACH
(134786, 77052, 5798)	134786	77052	5798	79873267024020923	720575940633778551	R		SA	DMT			0	unk
(133909, 81823, 5798)	133909	81823	5798	79803241877201790	720575940622947475	R		AN				0	unk
(134580, 82815, 5798)	134580	82815	5798	79873679340847000	720575940630173689	R		AN			SER	0.56	unk
(133619, 84651, 5798)	133619	84651	5798	79803448035589350	720575940624954185	R		AN			GLUT	0.34	unk
(134809, 80843, 5798)	134809	80843	5798	79873541901892102	720575940631183330	R		AN			ACH	0.69	ACH
(134194, 81803, 5798)	134194	81803	5798	79873610621378283	720575940627684614	R		AN			ACH	0.87	ACH
(134493, 82083, 5798)	134493	82083	5798	79873610621382255	720575940629321734	R		AN			ACH	0.62	ACH
(134535, 81588, 5798)	134535	81588	5798	79873610621382949	720575940603789228	R		AN			ACH	0.71	ACH
(134430, 82058, 5798)	134430	82058	5798	79873610621378449	720575940611223445	R		AN			ACH	0.55	unk
(133008, 82894, 5798)	133008	82894	5798	79732941852495091	720575940624448138	R		AN			ACH	0.94	ACH
(137972, 81607, 5798)	137972	81607	5798	80084716853904916	720575940625346130	R		AN			ACH	0.92	ACH
(136580, 81541, 5798)	136580	81541	5798	80014348109719881	720575940636068270	R		SA	DMT		ACH	0.84	ACH
(137022, 81877, 5798)	137022	81877	5798	80014348109716926	720575940625411109	R		AN			ACH	0.93	ACH
(132720, 82229, 5798)	132720	82229	5798	79732873133021396	720575940613958194	R		AN			GABA	0.66	GABA
(133175, 81884, 5798)	133175	81884	5798	79803241877200721	720575940605173792	R		AN			SER	0.91	other
(136544, 81646, 5798)	136544	81646	5798	80014348109724136	720575940614511614	R		AN			ACH	0.95	ACH
(137000, 83053, 5798)	137000	83053	5798	80014416829197279	720575940633969815	R		AN			GABA	0.64	GABA
(134565, 82046, 5798)	134565	82046	5798	79873610621378462	720575940628911620	R		AN			ACH	0.91	ACH
(132298, 77873, 5798)	132298	77873	5798	79732598255088793	720575940610138026	R		SA	MDA		SER	0.47	unk
(138589, 80057, 5798)	138589	80057	5798	80154948159107431	720575940610745373	R		AN				0	unk
(134953, 80422, 5798)	134953	80422	5798	79873473182401979	720575940645246004	R		AN			GABA	0.62	GABA
(133964, 81970, 5798)	133964	81970	5798	79803241877205074	720575940627637521	R		AN			ACH	0.89	ACH
(136762, 83316, 5798)	136762	83316	5798	80014416829199672	720575940620752408	R		AN			GABA	0.73	GABA
(136814, 82652, 5798)	136814	82652	5798	80014416829207845	720575940615942924	R		AN			GABA	0.77	GABA
(132841, 78844, 5798)	132841	78844	5798	79732666974586953	720575940644446062	R		AN				0	unk
(135254, 82576, 5798)	135254	82576	5798	79944048085024532	720575940639151960	R		AN			ACH	0.87	ACH
(134134, 79715, 5798)	134134	79715	5798	79873473182399151	720575940633565536	R		AN			GABA	0.72	GABA
(135254, 82296, 5798)	135254	82296	5798	79943979365542089	720575940623371920	R		AN			ACH	0.82	ACH
(133187, 79296, 5798)	133187	79296	5798	79803035718760543	720575940618393398	R		AN			GLUT	0.84	GLUT
(138516, 81550, 5798)	138516	81550	5798	80155085598070776	720575940620580272	R		AN			ACH	0.94	ACH
(133077, 79764, 5798)	133077	79764	5798	79803104438246830	720575940632517028	R		AN			ACH	0.55	unk
(134426, 82692, 5798)	134426	82692	5798	79873679340844194	720575940617143124	R		AN			ACH	0.93	ACH
(138415, 81536, 5798)	138415	81536	5798	80155085598071793	720575940610850965	R		AN			ACH	0.97	ACH
(132289, 79359, 5798)	132289	79359	5798	79732666974571859	720575940629420135	R		AN				0	unk
(138979, 81287, 5798)	138979	81287	5798	80155016878607495	720575940634038041	R		AN			ACH	0.83	ACH
(136892, 82917, 5798)	136892	82917	5798	80014416829194796	720575940627803720	R		AN			GABA	0.64	GABA
(134550, 80674, 5798)	134550	80674	5798	79873541901894768	720575940608662318	R		AN			ACH	0.91	ACH
(134827, 80690, 5798)	134827	80690	5798	79873541901899916	720575940621591477	R		AN			GLUT	0.74	GLUT
(134036, 81552, 5798)	134036	81552	5798	79803241877199411	720575940625480394	R		AN			ACH	0.91	ACH
(136841, 82998, 5798)	136841	82998	5798	80014416829198371	720575940613693469	R		AN			GABA	0.84	GABA
(136714, 76932, 5798)	136714	76932	5798	80014004512331048	720575940621147998	R		AN				0	unk
(133097, 77942, 5798)	133097	77942	5798	79802966999311874	720575940615309106	R		AN			ACH	0.86	ACH
(131963, 83343, 5798)	131963	83343	5798	79662573108302495	720575940616427357	R		AN			ACH	0.73	ACH
(133838, 79342, 5798)	133838	79342	5798	79803035718759245	720575940631274745	R		AN			ACH	0.88	ACH
(133597, 77996, 5798)	133597	77996	5798	79802966999298289	720575940638453437	R		AN			ACH	0.72	ACH
(131730, 83227, 5798)	131730	83227	5798	79662573108307130	720575940623982323	R		AN			ACH	0.93	ACH
(133472, 77884, 5798)	133472	77884	5798	79802966999300868	720575940613772317	R		AN			ACH	0.91	ACH
(133510, 77988, 5798)	133510	77988	5798	79802966999298278	720575940613772829	R		AN			ACH	0.93	ACH
(132937, 81990, 5798)	132937	81990	5798	79732873133026017	720575940630798378	R		AN			ACH	0.94	ACH
(132774, 83493, 5798)	132774	83493	5798	79732941852493023	720575940639205821	R		AN			ACH	0.94	ACH
(132461, 83590, 5798)	132461	83590	5798	79733010571961156	720575940618238635	R		AN			ACH	0.84	ACH
(132597, 83736, 5798)	132597	83736	5798	79733010571964116	720575940631095289	R		AN			ACH	0.87	ACH
(132676, 83587, 5798)	132676	83587	5798	79733010571962462	720575940630300434	R		AN			ACH	0.92	ACH
(136944, 83365, 5798)	136944	83365	5798	80014416829206054	720575940618014528	R		AN			GABA	0.77	GABA
(132908, 76509, 5798)	132908	76509	5798	79732529535645604	720575940638155497	R		AN			GLUT	0.65	GLUT
(131820, 83433, 5798)	131820	83433	5798	79662573108309640	720575940628083516	R		AN			ACH	0.78	ACH
(133494, 78247, 5798)	133494	78247	5798	79802966999301063	720575940618106553	R		AN			ACH	0.5	unk
(134120, 77468, 5798)	134120	77468	5798	79873335743471246	720575940613938973	R		AN			ACH	0.48	unk
(136807, 81310, 5798)	136807	81310	5798	80014279390226647	720575940620245718	R		SA	DMT		ACH	0.86	ACH
(134157, 78039, 5798)	134157	78039	5798	79873335743464473	720575940623008550	R		AN				0	unk
(134140, 77625, 5798)	134140	77625	5798	79873335743457091	720575940620665816	R		AN			GABA	0.59	unk
(136409, 81727, 5798)	136409	81727	5798	80014348109719009	720575940617871394	R		AN			GABA	0.51	unk
(132393, 76295, 5798)	132393	76295	5798	79732460816158472	720575940615411161	R		AN			SER	0.66	other
(133892, 74808, 5798)	133892	74808	5798	79802760840782256	720575940632847661	R		AN			GLUT	0.8	GLUT
(134600, 82703, 5798)	134600	82703	5798	79873679340853877	720575940630521931	R		AN			ACH	0.87	ACH
(133744, 81615, 5798)	133744	81615	5798	79803241877200599	720575940617625413	R		AN			ACH	0.91	ACH
(133759, 84675, 5798)	133759	84675	5798	79803448035589213	720575940610275192	R		AN			ACH	0.93	ACH
(134240, 82197, 5798)	134240	82197	5798	79873610621379745	720575940608655883	R		AN			ACH	0.8	ACH
(132918, 76627, 5798)	132918	76627	5798	79732529535641183	720575940623743892	R		AN			GLUT	0.48	unk
(138537, 80532, 5798)	138537	80532	5798	80155016878606604	720575940627372165	R		AN			ACH	0.85	ACH
(133928, 84280, 5798)	133928	84280	5798	79803379316152302	720575940612306786	R		AN			ACH	0.92	ACH
(134033, 84169, 5798)	134033	84169	5798	79803379316137304	720575940621553348	R		AN			ACH	0.87	ACH
(133937, 84580, 5798)	133937	84580	5798	79803379316137960	720575940622707592	R		AN			GABA	0.71	GABA
(135201, 75799, 5798)	135201	75799	5798	79943567048685225	720575940629312768	R		AN			ACH	0.71	ACH
(133807, 82040, 5798)	133807	82040	5798	79803241877198603	720575940625837799	R		AN			ACH	0.71	ACH
(132223, 83057, 5798)	132223	83057	5798	79732941852491573	720575940620833901	R		AN				0	unk
(134524, 80420, 5798)	134524	80420	5798	79873473182411905	720575940612409059	R		AN			ACH	0.85	ACH
(133745, 78536, 5798)	133745	78536	5798	79803035718763955	720575940617109004	R		AN			GABA	0.77	GABA
(133061, 78576, 5798)	133061	78576	5798	79803035718764007	720575940638700707	R		AN			ACH	0.75	ACH
(135412, 81578, 5798)	135412	81578	5798	79943979365542592	720575940633416604	R		AN			ACH	0.92	ACH
(137591, 77533, 5798)	137591	77533	5798	80084441976002090	720575940645007748	R		SA	DMT		GLUT	0.51	unk
(135728, 77329, 5798)	135728	77329	5798	79943635768151278	720575940603446118	R		SA	DMT			0	unk
(135890, 83235, 5798)	135890	83235	5798	79944048085029431	720575940622118566	R		AN				0	unk
(132361, 77940, 5798)	132361	77940	5798	79732598255091306	720575940616224576	R		SA	MDA		ACH	0.54	unk
(138104, 81578, 5798)	138104	81578	5798	80084716853902503	720575940635206763	R		AN			ACH	0.73	ACH
(132154, 82896, 5798)	132154	82896	5798	79732941852490311	720575940618192694	R		AN			ACH	0.91	ACH
(133693, 82047, 5798)	133693	82047	5798	79803241877209598	720575940660211841	R		AN			ACH	0.9	ACH
(134539, 81692, 5798)	134539	81692	5798	79873610621377145	720575940611514282	R		AN			ACH	0.74	ACH
(134468, 81846, 5798)	134468	81846	5798	79873610621379557	720575940618907376	R		AN				0	unk
(136840, 81067, 5798)	136840	81067	5798	80014279390233013	720575940630020639	R		SA	DMT		ACH	0.74	ACH
(136085, 81565, 5798)	136085	81565	5798	79943979365529489	720575940623529354	R		AN			ACH	0.82	ACH
(135660, 83406, 5798)	135660	83406	5798	79944048085024087	720575940627410042	R		AN			ACH	0.75	ACH
(135785, 83023, 5798)	135785	83023	5798	79944048085026549	720575940616824197	R		AN			ACH	0.89	ACH
(135833, 83159, 5798)	135833	83159	5798	79944048085029374	720575940616824709	R		AN			ACH	0.9	ACH
(135812, 83215, 5798)	135812	83215	5798	79944048085026702	720575940616824965	R		AN			ACH	0.84	ACH
(136134, 82744, 5798)	136134	82744	5798	80014416829204322	720575940643552366	R		AN			ACH	0.69	ACH
(134072, 81690, 5798)	134072	81690	5798	79873610621380643	720575940642468644	R		AN			ACH	0.9	ACH
(134580, 81851, 5798)	134580	81851	5798	79873610621376059	720575940619655814	R		AN			ACH	0.92	ACH
(134665, 81796, 5798)	134665	81796	5798	79873610621372203	720575940611373169	R		AN			ACH	0.89	ACH
(134779, 81902, 5798)	134779	81902	5798	79873610621382112	720575940616831877	R		AN			ACH	0.89	ACH
(134546, 81475, 5798)	134546	81475	5798	79873541901883015	720575940615637334	R		AN			ACH	0.78	ACH
(134912, 82656, 5798)	134912	82656	5798	79873679340849617	720575940613771666	R		AN			ACH	0.79	ACH
(135073, 81853, 5798)	135073	81853	5798	79873610621372225	720575940616832901	R		AN				0	unk
(134936, 82231, 5798)	134936	82231	5798	79873610621379773	720575940629044854	R		AN			ACH	0.78	ACH
(135216, 81889, 5798)	135216	81889	5798	79943979365542978	720575940616833669	R		AN			ACH	0.94	ACH
(134726, 82025, 5798)	134726	82025	5798	79873610621380889	720575940607403275	R		AN			ACH	0.9	ACH
(134945, 82450, 5798)	134945	82450	5798	79873610621377587	720575940659063169	R		AN			ACH	0.88	ACH
(135287, 82917, 5798)	135287	82917	5798	79944048085025084	720575940616835717	R		AN			ACH	0.82	ACH
(135543, 83285, 5798)	135543	83285	5798	79944048085032158	720575940633430112	R		AN			ACH	0.81	ACH
(136833, 82114, 5798)	136833	82114	5798	80014348109719282	720575940616836485	R		AN			ACH	0.94	ACH
(135252, 81772, 5798)	135252	81772	5798	79943979365540431	720575940616838789	R		AN			GLUT	0.64	GLUT
(134055, 82137, 5798)	134055	82137	5798	79803241877207501	720575940627744143	R		AN			ACH	0.91	ACH
(134401, 80021, 5798)	134401	80021	5798	79873473182409285	720575940636004975	R		AN			ACH	0.82	ACH
(133804, 81968, 5798)	133804	81968	5798	79803241877200776	720575940616858501	R		AN			ACH	0.91	ACH
(134476, 82577, 5798)	134476	82577	5798	79873679340854757	720575940614519775	R		AN			ACH	0.68	ACH
(134504, 82749, 5798)	134504	82749	5798	79873679340845589	720575940637309924	R		AN			ACH	0.91	ACH
(134810, 82944, 5798)	134810	82944	5798	79873679340845703	720575940622399783	R		AN			ACH	0.74	ACH
(137935, 81025, 5798)	137935	81025	5798	80084648134394919	720575940616877456	R		AN			ACH	0.51	unk
(133940, 82160, 5798)	133940	82160	5798	79803241877206389	720575940641679501	R		AN			ACH	0.88	ACH
(134302, 81999, 5798)	134302	81999	5798	79873610621374844	720575940615430450	R		AN			ACH	0.86	ACH
(132134, 77363, 5798)	132134	77363	5798	79732529535642817	720575940626727301	R		AN			GLUT	0.48	unk
(134477, 81963, 5798)	134477	81963	5798	79873610621379598	720575940617296945	R		AN				0	unk
(138507, 80316, 5798)	138507	80316	5798	80154948159117193	720575940617492939	R		SA	DMT		ACH	0.73	ACH
(135118, 82980, 5798)	135118	82980	5798	79944048085025125	720575940617610837	R		AN			ACH	0.84	ACH
(135192, 82782, 5798)	135192	82782	5798	79944048085022206	720575940629087682	R		AN			ACH	0.81	ACH
(135834, 83758, 5798)	135834	83758	5798	79944116804501322	720575940627631360	R		AN			ACH	0.66	ACH
(135059, 83471, 5798)	135059	83471	5798	79873679340848883	720575940610244266	R		AN			ACH	0.76	ACH
(139007, 79568, 5798)	139007	79568	5798	80154948159120968	720575940617876455	R		SA	DMT		ACH	0.65	ACH
(134163, 81986, 5798)	134163	81986	5798	79873610621380828	720575940617942036	R		AN				0	unk
(138352, 80767, 5798)	138352	80767	5798	80155016878599493	720575940639245631	R		AN			ACH	0.77	ACH
(133804, 79205, 5798)	133804	79205	5798	79803035718775804	720575940617997716	R		AN			ACH	0.93	ACH
(134182, 81933, 5798)	134182	81933	5798	79873610621382133	720575940619057054	R		AN			ACH	0.67	ACH
(135617, 83066, 5798)	135617	83066	5798	79944048085027896	720575940614607675	R		AN			ACH	0.86	ACH
(135027, 82024, 5798)	135027	82024	5798	79873610621373620	720575940618202539	R		AN			ACH	0.65	ACH
(134579, 79949, 5798)	134579	79949	5798	79873473182406599	720575940623452540	R		SA	DMT			0	unk
(138106, 81704, 5798)	138106	81704	5798	80084716853899064	720575940625063694	R		AN			ACH	0.58	unk
(134679, 80599, 5798)	134679	80599	5798	79873541901902513	720575940619487425	R		AN			ACH	0.68	ACH
(136575, 82210, 5798)	136575	82210	5798	80014348109715036	720575940635164779	R		AN			GLUT	0.81	GLUT
(133193, 78271, 5798)	133193	78271	5798	79802966999305310	720575940614153937	R		AN			ACH	0.81	ACH
(138172, 80921, 5798)	138172	80921	5798	80155016878599637	720575940640773491	R		AN			ACH	0.85	ACH
(132363, 84146, 5798)	132363	84146	5798	79733010571957733	720575940625941762	R		AN			GABA	0.84	GABA
(134222, 82275, 5798)	134222	82275	5798	79873610621377447	720575940615706018	R		AN			ACH	0.76	ACH
(132267, 77455, 5798)	132267	77455	5798	79732598255108957	720575940635487845	R		AN				0	unk
(132355, 75941, 5798)	132355	75941	5798	79732460816168890	720575940631530348	R		AN				0	unk
(132106, 78188, 5798)	132106	78188	5798	79732598255100232	720575940629247682	R		AN			ACH	0.76	ACH
(138234, 81523, 5798)	138234	81523	5798	80155016878606407	720575940603792486	R		AN			ACH	0.84	ACH
(135783, 83108, 5798)	135783	83108	5798	79944048085026605	720575940628686423	R		AN			ACH	0.91	ACH
(136460, 79488, 5798)	136460	79488	5798	80014210670756927	720575940629367352	R		SA	DMT		ACH	0.68	ACH
(136184, 82184, 5798)	136184	82184	5798	80014348109713850	720575940613175215	R		AN			GABA	0.69	GABA
(132598, 82413, 5798)	132598	82413	5798	79732873133025027	720575940629748606	R		AN			SER	0.55	unk
(138846, 79317, 5798)	138846	79317	5798	80154879439654301	720575940619625703	R		SA	DMT		ACH	0.6	unk
(135362, 81692, 5798)	135362	81692	5798	79943979365535745	720575940619818876	R		AN			ACH	0.79	ACH
(134332, 81804, 5798)	134332	81804	5798	79873610621382066	720575940624311369	R		AN			ACH	0.92	ACH
(133220, 79766, 5798)	133220	79766	5798	79803104438245519	720575940627417064	R		AN			ACH	0.79	ACH
(134998, 82106, 5798)	134998	82106	5798	79873610621383399	720575940612586905	R		AN			ACH	0.8	ACH
(134519, 82253, 5798)	134519	82253	5798	79873610621372431	720575940623778229	R		AN			ACH	0.77	ACH
(132393, 78992, 5798)	132393	78992	5798	79732666974574175	720575940624352747	R		AN			GABA	0.43	unk
(132831, 79237, 5798)	132831	79237	5798	79732666974585903	720575940619953065	R		AN			GLUT	0.47	unk
(133310, 79357, 5798)	133310	79357	5798	79803035718739894	720575940629202114	R		AN			GLUT	0.76	GLUT
(134087, 81981, 5798)	134087	81981	5798	79873610621374840	720575940619753761	R		AN				0	unk
(136473, 83366, 5798)	136473	83366	5798	80014416829195126	720575940619973134	R		AN			GABA	0.64	GABA
(135715, 83233, 5798)	135715	83233	5798	79944048085022549	720575940603453542	R		AN			ACH	0.81	ACH
(132100, 78551, 5798)	132100	78551	5798	79732666974576731	720575940631004202	R		AN			SER	0.5	unk		SAG
(133988, 81759, 5798)	133988	81759	5798	79803241877201769	720575940628400650	R		AN			ACH	0.95	ACH
(134422, 81996, 5798)	134422	81996	5798	79873610621378426	720575940630729005	R		AN			ACH	0.73	ACH
(135604, 83144, 5798)	135604	83144	5798	79944048085023839	720575940605256894	R		AN			ACH	0.85	ACH
(135596, 78842, 5798)	135596	78842	5798	79943773207117047	720575940619492033	R		SA	DMT			0	unk
(132621, 76844, 5798)	132621	76844	5798	79732529535645978	720575940638637022	R		AN			ACH	0.7	ACH
(132201, 83215, 5798)	132201	83215	5798	79732941852497711	720575940636263543	R		AN			ACH	0.7	ACH
(134532, 81985, 5798)	134532	81985	5798	79873610621382181	720575940619762341	R		AN				0	unk
(134489, 82024, 5798)	134489	82024	5798	79873610621382184	720575940620606600	R		AN			ACH	0.85	ACH
(135547, 83151, 5798)	135547	83151	5798	79944048085029361	720575940620637576	R		AN			ACH	0.89	ACH
(134207, 77880, 5798)	134207	77880	5798	79873335743470436	720575940620762904	R		AN			ACH	0.69	ACH
(133495, 82130, 5798)	133495	82130	5798	79803241877199798	720575940637568613	R		AN			ACH	0.83	ACH
(134658, 81883, 5798)	134658	81883	5798	79873610621382106	720575940619066625	R		AN			ACH	0.82	ACH
(139297, 81278, 5798)	139297	81278	5798	80225385622785455	720575940614138577	R		AN			GLUT	0.79	GLUT
(134628, 81980, 5798)	134628	81980	5798	79873610621378395	720575940629297664	R		AN			ACH	0.66	ACH
(135655, 82854, 5798)	135655	82854	5798	79944048085030502	720575940616892062	R		AN			ACH	0.73	ACH
(134148, 81867, 5798)	134148	81867	5798	79873610621384386	720575940626206809	R		AN			ACH	0.9	ACH
(132149, 78404, 5798)	132149	78404	5798	79732598255100404	720575940628415951	R		AN				0	unk
(134634, 82114, 5798)	134634	82114	5798	79873610621379698	720575940626505551	R		AN			ACH	0.8	ACH
(134979, 82837, 5798)	134979	82837	5798	79873679340851200	720575940629864844	R		AN			ACH	0.89	ACH
(139645, 79537, 5798)	139645	79537	5798	80225316903321943	720575940637388004	R		AN			ACH	0.98	ACH
(136093, 76580, 5798)	136093	76580	5798	79943635768150886	720575940620552326	R		AN			ACH	0.92	ACH
(138974, 78997, 5798)	138974	78997	5798	80154879439653049	720575940621229962	R		SA	DMT		ACH	0.74	ACH
(133667, 79936, 5798)	133667	79936	5798	79803104438252495	720575940620809599	R		AN			ACH	0.96	ACH
(133709, 81979, 5798)	133709	81979	5798	79803241877200793	720575940647022644	R		AN			ACH	0.95	ACH
(132351, 78816, 5798)	132351	78816	5798	79732666974581293	720575940614501672	R		AN			ACH	0.59	unk
(134372, 77625, 5798)	134372	77625	5798	79873335743476782	720575940613522413	R		AN			GABA	0.57	unk
(132785, 82799, 5798)	132785	82799	5798	79732941852499850	720575940623194333	R		AN			ACH	0.49	unk
(134423, 77203, 5798)	134423	77203	5798	79873267024008922	720575940621522190	R		SA	DMT			0	unk
(134457, 77413, 5798)	134457	77413	5798	79873267024000245	720575940621522446	R		SA	DMT		GLUT	0.55	unk
(135621, 77369, 5798)	135621	77369	5798	79943635768154478	720575940618672806	R		SA	DMT			0	unk
(135608, 77599, 5798)	135608	77599	5798	79943704487632461	720575940606261084	R		SA	DMT			0	unk
(135073, 78768, 5798)	135073	78768	5798	79873404462933208	720575940625083175	R		SA	DMT		ACH	0.83	ACH
(135003, 78684, 5798)	135003	78684	5798	79873404462938583	720575940615121501	R		SA	DMT			0	unk
(134553, 78648, 5798)	134553	78648	5798	79873404462937231	720575940621153916	R		SA	DMT			0	unk
(135370, 80176, 5798)	135370	80176	5798	79943841926569677	720575940610976739	R		SA	DMT		ACH	0.49	unk
(132183, 78291, 5798)	132183	78291	5798	79732598255099006	720575940621599741	R		AN			ACH	0.81	ACH
(134248, 82411, 5798)	134248	82411	5798	79873610621377536	720575940630693494	R		AN			ACH	0.79	ACH
(138804, 81075, 5798)	138804	81075	5798	80155016878608664	720575940618066555	R		AN			ACH	0.93	ACH
(138252, 80854, 5798)	138252	80854	5798	80155016878593515	720575940625865724	R		AN			ACH	0.76	ACH
(133410, 79636, 5798)	133410	79636	5798	79803104438250870	720575940630652876	R		AN			ACH	0.96	ACH
(133527, 77760, 5798)	133527	77760	5798	79802966999296740	720575940617208065	R		AN			GABA	0.54	unk
(134378, 82162, 5798)	134378	82162	5798	79873610621380988	720575940614004143	R		AN			ACH	0.84	ACH
(136400, 81985, 5798)	136400	81985	5798	80014348109724388	720575940623264904	R		AN			ACH	0.9	ACH
(135523, 81017, 5798)	135523	81017	5798	79943910646062705	720575940607161218	R		AN			GLUT	0.69	GLUT
(132854, 77562, 5798)	132854	77562	5798	79732598255106491	720575940645187784	R		AN			ACH	0.91	ACH
(139356, 82851, 5798)	139356	82851	5798	80225523061722478	720575940623646963	R		AN			ACH	0.91	ACH
(136737, 76299, 5798)	136737	76299	5798	80013935792857536	720575940619559232	R		AN			ACH	0.7	ACH
(135791, 81218, 5798)	135791	81218	5798	79943910646060336	720575940622665544	R		AN			ACH	0.8	ACH
(137001, 81960, 5798)	137001	81960	5798	80014348109720365	720575940622674504	R		AN			ACH	0.79	ACH
(136894, 81895, 5798)	136894	81895	5798	80014348109716932	720575940622675016	R		AN			ACH	0.84	ACH
(139040, 80358, 5798)	139040	80358	5798	80154948159101430	720575940622766925	R		AN			ACH	0.78	ACH
(133835, 81749, 5798)	133835	81749	5798	79803241877206222	720575940625739056	R		AN			ACH	0.87	ACH
(134384, 81694, 5798)	134384	81694	5798	79873610621382014	720575940627382405	R		AN			ACH	0.85	ACH
(134628, 79160, 5798)	134628	79160	5798	79873404462941653	720575940612857055	R		SA	DMT		GABA	0.43	unk
(133278, 79185, 5798)	133278	79185	5798	79803035718772931	720575940623531301	R		AN			GLUT	0.59	unk
(136849, 82763, 5798)	136849	82763	5798	80014416829204316	720575940620862746	R		AN			ACH	0.96	ACH
(132238, 78483, 5798)	132238	78483	5798	79732666974574862	720575940618206006	R		SA	MDA		GLUT	0.5	unk
(132108, 77966, 5798)	132108	77966	5798	79732598255098823	720575940627430906	R		AN				0	unk
(138758, 80350, 5798)	138758	80350	5798	80154948159104990	720575940615799179	R		AN			GABA	0.51	unk
(134849, 82000, 5798)	134849	82000	5798	79873610621376142	720575940634333338	R		AN			ACH	0.92	ACH
(133484, 78340, 5798)	133484	78340	5798	79802966999297173	720575940611227029	R		AN			GABA	0.67	GABA
(136206, 80801, 5798)	136206	80801	5798	80014279390236313	720575940611025874	R		SA	DMT			0	unk
(134490, 77882, 5798)	134490	77882	5798	79873335743466823	720575940624381315	R		SA	DMT		SER	0.55	unk
(137110, 82584, 5798)	137110	82584	5798	80014416829199154	720575940624387992	R		AN			GABA	0.59	unk
(138220, 81631, 5798)	138220	81631	5798	80155085598069819	720575940623471044	R		AN			ACH	0.54	unk
(135153, 81606, 5798)	135153	81606	5798	79943979365539241	720575940634332570	R		AN			ACH	0.74	ACH
(135127, 81963, 5798)	135127	81963	5798	79943979365534604	720575940614138163	R		AN			ACH	0.74	ACH
(133670, 82509, 5798)	133670	82509	5798	79803241877196773	720575940621380220	R		AN			ACH	0.59	unk
(133666, 81671, 5798)	133666	81671	5798	79803241877196293	720575940622870349	R		AN			ACH	0.72	ACH
(135750, 83814, 5798)	135750	83814	5798	79944116804501378	720575940633908472	R		AN				0	unk
(134090, 79364, 5798)	134090	79364	5798	79873404462929480	720575940631083833	R		AN			GABA	0.86	GABA
(133499, 78125, 5798)	133499	78125	5798	79802966999302396	720575940630121078	R		AN			ACH	0.88	ACH
(133938, 79117, 5798)	133938	79117	5798	79803035718767264	720575940624568416	R		AN			GABA	0.69	GABA
(133525, 77927, 5798)	133525	77927	5798	79802966999306437	720575940629411962	R		AN			ACH	0.93	ACH
(136847, 81757, 5798)	136847	81757	5798	80014348109716895	720575940638858549	R		AN			GABA	0.53	unk
(134625, 82449, 5798)	134625	82449	5798	79873610621369934	720575940627125842	R		AN			ACH	0.89	ACH
(134435, 82400, 5798)	134435	82400	5798	79873610621379895	720575940621567564	R		AN			ACH	0.94	ACH
(135060, 79031, 5798)	135060	79031	5798	79873404462929211	720575940603461478	R		SA	DMT			0	unk
(132247, 78066, 5798)	132247	78066	5798	79732598255091335	720575940609082180	R		AN			SER	0.96	other
(134184, 82023, 5798)	134184	82023	5798	79873610621378436	720575940624928137	R		AN				0	unk
(134227, 76043, 5798)	134227	76043	5798	79873198304530774	720575940625294674	R		SA	DMT			0	unk
(138894, 79189, 5798)	138894	79189	5798	80154879439646135	720575940613725371	R		SA	DMT		ACH	0.79	ACH
(139565, 82338, 5798)	139565	82338	5798	80225454342259343	720575940630175276	R		AN			DA	0.57	unk
(138429, 80859, 5798)	138429	80859	5798	80155016878592294	720575940625363808	R		AN			ACH	0.76	ACH
(133617, 79741, 5798)	133617	79741	5798	79803104438246796	720575940622300429	R		AN			ACH	0.91	ACH
(134705, 82147, 5798)	134705	82147	5798	79873610621376227	720575940628971008	R		AN			ACH	0.88	ACH
(138334, 81480, 5798)	138334	81480	5798	80155016878606183	720575940624427865	R		AN				0	unk
(133409, 78011, 5798)	133409	78011	5798	79802966999300976	720575940639654515	R		AN			ACH	0.86	ACH
(136532, 81878, 5798)	136532	81878	5798	80014348109720273	720575940620589147	R		AN			GABA	0.53	unk
(134256, 82127, 5798)	134256	82127	5798	79873610621376173	720575940625844474	R		AN			ACH	0.79	ACH
(134126, 82059, 5798)	134126	82059	5798	79873610621376148	720575940625845242	R		AN			ACH	0.83	ACH
(136700, 81899, 5798)	136700	81899	5798	80014348109718015	720575940626008160	R		AN			ACH	0.85	ACH
(134467, 82885, 5798)	134467	82885	5798	79873679340848418	720575940624974473	R		AN			ACH	0.92	ACH
(134466, 82159, 5798)	134466	82159	5798	79873610621379721	720575940613584652	R		AN			ACH	0.53	unk
(133552, 82415, 5798)	133552	82415	5798	79803241877206615	720575940637218672	R		AN				0	unk
(134046, 80240, 5798)	134046	80240	5798	79803104438245827	720575940620882603	R		AN			GABA	0.58	unk
(137360, 81788, 5798)	137360	81788	5798	80084716853890433	720575940626551707	R		SA	DMT		ACH	0.69	ACH
(138053, 81630, 5798)	138053	81630	5798	80084716853896680	720575940614132177	R		AN			ACH	0.99	ACH
(134274, 81870, 5798)	134274	81870	5798	79873610621377262	720575940627245992	R		AN			ACH	0.78	ACH
(134117, 81779, 5798)	134117	81779	5798	79873610621373505	720575940627738679	R		AN				0	unk
(134370, 82080, 5798)	134370	82080	5798	79873610621376164	720575940618388614	R		AN			ACH	0.68	ACH
(133064, 77779, 5798)	133064	77779	5798	79802966999300744	720575940627333826	R		AN			ACH	0.9	ACH
(139005, 80466, 5798)	139005	80466	5798	80154948159105131	720575940644994436	R		SA	DMT		ACH	0.84	ACH
(132712, 79490, 5798)	132712	79490	5798	79732735694069665	720575940638744804	R		AN			ACH	0.61	unk
(137199, 81969, 5798)	137199	81969	5798	80084716853896897	720575940628631639	R		AN			ACH	0.88	ACH
(136784, 81864, 5798)	136784	81864	5798	80014348109718013	720575940618518766	R		AN			ACH	0.72	ACH
(133901, 81669, 5798)	133901	81669	5798	79803241877206190	720575940625729342	R		AN			ACH	0.88	ACH
(138763, 80713, 5798)	138763	80713	5798	80155016878604538	720575940622871117	R		AN			ACH	0.78	ACH
(135586, 81359, 5798)	135586	81359	5798	79943910646054675	720575940611932586	R		AN			ACH	0.88	ACH		IB113
(134120, 81947, 5798)	134120	81947	5798	79873610621384451	720575940626967399	R		AN			ACH	0.51	unk
(132560, 78780, 5798)	132560	78780	5798	79732666974579877	720575940628397775	R		AN			ACH	0.55	unk
(132535, 82584, 5798)	132535	82584	5798	79732941852493434	720575940612508133	R		SA	VTV		SER	0.56	unk
(134590, 78952, 5798)	134590	78952	5798	79873404462942832	720575940622345471	R		SA	DMT		GABA	0.42	unk
(135190, 79677, 5798)	135190	79677	5798	79943841926579677	720575940612469654	R		SA	DMT		GABA	0.66	GABA
(135126, 79785, 5798)	135126	79785	5798	79943841926582033	720575940625804008	R		SA	DMT		GABA	0.41	unk
(133185, 82094, 5798)	133185	82094	5798	79803241877205181	720575940634243775	R		AN			ACH	0.71	ACH
(134475, 78783, 5798)	134475	78783	5798	79873404462942716	720575940620097262	R		SA	DMT			0	unk
(134397, 80508, 5798)	134397	80508	5798	79873473182401048	720575940638441525	R		AN			GLUT	0.77	GLUT
(138279, 82295, 5798)	138279	82295	5798	80155085598062362	720575940619410303	R		AN			ACH	0.95	ACH
(134780, 82224, 5798)	134780	82224	5798	79873610621376260	720575940627083080	R		AN			ACH	0.86	ACH
(134495, 83064, 5798)	134495	83064	5798	79873679340851337	720575940613194818	R		AN			ACH	0.83	ACH
(134140, 82210, 5798)	134140	82210	5798	79873610621379739	720575940622020613	R		AN			ACH	0.86	ACH
(134146, 82137, 5798)	134146	82137	5798	79873610621376192	720575940619737876	R		AN			ACH	0.77	ACH
(132701, 76227, 5798)	132701	76227	5798	79732460816154304	720575940629306667	R		AN				0	unk
(133465, 82504, 5798)	133465	82504	5798	79803241877205558	720575940616001036	R		AN			ACH	0.58	unk
(132238, 78574, 5798)	132238	78574	5798	79732666974579778	720575940606603186	R		AN			ACH	0.69	ACH
(136932, 82847, 5798)	136932	82847	5798	80014416829200688	720575940652563361	R		AN			ACH	0.96	ACH
(133344, 82109, 5798)	133344	82109	5798	79803241877198639	720575940629163820	R		AN			ACH	0.49	unk
(137415, 82083, 5798)	137415	82083	5798	80084716853901725	720575940630670893	R		AN			ACH	0.79	ACH
(133601, 84139, 5798)	133601	84139	5798	79803379316148346	720575940626271806	R		AN			GABA	0.54	unk
(134371, 80271, 5798)	134371	80271	5798	79873473182410546	720575940621166625	R		AN			GABA	0.72	GABA
(132209, 79365, 5798)	132209	79365	5798	79732666974573110	720575940631361249	R		AN			ACH	0.81	ACH
(138179, 81950, 5798)	138179	81950	5798	80155085598070050	720575940631365089	R		AN			ACH	0.82	ACH
(138019, 81711, 5798)	138019	81711	5798	80084716853896721	720575940631943008	R		AN			ACH	0.71	ACH
(138242, 81057, 5798)	138242	81057	5798	80155016878599702	720575940610158821	R		AN			ACH	0.83	ACH
(138138, 81762, 5798)	138138	81762	5798	80084716853892925	720575940621318420	R		AN			ACH	0.65	ACH
(138176, 81683, 5798)	138176	81683	5798	80155085598051012	720575940631958368	R		AN			ACH	0.87	ACH
(137562, 81242, 5798)	137562	81242	5798	80084648134403009	720575940631976544	R		SA	DMT		ACH	0.83	ACH
(137816, 81608, 5798)	137816	81608	5798	80084716853894128	720575940627640817	R		AN			ACH	0.9	ACH
(138238, 81471, 5798)	138238	81471	5798	80155016878597446	720575940615646109	R		AN			ACH	0.94	ACH
(137930, 82041, 5798)	137930	82041	5798	80084716853901631	720575940613586700	R		AN			ACH	0.96	ACH
(135758, 83157, 5798)	135758	83157	5798	79944048085023843	720575940631978592	R		AN			ACH	0.88	ACH
(135494, 83238, 5798)	135494	83238	5798	79944048085026718	720575940613608089	R		AN			ACH	0.86	ACH
(135450, 83204, 5798)	135450	83204	5798	79944048085025273	720575940628116183	R		AN			ACH	0.85	ACH
(133347, 78254, 5798)	133347	78254	5798	79802966999295735	720575940615949836	R		AN			ACH	0.91	ACH
(133635, 83047, 5798)	133635	83047	5798	79803310596666951	720575940612718563	R		AN			GABA	0.83	GABA		PS299
(133530, 82827, 5798)	133530	82827	5798	79803310596677837	720575940627070494	R		AN			ACH	0.74	ACH
(133784, 82803, 5798)	133784	82803	5798	79803310596662498	720575940637650830	R		AN			ACH	0.89	ACH
(134437, 81594, 5798)	134437	81594	5798	79873610621386366	720575940631958615	R		AN			ACH	0.9	ACH
(135216, 82119, 5798)	135216	82119	5798	79943979365545646	720575940624791941	R		AN			GLUT	0.58	unk
(138164, 82110, 5798)	138164	82110	5798	80155085598067646	720575940605076401	R		AN			ACH	0.81	ACH
(138429, 82397, 5798)	138429	82397	5798	80155085598062431	720575940619411327	R		AN			ACH	0.88	ACH
(133464, 82644, 5798)	133464	82644	5798	79803310596684425	720575940613981330	R		AN			ACH	0.73	ACH
(132231, 79311, 5798)	132231	79311	5798	79732666974577361	720575940633475695	R		AN				0	unk
(137826, 81267, 5798)	137826	81267	5798	80084648134406550	720575940628064016	R		AN			ACH	0.73	ACH
(138871, 82152, 5798)	138871	82152	5798	80155085598063682	720575940632126412	R		AN			GABA	0.65	GABA
(133346, 79848, 5798)	133346	79848	5798	79803104438250965	720575940624810270	R		AN				0	unk
(136985, 82965, 5798)	136985	82965	5798	80014416829198357	720575940633507637	R		AN			GABA	0.69	GABA
(134426, 82117, 5798)	134426	82117	5798	79873610621383411	720575940615934069	R		AN			ACH	0.69	ACH
(133982, 77908, 5798)	133982	77908	5798	79802966999299532	720575940633569903	R		AN			GLUT	0.39	unk
(137290, 76796, 5798)	137290	76796	5798	80084373256503323	720575940633284276	R		AN			GLUT	0.82	GLUT
(134874, 83331, 5798)	134874	83331	5798	79873679340850084	720575940618398878	R		AN			ACH	0.79	ACH
(136558, 83431, 5798)	136558	83431	5798	80014416829198603	720575940620294420	R		AN			GABA	0.75	GABA
(133839, 82153, 5798)	133839	82153	5798	79803241877204032	720575940635044344	R		AN			ACH	0.91	ACH
(132673, 76961, 5798)	132673	76961	5798	79732529535644906	720575940602703072	R		AN				0	unk
(132073, 77153, 5798)	132073	77153	5798	79732529535639054	720575940634629353	R		AN				0	unk
(133158, 78473, 5798)	133158	78473	5798	79803035718769289	720575940631505711	R		AN			ACH	0.81	ACH
(134501, 81914, 5798)	134501	81914	5798	79873610621376086	720575940610160357	R		AN			ACH	0.88	ACH
(134961, 80778, 5798)	134961	80778	5798	79873541901901259	720575940628435151	R		AN			ACH	0.83	ACH
(133005, 79925, 5798)	133005	79925	5798	79732735694057508	720575940631283727	R		AN			ACH	0.92	ACH
(135902, 81568, 5798)	135902	81568	5798	79943979365550136	720575940627175445	R		AN			ACH	0.93	ACH
(133779, 79798, 5798)	133779	79798	5798	79803104438245533	720575940616194443	R		AN			ACH	0.91	ACH
(133442, 79967, 5798)	133442	79967	5798	79803104438249659	720575940622416628	R		AN			ACH	0.91	ACH
(132213, 76936, 5798)	132213	76936	5798	79732529535647276	720575940622779076	R		AN			GLUT	0.6	unk
(136659, 81796, 5798)	136659	81796	5798	80014348109715876	720575940631844300	R		AN			ACH	0.85	ACH
(134409, 84156, 5798)	134409	84156	5798	79873748060323940	720575940613603737	R		AN			GABA	0.78	GABA
(135434, 82761, 5798)	135434	82761	5798	79944048085024946	720575940624810782	R		AN			SER	0.62	other
(136849, 81993, 5798)	136849	81993	5798	80014348109720363	720575940635715647	R		AN			ACH	0.94	ACH
(133914, 82327, 5798)	133914	82327	5798	79803241877204178	720575940628382875	R		AN			ACH	0.73	ACH
(134394, 78729, 5798)	134394	78729	5798	79873404462934629	720575940643001288	R		SA	DMT		ACH	0.72	ACH
(134339, 77900, 5798)	134339	77900	5798	79873335743472970	720575940615990614	R		AN			GLUT	0.56	unk
(131726, 83339, 5798)	131726	83339	5798	79662573108318739	720575940615460255	R		AN			ACH	0.95	ACH
(134456, 78936, 5798)	134456	78936	5798	79873404462948055	720575940626117904	R		SA	DMT		ACH	0.65	ACH
(134598, 79024, 5798)	134598	79024	5798	79873404462945481	720575940636643406	R		SA	DMT		ACH	0.64	ACH
(133270, 78159, 5798)	133270	78159	5798	79802966999309278	720575940631344971	R		AN			ACH	0.58	unk
(132388, 77826, 5798)	132388	77826	5798	79732598255108127	720575940636822069	R		SA	MDA		GLUT	0.52	unk
(136659, 82014, 5798)	136659	82014	5798	80014348109729855	720575940635462757	R		AN			ACH	0.95	ACH
(134308, 82092, 5798)	134308	82092	5798	79873610621378484	720575940612468130	R		AN			ACH	0.82	ACH
(134323, 82232, 5798)	134323	82232	5798	79873610621379746	720575940603479910	R		AN			ACH	0.86	ACH
(132426, 77608, 5798)	132426	77608	5798	79732598255103950	720575940611290354	R		AN			ACH	0.52	unk
(132291, 77114, 5798)	132291	77114	5798	79732529535639048	720575940638737341	R		AN			ACH	0.63	ACH
(135508, 82571, 5798)	135508	82571	5798	79944048085027452	720575940621787371	R		AN			ACH	0.79	ACH
(132502, 77737, 5798)	132502	77737	5798	79732598255084040	720575940638604021	R		AN			GLUT	0.54	unk
(132363, 78704, 5798)	132363	78704	5798	79732666974578354	720575940608683477	R		AN			ACH	0.63	ACH	CB0694	hb-611262552,hb-704367157
(139174, 80053, 5798)	139174	80053	5798	80154948159107404	720575940610640482	R		AN				0	unk
(135303, 82831, 5798)	135303	82831	5798	79944048085022287	720575940638722549	R		AN			ACH	0.85	ACH
(132244, 78386, 5798)	132244	78386	5798	79732598255100406	720575940633288372	R		SA	MDA		ACH	0.69	ACH
(132218, 77843, 5798)	132218	77843	5798	79732598255104099	720575940639787630	R		SA	MDA		ACH	0.57	unk
(132129, 77889, 5798)	132129	77889	5798	79732598255096387	720575940639792494	R		SA	MDA			0	unk
(136906, 81610, 5798)	136906	81610	5798	80014348109717840	720575940640002071	R		SA	DMT		ACH	0.79	ACH
(137522, 81337, 5798)	137522	81337	5798	80084648134405375	720575940638446032	R		SA	DMT		ACH	0.57	unk
(133453, 77819, 5798)	133453	77819	5798	79802966999311748	720575940623396240	R		AN			ACH	0.85	ACH
(133379, 77268, 5798)	133379	77268	5798	79802898279816363	720575940640962158	R		AN				0	unk
(133196, 79027, 5798)	133196	79027	5798	79803035718768634	720575940623497653	R		AN			GLUT	0.74	GLUT
(133669, 82207, 5798)	133669	82207	5798	79803241877200893	720575940608887235	R		AN			ACH	0.74	ACH
(132181, 77072, 5798)	132181	77072	5798	79732529535641460	720575940641728712	R		AN				0	unk
(133254, 82410, 5798)	133254	82410	5798	79803241877203155	720575940635611060	R		AN				0	unk
(135012, 81935, 5798)	135012	81935	5798	79873610621378369	720575940629524483	R		AN			ACH	0.51	unk
(134093, 78117, 5798)	134093	78117	5798	79873335743471900	720575940642245742	R		AN			ACH	0.72	ACH
(134065, 84363, 5798)	134065	84363	5798	79873748060329204	720575940629589711	R		AN			ACH	0.92	ACH
(133131, 79856, 5798)	133131	79856	5798	79803104438250967	720575940624868485	R		AN				0	unk
(135309, 80707, 5798)	135309	80707	5798	79943910646067700	720575940618230443	R		AN			GABA	0.64	GABA
(134621, 82164, 5798)	134621	82164	5798	79873610621376214	720575940617693264	R		AN			ACH	0.83	ACH
(138462, 82206, 5798)	138462	82206	5798	80155085598068967	720575940646307574	R		AN			ACH	0.94	ACH
(137290, 81448, 5798)	137290	81448	5798	80084648134404217	720575940626484523	R		SA	DMT		ACH	0.62	ACH
(138000, 81919, 5798)	138000	81919	5798	80084716853895612	720575940628876111	R		AN			ACH	0.84	ACH
(133387, 82030, 5798)	133387	82030	5798	79803241877201881	720575940651145857	R		AN			GABA	0.71	GABA
(132953, 83637, 5798)	132953	83637	5798	79733010571957298	720575940612580067	R		AN			ACH	0.78	ACH
(138556, 81181, 5798)	138556	81181	5798	80155016878599787	720575940654759553	R		AN			ACH	0.95	ACH
(133341, 78418, 5798)	133341	78418	5798	79802966999297389	720575940645995543	R		AN			ACH	0.91	ACH
(132376, 76613, 5798)	132376	76613	5798	79732529535641159	720575940622474868	R		AN			SER	0.65	other
(137906, 78531, 5798)	137906	78531	5798	80084510695466497	720575940612387474	R		SA	DMT			0	unk
(132130, 75659, 5798)	132130	75659	5798	79732460816161863	720575940628680177	R		AN				0	unk
(135101, 78636, 5798)	135101	78636	5798	79943773207101196	720575940615294609	R		SA	DMT		ACH	0.69	ACH
(135998, 80070, 5798)	135998	80070	5798	79943841926585531	720575940637354355	R		SA	DMT		ACH	0.85	ACH
(136305, 80048, 5798)	136305	80048	5798	80014210670762972	720575940615295121	R		SA	DMT			0	unk
(137116, 80246, 5798)	137116	80246	5798	80014210670768641	720575940629062162	R		SA	DMT		GLUT	0.83	GLUT
(136515, 80154, 5798)	136515	80154	5798	80014210670767469	720575940628266235	R		SA	DMT		GLUT	0.96	GLUT
(133735, 77107, 5798)	133735	77107	5798	79802898279816269	720575940631417057	R		AN			ACH	0.87	ACH
(137521, 78532, 5798)	137521	78532	5798	80084510695471097	720575940621254282	R		SA	DMT		ACH	0.56	unk
(136761, 81514, 5798)	136761	81514	5798	80014279390228902	720575940615881501	R		SA	DMT		ACH	0.82	ACH
(136371, 79839, 5798)	136371	79839	5798	80014210670759634	720575940627663872	R		SA	DMT			0	unk
(137007, 81112, 5798)	137007	81112	5798	80014279390235326	720575940632628122	R		SA	DMT			0	unk
(137621, 81395, 5798)	137621	81395	5798	80084648134404199	720575940627915580	R		SA	DMT			0	unk
(136565, 80435, 5798)	136565	80435	5798	80014210670764197	720575940615700820	R		SA	DMT			0	unk
(135632, 80602, 5798)	135632	80602	5798	79943910646070118	720575940633296052	R		SA	DMT			0	unk
(136078, 80534, 5798)	136078	80534	5798	79943910646072693	720575940626995559	R		SA	DMT		ACH	0.78	ACH
(135899, 80452, 5798)	135899	80452	5798	79943841926587949	720575940606291211	R		SA	DMT			0	unk
(137200, 78075, 5798)	137200	78075	5798	80084441975989827	720575940628463823	R		SA	DMT		SER	0.64	other
(136507, 78439, 5798)	136507	78439	5798	80014073231803835	720575940619028144	R		SA	DMT		ACH	0.91	ACH
(135806, 77340, 5798)	135806	77340	5798	79943635768157760	720575940628469967	R		SA	DMT			0	unk
(137386, 80157, 5798)	137386	80157	5798	80084579414931173	720575940645150852	R		SA	DMT		GLUT	0.86	GLUT
(135513, 78994, 5798)	135513	78994	5798	79943773207114880	720575940615241940	R		SA	DMT			0	unk
(135001, 79623, 5798)	135001	79623	5798	79873473182406384	720575940624820861	R		SA	DMT			0	unk
(138319, 79895, 5798)	138319	79895	5798	80154948159112698	720575940627575495	R		SA	DMT		GLUT	0.66	GLUT
(135770, 78830, 5798)	135770	78830	5798	79943773207118215	720575940634128247	R		SA	DMT			0	unk
(136491, 80311, 5798)	136491	80311	5798	80014210670760874	720575940613206594	R		SA	DMT			0	unk
(137037, 79469, 5798)	137037	79469	5798	80014141951281973	720575940607695428	R		SA	DMT			0	unk
(136191, 79963, 5798)	136191	79963	5798	80014210670756317	720575940629993007	R		SA	DMT			0	unk
(137610, 81156, 5798)	137610	81156	5798	80084648134413180	720575940633009121	R		SA	DMT		ACH	0.75	ACH
(136030, 80926, 5798)	136030	80926	5798	79943910646071905	720575940629371960	R		SA	DMT		ACH	0.93	ACH
(136360, 77546, 5798)	136360	77546	5798	80014073231803232	720575940626613659	R		SA	DMT			0	unk
(134016, 83742, 5798)	134016	83742	5798	79803379316149355	720575940614444959	R		AN			ACH	0.87	ACH
(134472, 83172, 5798)	134472	83172	5798	79873679340841696	720575940628074199	R		AN			ACH	0.83	ACH
(137754, 79446, 5798)	137754	79446	5798	80084510695462238	720575940628074711	R		SA	DMT			0	unk
(137784, 79243, 5798)	137784	79243	5798	80084510695470629	720575940627675648	R		SA	DMT		ACH	0.63	ACH
(138702, 80831, 5798)	138702	80831	5798	80155016878603316	720575940624108060	R		AN			ACH	0.8	ACH
(138628, 80719, 5798)	138628	80719	5798	80155016878600842	720575940606303755	R		AN			ACH	0.9	ACH
(138782, 80555, 5798)	138782	80555	5798	80155016878604123	720575940628884267	R		AN			ACH	0.85	ACH
(138587, 80820, 5798)	138587	80820	5798	80155016878600899	720575940627931196	R		AN			ACH	0.75	ACH
(133497, 84969, 5798)	133497	84969	5798	79803448035590479	720575940621975773	R		AN			GABA	0.72	GABA
(131502, 84042, 5798)	131502	84042	5798	79662641827771327	720575940627044901	R		AN			GLUT	0.42	unk
(131630, 83784, 5798)	131630	83784	5798	79662641827778266	720575940633189624	R		SA	VTV		ACH	0.78	ACH
(131940, 83585, 5798)	131940	83585	5798	79662641827780248	720575940622323382	R		AN			ACH	0.64	ACH
(132135, 83491, 5798)	132135	83491	5798	79732941852490793	720575940633677167	R		AN			ACH	0.94	ACH
(138067, 81178, 5798)	138067	81178	5798	80084648134399394	720575940636400966	R		AN				0	unk
(137891, 81388, 5798)	137891	81388	5798	80084648134409329	720575940633782135	R		AN			ACH	0.92	ACH
(133330, 83885, 5798)	133330	83885	5798	79803379316150773	720575940621846525	R		AN			GABA	0.47	unk
(133272, 84007, 5798)	133272	84007	5798	79803379316150875	720575940626569554	R		AN			ACH	0.89	ACH
(133140, 83927, 5798)	133140	83927	5798	79803379316150827	720575940620298260	R		AN			GLUT	0.79	GLUT
(133038, 84022, 5798)	133038	84022	5798	79733010571960340	720575940624109340	R		AN			GLUT	0.78	GLUT
(133659, 83923, 5798)	133659	83923	5798	79803379316150834	720575940611775717	R		AN			ACH	0.92	ACH
(133428, 83954, 5798)	133428	83954	5798	79803379316149523	720575940617932289	R		AN			GABA	0.58	unk
(133529, 83720, 5798)	133529	83720	5798	79803379316148052	720575940621399156	R		AN			GABA	0.48	unk
(134025, 84061, 5798)	134025	84061	5798	79803379316140080	720575940638197737	R		AN			GABA	0.53	unk
(133807, 84281, 5798)	133807	84281	5798	79803379316151100	720575940606718642	R		AN				0	unk
(133722, 84770, 5798)	133722	84770	5798	79803448035590059	720575940622447309	R		AN			GABA	0.38	unk
(133202, 84958, 5798)	133202	84958	5798	79803448035590862	720575940619037616	R		AN			SER	0.59	unk
(136579, 81102, 5798)	136579	81102	5798	80014279390235281	720575940615242964	R		SA	DMT			0	unk
(136642, 80988, 5798)	136642	80988	5798	80014279390228522	720575940626357865	R		SA	DMT		ACH	0.91	ACH
(138191, 80502, 5798)	138191	80502	5798	80154948159100502	720575940618051237	R		SA	DMT		GLUT	0.81	GLUT
(137241, 81691, 5798)	137241	81691	5798	80084716853905173	720575940615634589	R		SA	DMT		ACH	0.89	ACH
(136626, 81461, 5798)	136626	81461	5798	80014279390223717	720575940625599304	R		SA	DMT		ACH	0.82	ACH
(135917, 79905, 5798)	135917	79905	5798	79943841926585466	720575940626182385	R		SA	DMT		SER	0.36	unk
(137605, 81543, 5798)	137605	81543	5798	80084716853899975	720575940652606881	R		SA	DMT		ACH	0.85	ACH
(137051, 81215, 5798)	137051	81215	5798	80014279390233103	720575940623862590	R		SA	DMT		ACH	0.76	ACH
(134880, 78467, 5798)	134880	78467	5798	79873404462932730	720575940635650276	R		SA	DMT		ACH	0.91	ACH
(136654, 80721, 5798)	136654	80721	5798	80014279390242023	720575940612511894	R		SA	DMT		ACH	0.62	ACH
(136583, 80792, 5798)	136583	80792	5798	80014279390229588	720575940624124956	R		SA	DMT			0	unk
(136177, 80920, 5798)	136177	80920	5798	80014279390229624	720575940617718864	R		SA	DMT			0	unk
(136711, 80541, 5798)	136711	80541	5798	80014279390232523	720575940618724517	R		SA	DMT			0	unk
(135519, 80238, 5798)	135519	80238	5798	79943841926581206	720575940628251100	R		SA	DMT		ACH	0.56	unk
(136413, 81310, 5798)	136413	81310	5798	80014279390227672	720575940638863093	R		SA	DMT		ACH	0.96	ACH
(135434, 80127, 5798)	135434	80127	5798	79943841926584549	720575940613533234	R		SA	DMT		ACH	0.62	ACH
(132326, 79551, 5798)	132326	79551	5798	79732735694078318	720575940613749702	R		AN			GABA	0.56	unk
(135162, 81041, 5798)	135162	81041	5798	79943910646062744	720575940652617121	R		AN			GABA	0.61	unk
(132165, 78469, 5798)	132165	78469	5798	79732666974574856	720575940625905660	R		SA	MDA		GLUT	0.38	unk
(137587, 80095, 5798)	137587	80095	5798	80084579414935793	720575940630060831	R		SA	DMT		GLUT	0.66	GLUT
(136453, 78670, 5798)	136453	78670	5798	80014141951280166	720575940615719252	R		SA	DMT			0	unk
(136113, 78778, 5798)	136113	78778	5798	80014141951289781	720575940602309600	R		SA	DMT			0	unk
(135811, 78226, 5798)	135811	78226	5798	79943704487626945	720575940618002964	R		SA	DMT			0	unk
(136359, 77736, 5798)	136359	77736	5798	80014073231802216	720575940635847231	R		SA	DMT			0	unk
(137509, 80882, 5798)	137509	80882	5798	80084648134384024	720575940612869087	R		SA	DMT		ACH	0.79	ACH
(136666, 78029, 5798)	136666	78029	5798	80014073231809396	720575940620200413	R		SA	DMT			0	unk
(136204, 81034, 5798)	136204	81034	5798	80014279390231865	720575940619800560	R		SA	DMT			0	unk
(135715, 80463, 5798)	135715	80463	5798	79943841926573576	720575940628360812	R		SA	DMT			0	unk
(137564, 79817, 5798)	137564	79817	5798	80084579414932079	720575940628610647	R		SA	DMT			0	unk
(137897, 79364, 5798)	137897	79364	5798	80084510695464726	720575940615964485	R		SA	DMT			0	unk
(137841, 79615, 5798)	137841	79615	5798	80084579414934274	720575940633165816	R		SA	DMT			0	unk
(137947, 79473, 5798)	137947	79473	5798	80084510695465808	720575940622742286	R		SA	DMT			0	unk
(137184, 78494, 5798)	137184	78494	5798	80084510695464920	720575940615965765	R		SA	DMT		ACH	0.83	ACH
(134128, 80106, 5798)	134128	80106	5798	79873473182420618	720575940620055454	R		AN			ACH	0.96	ACH
(136002, 79873, 5798)	136002	79873	5798	79943841926584353	720575940622104584	R		SA	DMT		ACH	0.73	ACH
(139397, 79626, 5798)	139397	79626	5798	80225316903311654	720575940630395852	R		SA	DMT		ACH	0.65	ACH
(137311, 81585, 5798)	137311	81585	5798	80084716853905917	720575940620967679	R		SA	DMT		GLUT	0.54	unk
(137261, 78763, 5798)	137261	78763	5798	80084510695465443	720575940609647729	R		SA	DMT			0	unk
(137863, 78645, 5798)	137863	78645	5798	80084510695469152	720575940609108174	R		AN			ACH	0.69	ACH
(137826, 79233, 5798)	137826	79233	5798	80084510695464486	720575940639944077	R		SA	DMT			0	unk
(136741, 80643, 5798)	136741	80643	5798	80014279390239676	720575940622877884	R		SA	DMT		ACH	0.7	ACH
(137045, 79621, 5798)	137045	79621	5798	80014210670762691	720575940620777315	R		SA	DMT			0	unk
(136879, 81487, 5798)	136879	81487	5798	80014279390237960	720575940657606529	R		SA	DMT			0	unk
(137045, 81623, 5798)	137045	81623	5798	80014348109714701	720575940636970830	R		SA	DMT		ACH	0.63	ACH
(136619, 81274, 5798)	136619	81274	5798	80014279390231985	720575940629017419	R		SA	DMT			0	unk
(136544, 80879, 5798)	136544	80879	5798	80014279390234023	720575940609348676	R		SA	DMT		ACH	0.72	ACH
(134166, 77761, 5798)	134166	77761	5798	79873335743463017	720575940623637482	R		AN			ACH	0.68	ACH
(132975, 79666, 5798)	132975	79666	5798	79732735694060019	720575940611872149	R		AN			ACH	0.74	ACH
(138171, 79430, 5798)	138171	79430	5798	80154879439652117	720575940624211202	R		SA	DMT			0	unk
(134245, 82807, 5798)	134245	82807	5798	79873679340838976	720575940613632997	R		AN			ACH	0.89	ACH
(134392, 81910, 5798)	134392	81910	5798	79873610621377284	720575940624872581	R		AN			ACH	0.69	ACH
(132365, 83231, 5798)	132365	83231	5798	79732941852492855	720575940636556718	R		AN				0	unk
(137444, 80585, 5798)	137444	80585	5798	80084648134400131	720575940612786995	R		AN			GABA	0.46	unk
(136777, 75964, 5798)	136777	75964	5798	80013935792847413	720575940622013257	R		SA	DMT			0	unk
(135559, 75500, 5798)	135559	75500	5798	79943567048669528	720575940628952619	R		SA	DMT		GABA	0.61	unk
(136223, 80415, 5798)	136223	80415	5798	80014210670764185	720575940623887422	R		SA	DMT			0	unk
(136659, 81386, 5798)	136659	81386	5798	80014279390235451	720575940614697275	R		SA	DMT		ACH	0.87	ACH
(135483, 83456, 5798)	135483	83456	5798	79944048085028275	720575940612522646	R		AN			ACH	0.82	ACH
(135461, 75995, 5798)	135461	75995	5798	79943567048681686	720575940628994063	R		SA	DMT			0	unk
(138103, 81819, 5798)	138103	81819	5798	80084716853891719	720575940612220071	R		AN			SER	0.61	unk
(132588, 83345, 5798)	132588	83345	5798	79732941852494156	720575940629015040	R		AN			ACH	0.91	ACH
(131824, 83513, 5798)	131824	83513	5798	79662573108313399	720575940632674003	R		AN			GABA	0.78	GABA
(138296, 80985, 5798)	138296	80985	5798	80155016878603399	720575940620252630	R		AN			ACH	0.82	ACH
(137027, 76307, 5798)	137027	76307	5798	80013935792855204	720575940611759569	R		SA	DMT			0	unk
(136426, 84923, 5807)	136426	84923	5807	80014554268112111	720575940632648868	R		AN			ACH	0.93	ACH
(134925, 73996, 5775)	134925	73996	5775	79873060865327833	720575940628614487	R		AN			ACH	0.82	ACH
(134949, 74032, 5786)	134949	74032	5786	79873060865335168	720575940635659748	R		AN			ACH	0.69	ACH
(135334, 74006, 5773)	135334	74006	5773	79943429609507935	720575940657604225	R		AN			GABA	0.67	GABA
(135339, 84980, 5807)	135339	84980	5807	79944185523952722	720575940622941005	R		AN				0	unk
(135164, 84973, 5810)	135164	84973	5810	79944185523955650	720575940642798359	R		AN				0	unk
(134794, 84949, 5806)	134794	84949	5806	79873816779780669	720575940615254782	R		AN			ACH	0.97	ACH
(134613, 84957, 5819)	134613	84957	5819	79873816779789403	720575940618447238	R		AN			SER	0.93	other
(134129, 84972, 5810)	134129	84972	5810	79873816779783389	720575940619932363	R		AN			GABA	0.61	unk
(133863, 84967, 5813)	133863	84967	5813	79803448035596249	720575940611905433	R		AN			ACH	0.9	ACH
(133348, 84831, 5828)	133348	84831	5828	79803448035603539	720575940615624961	R		AN			ACH	0.96	ACH
(133207, 84959, 5823)	133207	84959	5823	79803448035603592	720575940614668347	R		AN			ACH	0.94	ACH
(133495, 84929, 5812)	133495	84929	5812	79803448035596711	720575940628319335	R		AN			ACH	0.92	ACH
(133096, 84967, 5804)	133096	84967	5804	79803448035593771	720575940647036724	R		doubleseed			SER	0.83	other
(133000, 84969, 5814)	133000	84969	5814	79733079291404985	720575940622166664	R		AN			ACH	0.95	ACH
(132830, 84969, 5815)	132830	84969	5815	79733079291404126	720575940631594015	R		AN			ACH	0.88	ACH
(133014, 84938, 5809)	133014	84938	5809	79733079291401382	720575940638842933	R		AN			OCT	0.81	other
(132385, 84950, 5805)	132385	84950	5805	79733079291400446	720575940627758135	R		AN			GLUT	0.78	GLUT
(132524, 84873, 5798)	132524	84873	5798	79733079291397322	720575940621902085	R		AN			GABA	0.71	GABA	CB3810
(134342, 83835, 5798)	134342	83835	5798	79873748060331201	720575940625481749	R		AN			ACH	0.85	ACH
(135393, 84791, 5798)	135393	84791	5798	79944185523949860	720575940628641879	R		AN			GABA	0.64	GABA
(135589, 84886, 5798)	135589	84886	5798	79944185523948425	720575940639971536	R		AN			GABA	0.62	GABA
(135803, 84889, 5798)	135803	84889	5798	79944185523945416	720575940616113291	R		AN			ACH	0.77	ACH
(135258, 84885, 5798)	135258	84885	5798	79944185523948891	720575940629971852	R		AN				0	unk
(135352, 84968, 5798)	135352	84968	5798	79944185523947537	720575940613148625	R		AN			GABA	0.75	GABA
(135848, 83290, 5798)	135848	83290	5798	79944048085022583	720575940629412156	R		AN			ACH	0.9	ACH
(135625, 83281, 5798)	135625	83281	5798	79944048085022594	720575940627003495	R		AN			ACH	0.97	ACH
(135530, 83202, 5798)	135530	83202	5798	79944048085023873	720575940629856505	R		AN			ACH	0.93	ACH
(135389, 82841, 5798)	135389	82841	5798	79944048085027797	720575940628407963	R		AN			ACH	0.84	ACH
(135200, 82839, 5798)	135200	82839	5798	79944048085025025	720575940627026279	R		AN			ACH	0.51	unk
(135604, 83181, 5798)	135604	83181	5798	79944048085025263	720575940629598521	R		AN			ACH	0.92	ACH
(138492, 81002, 5798)	138492	81002	5798	80155016878600968	720575940631821891	R		AN			ACH	0.85	ACH
(135056, 77696, 5798)	135056	77696	5798	79873335743462981	720575940627783223	R		SA	DMT			0	unk
(135737, 84716, 5798)	135737	84716	5798	79944185523949816	720575940615537041	R		AN			ACH	0.84	ACH
(136061, 84190, 5798)	136061	84190	5798	79944116804497529	720575940628321531	R		AN			ACH	0.64	ACH
(135483, 84353, 5798)	135483	84353	5798	79944116804502960	720575940606586325	R		AN			ACH	0.61	unk
(132337, 78270, 5798)	132337	78270	5798	79732598255103031	720575940637957446	R		AN			SER	0.7	other
(135903, 84456, 5798)	135903	84456	5798	79944116804501826	720575940625584783	R		AN			GABA	0.62	GABA
(133900, 83871, 5798)	133900	83871	5798	79803379316150745	720575940634360462	R		AN			GLUT	0.55	unk
(133427, 84031, 5798)	133427	84031	5798	79803379316150912	720575940624208201	R		AN				0	unk
(133646, 84051, 5798)	133646	84051	5798	79803379316150958	720575940627538370	R		AN			GLUT	0.57	unk
(133507, 84114, 5798)	133507	84114	5798	79803379316149652	720575940622976845	R		AN			GABA	0.76	GABA
(133689, 84265, 5798)	133689	84265	5798	79803379316152296	720575940633038443	R		AN			GABA	0.55	unk
(133517, 84362, 5798)	133517	84362	5798	79803379316151160	720575940608276181	R		AN			GLUT	0.46	unk
(133429, 84614, 5798)	133429	84614	5798	79803448035588965	720575940646687364	R		AN				0	unk
(133535, 84706, 5798)	133535	84706	5798	79803448035589613	720575940629670723	R		AN			GABA	0.36	unk
(133597, 84590, 5798)	133597	84590	5798	79803379316148802	720575940615138397	R		AN				0	unk
(133371, 84591, 5798)	133371	84591	5798	79803379316150092	720575940607380914	R		AN			GABA	0.55	unk
(132015, 83428, 5798)	132015	83428	5798	79662573108307298	720575940632237408	R		AN				0	unk
(135913, 84704, 5798)	135913	84704	5798	79944185523948777	720575940624901107	R		AN				0	unk
(136423, 84363, 5798)	136423	84363	5798	80014485548674904	720575940625638916	R		AN			GABA	0.79	GABA
(136234, 84089, 5798)	136234	84089	5798	80014485548671478	720575940619154203	R		AN			ACH	0.6	unk
(136343, 84197, 5798)	136343	84197	5798	80014485548678218	720575940605154988	R		AN			ACH	0.6	unk
(136189, 84290, 5798)	136189	84290	5798	80014485548677144	720575940607888585	R		AN			ACH	0.84	ACH
(136430, 84494, 5798)	136430	84494	5798	80014485548677351	720575940633251320	R		AN			GABA	0.6	unk
(136272, 84307, 5798)	136272	84307	5798	80014485548677191	720575940612685162	R		AN			ACH	0.82	ACH
(136494, 84276, 5798)	136494	84276	5798	80014485548679348	720575940612050033	R		AN			ACH	0.75	ACH
(136546, 84415, 5798)	136546	84415	5798	80014485548677276	720575940624403843	R		AN			ACH	0.91	ACH
(136921, 84587, 5798)	136921	84587	5798	80014485548671667	720575940617438016	R		AN			ACH	0.84	ACH
(136733, 84564, 5798)	136733	84564	5798	80014485548668637	720575940627663100	R		AN			ACH	0.69	ACH
(136640, 84611, 5798)	136640	84611	5798	80014554268110555	720575940615814171	R		AN			ACH	0.5	unk
(136837, 84684, 5798)	136837	84684	5798	80014554268108467	720575940625985098	R		AN			ACH	0.67	ACH
(136757, 84673, 5798)	136757	84673	5798	80014554268108887	720575940622912500	R		AN			ACH	0.88	ACH
(135737, 80602, 5798)	135737	80602	5798	79943910646067610	720575940625340945	R		SA	DMT			0	unk
(131760, 83672, 5798)	131760	83672	5798	79662641827775733	720575940631092947	R		SA	VTV		ACH	0.78	ACH
(137803, 82212, 5798)	137803	82212	5798	80084716853899401	720575940634361998	R		AN			ACH	0.98	ACH
(139710, 81968, 5798)	139710	81968	5798	80225454342257654	720575940638558953	R		AN			ACH	0.88	ACH
(139697, 82497, 5798)	139697	82497	5798	80225454342258279	720575940615222634	R		AN			SER	0.68	other
(139575, 82541, 5798)	139575	82541	5798	80225454342248010	720575940627244200	R		AN			GLUT	0.5	unk
(139467, 82614, 5798)	139467	82614	5798	80225523061724212	720575940618092289	R		AN			ACH	0.8	ACH
(139313, 82591, 5798)	139313	82591	5798	80225523061720500	720575940628539735	R		AN			ACH	0.84	ACH
(139351, 82662, 5798)	139351	82662	5798	80225523061715255	720575940612102769	R		AN			ACH	0.65	ACH
(139588, 82867, 5798)	139588	82867	5798	80225523061722480	720575940615520159	R		AN			ACH	0.83	ACH
(139424, 82989, 5798)	139424	82989	5798	80225523061724463	720575940611831603	R		AN			ACH	0.95	ACH
(139513, 83018, 5798)	139513	83018	5798	80225523061724500	720575940632930711	R		AN			ACH	0.88	ACH
(139407, 83044, 5798)	139407	83044	5798	80225523061725505	720575940621708981	R		AN			ACH	0.85	ACH
(139447, 83085, 5798)	139447	83085	5798	80225523061720783	720575940626494722	R		AN			ACH	0.8	ACH
(132109, 84189, 5798)	132109	84189	5798	79733010571960485	720575940622019333	R		AN			GLUT	0.62	GLUT
(132488, 84319, 5798)	132488	84319	5798	79733010571960555	720575940632680895	R		AN			GABA	0.74	GABA
(133957, 81853, 5798)	133957	81853	5798	79803241877206255	720575940629794700	R		AN			ACH	0.68	ACH
(134761, 83231, 5798)	134761	83231	5798	79873679340847294	720575940635677668	R		AN			ACH	0.92	ACH
(134406, 82243, 5798)	134406	82243	5798	79873610621379787	720575940621709237	R		AN			ACH	0.71	ACH
(134712, 82829, 5798)	134712	82829	5798	79873679340842832	720575940606300508	R		AN				0	unk
(134533, 82891, 5798)	134533	82891	5798	79873679340845684	720575940618880865	R		AN			ACH	0.9	ACH
(137636, 80478, 5798)	137636	80478	5798	80084579414929299	720575940613237654	R		SA	DMT		GLUT	0.67	GLUT
(135859, 84569, 5798)	135859	84569	5798	79944116804492796	720575940628635751	R		AN			ACH	0.88	ACH
(131822, 84165, 5798)	131822	84165	5798	79662641827778492	720575940615133789	R		SA	VTV		SER	1	other
(131710, 84277, 5798)	131710	84277	5798	79662641827779625	720575940635197291	R		AN			SER	0.78	other
(131894, 84183, 5798)	131894	84183	5798	79662641827776073	720575940624813437	R		SA	VTV		ACH	0.83	ACH
(131987, 84234, 5798)	131987	84234	5798	79662641827773815	720575940626035556	R		AN			ACH	0.73	ACH
(132090, 84115, 5798)	132090	84115	5798	79733010571963040	720575940626760600	R		AN			ACH	0.95	ACH
(132118, 84253, 5798)	132118	84253	5798	79733010571961820	720575940613640429	R		AN			GLUT	0.65	GLUT
(138945, 83014, 5798)	138945	83014	5798	80155154317558394	720575940623224811	R		AN			GABA	0.79	GABA
(137378, 84194, 5798)	137378	84194	5798	80084854292847557	720575940626625179	R		AN			ACH	0.83	ACH
(133012, 84968, 5798)	133012	84968	5798	79733079291394332	720575940617621734	R		AN				0	unk
(132711, 84631, 5798)	132711	84631	5798	79733079291397006	720575940632116943	R		AN			GLUT	0.85	GLUT
(131902, 84123, 5798)	131902	84123	5798	79662641827777194	720575940618029733	R		SA	VTV		ACH	0.47	unk
(131891, 84066, 5798)	131891	84066	5798	79662641827778452	720575940606279179	R		SA	VTV		DA	0.41	unk
(132190, 84034, 5798)	132190	84034	5798	79733010571969431	720575940622018565	R		AN			ACH	0.74	ACH
(132203, 84152, 5798)	132203	84152	5798	79733010571960471	720575940632974443	R		AN				0	unk
(132473, 83451, 5798)	132473	83451	5798	79732941852496600	720575940621327913	R		AN			GABA	0.73	GABA
(134009, 82881, 5798)	134009	82881	5798	79803310596668292	720575940635860058	R		AN			ACH	0.84	ACH
(133886, 82019, 5798)	133886	82019	5798	79803241877207453	720575940618018497	R		AN			SER	0.51	unk
(134030, 81895, 5798)	134030	81895	5798	79803241877193054	720575940613694634	R		AN				0	unk
(133952, 77547, 5798)	133952	77547	5798	79802966999302024	720575940607870749	R		SA	DMT		ACH	0.55	unk
(134234, 82061, 5798)	134234	82061	5798	79873610621377336	720575940621321706	R		AN				0	unk
(134661, 82218, 5798)	134661	82218	5798	79873610621382303	720575940618572270	R		AN			ACH	0.84	ACH
(134857, 82121, 5798)	134857	82121	5798	79873610621382265	720575940627544451	R		AN			ACH	0.78	ACH
(133720, 84613, 5798)	133720	84613	5798	79803448035590202	720575940615915805	R		AN			ACH	0.91	ACH
(134528, 83674, 5798)	134528	83674	5798	79873748060325050	720575940630440645	R		AN			ACH	0.92	ACH
(133549, 83653, 5798)	133549	83653	5798	79803379316150627	720575940643108718	R		AN			ACH	0.83	ACH
(138265, 81544, 5798)	138265	81544	5798	80155085598069455	720575940621022856	R		AN			SER	0.9	other
(133428, 84534, 5798)	133428	84534	5798	79803379316148609	720575940621308933	R		AN			GABA	0.52	unk
(132078, 84003, 5798)	132078	84003	5798	79733010571961691	720575940637415843	R		SA	VTV		SER	0.98	other
(137916, 81341, 5798)	137916	81341	5798	80084648134404175	720575940622444780	R		AN				0	unk
(138810, 80642, 5798)	138810	80642	5798	80155016878599429	720575940628832516	R		AN			ACH	0.9	ACH
(136532, 82716, 5798)	136532	82716	5798	80014416829203051	720575940603545190	R		AN			ACH	0.98	ACH
(136913, 82724, 5798)	136913	82724	5798	80014416829200624	720575940611164634	R		AN			ACH	0.95	ACH
(137175, 83188, 5798)	137175	83188	5798	80084785573375472	720575940612268199	R		AN			GABA	0.43	unk
(137473, 83223, 5798)	137473	83223	5798	80084785573379471	720575940619822942	R		AN			ACH	0.78	ACH
(137317, 83343, 5798)	137317	83343	5798	80084785573378245	720575940612578962	R		AN			ACH	0.76	ACH
(137138, 83419, 5798)	137138	83419	5798	80084785573382640	720575940628754453	R		AN			ACH	0.67	ACH
(138715, 81802, 5798)	138715	81802	5798	80155085598062119	720575940633264888	R		AN			ACH	0.9	ACH
(139234, 81107, 5798)	139234	81107	5798	80225385622790181	720575940635139439	R		AN			ACH	0.98	ACH
(137142, 83542, 5798)	137142	83542	5798	80084785573377035	720575940629946951	R		AN			GABA	0.6	unk
(135816, 77569, 5798)	135816	77569	5798	79943704487639206	720575940624840069	R		SA	DMT			0	unk
(135224, 83273, 5798)	135224	83273	5798	79944048085025357	720575940634858096	R		AN			ACH	0.94	ACH
(135166, 84422, 5798)	135166	84422	5798	79944116804499167	720575940623295415	R		AN			GABA	0.73	GABA
(135719, 83611, 5798)	135719	83611	5798	79944116804498608	720575940624392171	R		AN			ACH	0.78	ACH
(135869, 83864, 5798)	135869	83864	5798	79944116804500063	720575940645109124	R		AN			ACH	0.74	ACH
(136756, 83990, 5798)	136756	83990	5798	80014485548673511	720575940631269843	R		AN			ACH	0.9	ACH
(136687, 84176, 5798)	136687	84176	5798	80014485548677049	720575940626669355	R		AN			ACH	0.95	ACH
(132324, 84387, 5798)	132324	84387	5798	79733010571950314	720575940617286517	R		AN			GABA	0.65	GABA
(136737, 83574, 5798)	136737	83574	5798	80014416829197673	720575940636656888	R		AN			GABA	0.68	GABA
(136674, 83502, 5798)	136674	83502	5798	80014416829201077	720575940625003653	R		AN			GABA	0.68	GABA
(136858, 83593, 5798)	136858	83593	5798	80014485548677783	720575940628233731	R		AN			ACH	0.75	ACH
(133876, 81717, 5798)	133876	81717	5798	79803241877202796	720575940633724271	R		AN				0	unk
(134865, 82897, 5798)	134865	82897	5798	79873679340849768	720575940608603512	R		AN			ACH	0.93	ACH
(134929, 83150, 5798)	134929	83150	5798	79873679340847220	720575940621712821	R		AN			ACH	0.96	ACH
(134974, 83173, 5798)	134974	83173	5798	79873679340847238	720575940619119600	R		AN			ACH	0.87	ACH
(135019, 83023, 5798)	135019	83023	5798	79873679340847125	720575940624989833	R		AN				0	unk
(131945, 83248, 5798)	131945	83248	5798	79662573108304764	720575940621044048	R		AN			ACH	0.6	unk
(136212, 80048, 5798)	136212	80048	5798	80014210670753886	720575940610883043	R		SA	DMT		ACH	0.69	ACH
(133349, 77367, 5798)	133349	77367	5798	79802898279811119	720575940630145311	R		AN				0	unk
(139434, 81070, 5798)	139434	81070	5798	80225385622790153	720575940628746690	R		AN			ACH	0.92	ACH
(139619, 81056, 5798)	139619	81056	5798	80225385622785332	720575940608646665	R		AN			ACH	0.86	ACH
(139968, 81223, 5798)	139968	81223	5798	80225385622786641	720575940620705240	R		AN			ACH	0.8	ACH
(140127, 81278, 5798)	140127	81278	5798	80225385622785483	720575940626768442	R		AN			ACH	0.93	ACH	CB0691	hb-706176085
(139987, 81374, 5798)	139987	81374	5798	80225385622784400	720575940630391639	R		AN			ACH	0.8	ACH
(140155, 81436, 5798)	140155	81436	5798	80225385622786758	720575940614642491	R		AN			ACH	0.8	ACH
(137187, 80972, 5798)	137187	80972	5798	80084648134405150	720575940625086666	R		AN			ACH	0.69	ACH
(137275, 82100, 5798)	137275	82100	5798	80084716853901692	720575940628586071	R		AN			SER	0.54	unk
(138511, 79560, 5798)	138511	79560	5798	80154948159109795	720575940618922992	R		SA	DMT			0	unk
(138345, 81167, 5798)	138345	81167	5798	80155016878602284	720575940637714560	R		AN			ACH	0.83	ACH
(138375, 81106, 5798)	138375	81106	5798	80155016878603491	720575940621833933	R		AN			ACH	0.98	ACH
(137584, 80562, 5798)	137584	80562	5798	80084648134404620	720575940626494210	R		SA	DMT		GLUT	0.62	GLUT
(134653, 83260, 5798)	134653	83260	5798	79873679340845945	720575940615174493	R		AN			ACH	0.91	ACH
(131676, 83509, 5798)	131676	83509	5798	79662573108309760	720575940622443007	R		AN			GABA	0.69	GABA
(134261, 78132, 5798)	134261	78132	5798	79873335743471937	720575940622137443	R		AN			GABA	0.53	unk
(138589, 80163, 5798)	138589	80163	5798	80154948159104873	720575940614773307	R		AN			SER	0.52	unk
(139437, 79080, 5798)	139437	79080	5798	80225248183822991	720575940633362719	R		AN			ACH	0.82	ACH
(137555, 81686, 5798)	137555	81686	5798	80084716853892909	720575940625897603	R		SA	DMT		ACH	0.89	ACH
(137355, 81168, 5798)	137355	81168	5798	80084648134407771	720575940619037342	R		SA	DMT			0	unk
(136925, 79422, 5798)	136925	79422	5798	80014141951290134	720575940626628507	R		SA	DMT		ACH	0.93	ACH
(137360, 79212, 5798)	137360	79212	5798	80084510695466953	720575940622385703	R		SA	DMT			0	unk
(137660, 79468, 5798)	137660	79468	5798	80084510695451990	720575940618290523	R		SA	DMT			0	unk
(134548, 77397, 5798)	134548	77397	5798	79873267024006337	720575940617940359	R		SA	DMT		GLUT	0.56	unk
(136765, 79803, 5798)	136765	79803	5798	80014210670757376	720575940633726575	R		SA	DMT		GLUT	0.48	unk
(136419, 78557, 5798)	136419	78557	5798	80014141951290871	720575940639950733	R		SA	DMT			0	unk
(133532, 84032, 5798)	133532	84032	5798	79803379316149602	720575940603767473	R		AN				0	unk
(131680, 83642, 5798)	131680	83642	5798	79662641827778151	720575940624012981	R		AN			ACH	0.93	ACH
(135222, 79592, 5798)	135222	79592	5798	79943841926585078	720575940625898983	R		SA	DMT		ACH	0.75	ACH
(131761, 84202, 5798)	131761	84202	5798	79662641827777241	720575940619421311	R		SA	VTV		SER	0.95	other
(131974, 84309, 5798)	131974	84309	5798	79662641827778535	720575940614513662	R		AN			GLUT	0.73	GLUT
(135905, 75589, 5798)	135905	75589	5798	79943567048670674	720575940615076418	R		AN			ACH	0.86	ACH
(131354, 84148, 5798)	131354	84148	5798	79662641827781709	720575940626622339	R		AN			GABA	0.52	unk
(132313, 76326, 5798)	132313	76326	5798	79732460816162332	720575940623758377	R		doubleseed			DA	0.46	unk
(133063, 83550, 5798)	133063	83550	5798	79803310596671645	720575940618057921	R		AN			GLUT	0.72	GLUT
(137998, 80789, 5798)	137998	80789	5798	80084648134405044	720575940620275677	R		SA	DMT		ACH	0.74	ACH
(134557, 84361, 5798)	134557	84361	5798	79873748060331560	720575940602337504	R		AN			ACH	0.92	ACH
(136480, 83490, 5798)	136480	83490	5798	80014416829203583	720575940636008559	R		AN			ACH	0.53	unk
(131829, 83688, 5798)	131829	83688	5798	79662641827776909	720575940625021573	R		SA	VTV			0	unk
(135208, 84007, 5798)	135208	84007	5798	79944116804494726	720575940603374624	R		SA	DLV		ACH	0.83	ACH
(135092, 84120, 5798)	135092	84120	5798	79944116804497471	720575940603516006	R		SA	DLV		ACH	0.57	unk
(131576, 84051, 5798)	131576	84051	5798	79662641827775983	720575940603765937	R		SA	VTV			0	unk
(132714, 84362, 5798)	132714	84362	5798	79733010571963224	720575940625164302	R		AN			SER	0.38	unk
(133245, 83416, 5798)	133245	83416	5798	79803310596672793	720575940634224540	R		AN			GABA	0.52	unk
(133433, 84171, 5798)	133433	84171	5798	79803379316144434	720575940640167552	R		AN				0	unk
(133964, 84445, 5798)	133964	84445	5798	79803379316151216	720575940606617557	R		AN				0	unk
(134428, 84533, 5798)	134428	84533	5798	79873748060318854	720575940623165965	R		AN			ACH	0.74	ACH
(133770, 84927, 5798)	133770	84927	5798	79803448035591168	720575940622262493	R		AN			GABA	0.57	unk
(131609, 84122, 5798)	131609	84122	5798	79662641827781659	720575940606343945	R		SA	VTV		ACH	0.6	unk
(134647, 83559, 5798)	134647	83559	5798	79873679340844891	720575940620107585	R		AN			GABA	0.89	GABA
(132053, 83840, 5798)	132053	83840	5798	79733010571961552	720575940606526421	R		SA	VTV		GLUT	0.4	unk
(136092, 84523, 5798)	136092	84523	5798	79944116804500587	720575940621062655	R		AN			ACH	0.59	unk
(133198, 83810, 5798)	133198	83810	5798	79803379316146831	720575940644275223	R		AN			ACH	0.91	ACH
(136745, 84753, 5798)	136745	84753	5798	80014554268109923	720575940630690678	R		AN				0	unk
(134973, 83590, 5798)	134973	83590	5798	79873748060327340	720575940608612984	R		SA	DLV		ACH	0.49	unk
(131534, 83554, 5798)	131534	83554	5798	79662573108304012	720575940633075885	R		AN			ACH	0.87	ACH
(133310, 84638, 5798)	133310	84638	5798	79803448035590680	720575940636981070	R		AN			GABA	0.48	unk
(135261, 84196, 5798)	135261	84196	5798	79944116804500319	720575940609116622	R		SA	DLV		ACH	0.53	unk
(138951, 81600, 5798)	138951	81600	5798	80155085598066090	720575940609656689	R		AN			ACH	0.68	ACH
(133943, 84030, 5798)	133943	84030	5798	79803379316145729	720575940635473886	R		AN			GABA	0.63	GABA
(132557, 83517, 5798)	132557	83517	5798	79732941852495498	720575940622159117	R		AN				0	unk
(134912, 83234, 5798)	134912	83234	5798	79873679340847318	720575940620731608	R		AN			ACH	0.92	ACH
(131949, 83467, 5798)	131949	83467	5798	79662573108300329	720575940632879149	R		AN			ACH	0.58	unk
(137906, 82119, 5798)	137906	82119	5798	80084716853898145	720575940614780219	R		AN			ACH	0.62	ACH
(133925, 84111, 5798)	133925	84111	5798	79803379316148298	720575940611765032	R		AN			ACH	0.82	ACH
(132089, 83288, 5798)	132089	83288	5798	79732941852496519	720575940638681919	R		AN			ACH	0.82	ACH
(133413, 84934, 5798)	133413	84934	5798	79803448035588456	720575940611817779	R		AN			GABA	0.63	GABA
(133758, 84460, 5798)	133758	84460	5798	79803379316151212	720575940625070650	R		AN			GABA	0.42	unk
(135064, 82524, 5798)	135064	82524	5798	79873610621372834	720575940632512703	R		AN			ACH	0.89	ACH
(132310, 83895, 5798)	132310	83895	5798	79733010571961604	720575940616541585	R		AN			ACH	0.88	ACH
(132043, 84074, 5798)	132043	84074	5798	79733010571961716	720575940624805765	R		SA	VTV		ACH	0.8	ACH
(134683, 82934, 5798)	134683	82934	5798	79873679340847064	720575940614836027	R		AN			ACH	0.74	ACH
(131469, 84127, 5798)	131469	84127	5798	79662641827778465	720575940612487574	R		SA	VTV		SER	1	other
(135148, 83788, 5798)	135148	83788	5798	79944116804509343	720575940619358885	R		AN			GABA	0.76	GABA
(134493, 82943, 5798)	134493	82943	5798	79873679340851257	720575940633281272	R		AN			ACH	0.92	ACH
(132972, 83457, 5798)	132972	83457	5798	79732941852494239	720575940624431288	R		AN			ACH	0.92	ACH
(133672, 82865, 5798)	133672	82865	5798	79803310596669706	720575940620472956	R		AN				0	unk
(132120, 83762, 5798)	132120	83762	5798	79733010571961474	720575940615137804	R		AN			ACH	0.93	ACH
(131885, 83728, 5798)	131885	83728	5798	79662641827781469	720575940615677090	R		SA	VTV			0	unk
(133639, 83541, 5798)	133639	83541	5798	79803310596682968	720575940629337600	R		AN			ACH	0.76	ACH
(133707, 84552, 5798)	133707	84552	5798	79803379316152463	720575940646367267	R		AN			GABA	0.46	unk
(133096, 84396, 5798)	133096	84396	5798	79803379316149835	720575940613190978	R		AN				0	unk
(132544, 84220, 5798)	132544	84220	5798	79733010571963127	720575940624789652	R		AN			GABA	0.55	unk
(134874, 83176, 5798)	134874	83176	5798	79873679340843089	720575940634388622	R		AN			ACH	0.91	ACH
(132980, 84484, 5798)	132980	84484	5798	79733010571960687	720575940613553202	R		AN				0	unk
(134950, 82971, 5798)	134950	82971	5798	79873679340847084	720575940622239553	R		AN			ACH	0.79	ACH
(132425, 83996, 5798)	132425	83996	5798	79733010571964254	720575940631815844	R		AN			GABA	0.79	GABA
(133347, 83582, 5798)	133347	83582	5798	79803310596671776	720575940631000773	R		AN			ACH	0.91	ACH
(131367, 84057, 5798)	131367	84057	5798	79662641827777179	720575940623207885	R		AN				0	unk
(134232, 84084, 5798)	134232	84084	5798	79873748060325270	720575940617440029	R		AN				0	unk
(135287, 84155, 5798)	135287	84155	5798	79944116804500276	720575940614677307	R		SA	DLV		ACH	0.56	unk
(131808, 83618, 5798)	131808	83618	5798	79662641827776875	720575940638065469	R		SA	VTV			0	unk
(131846, 83888, 5798)	131846	83888	5798	79662641827773597	720575940627764780	R		SA	VTV		ACH	0.6	unk
(133589, 84471, 5798)	133589	84471	5798	79803379316148517	720575940625821672	R		AN			GABA	0.73	GABA
(132012, 83162, 5798)	132012	83162	5798	79662573108308282	720575940620950042	R		AN			ACH	0.92	ACH
(131737, 84058, 5798)	131737	84058	5798	79662641827778421	720575940615134557	R		SA	VTV		ACH	0.83	ACH
(133307, 82747, 5798)	133307	82747	5798	79803310596681457	720575940625287998	R		AN			ACH	0.45	unk
(131480, 83955, 5798)	131480	83955	5798	79662641827778377	720575940622450924	R		SA	VTV		ACH	0.83	ACH
(131488, 83891, 5798)	131488	83891	5798	79662641827775883	720575940624967305	R		SA	VTV		ACH	0.82	ACH
(139215, 81789, 5798)	139215	81789	5798	80225454342264136	720575940622730239	R		AN			ACH	0.9	ACH
(133452, 83614, 5798)	133452	83614	5798	79803379316149120	720575940615301009	R		AN			GLUT	0.64	GLUT
(139261, 79864, 5798)	139261	79864	5798	80225316903315469	720575940622947333	R		AN			GABA	0.54	unk
(135831, 84077, 5798)	135831	84077	5798	79944116804490995	720575940623748389	R		AN			GLUT	0.58	unk
(133836, 83737, 5798)	133836	83737	5798	79803379316150657	720575940628508534	R		AN				0	unk
(135427, 84057, 5798)	135427	84057	5798	79944116804498855	720575940615879965	R		AN			GABA	0.8	GABA
(133341, 82859, 5798)	133341	82859	5798	79803310596671100	720575940623405948	R		AN			ACH	0.79	ACH
(135115, 83981, 5798)	135115	83981	5798	79944116804498795	720575940616683678	R		SA	DLV		ACH	0.58	unk
(131357, 83809, 5798)	131357	83809	5798	79662641827779377	720575940617227042	R		AN			GABA	0.76	GABA
(132098, 83659, 5798)	132098	83659	5798	79733010571966163	720575940617936641	R		AN			ACH	0.97	ACH
(135598, 84770, 5798)	135598	84770	5798	79944185523947417	720575940625348389	R		AN			GABA	0.6	unk
(134527, 83204, 5798)	134527	83204	5798	79873679340849985	720575940627239336	R		AN			ACH	0.82	ACH
(132912, 82592, 5798)	132912	82592	5798	79732941852490036	720575940623619549	R		AN			SER	0.65	other
(134799, 82897, 5798)	134799	82897	5798	79873679340848436	720575940617937287	R		AN			ACH	0.71	ACH
(134146, 84050, 5798)	134146	84050	5798	79873748060332599	720575940629704297	R		AN			SER	0.86	other
(134633, 84150, 5798)	134633	84150	5798	79873748060329059	720575940631558597	R		AN			GABA	0.71	GABA
(131929, 83960, 5798)	131929	83960	5798	79662641827777115	720575940618220480	R		SA	VTV		SER	0.96	other
(134573, 82935, 5798)	134573	82935	5798	79873679340848448	720575940613580594	R		AN			ACH	0.89	ACH
(134020, 82596, 5798)	134020	82596	5798	79803310596666560	720575940632678099	R		AN			ACH	0.94	ACH
(131523, 83438, 5798)	131523	83438	5798	79662573108310811	720575940605976521	R		AN			ACH	0.69	ACH
(134297, 84337, 5798)	134297	84337	5798	79873748060327965	720575940626404429	R		AN			GABA	0.43	unk
(132711, 84482, 5798)	132711	84482	5798	79733010571962007	720575940636168628	R		AN			GABA	0.49	unk
(132682, 84161, 5798)	132682	84161	5798	79733010571966584	720575940639468160	R		AN			ACH	0.87	ACH
(134689, 84498, 5798)	134689	84498	5798	79873748060329270	720575940618291883	R		AN				0	unk
(133463, 77940, 5798)	133463	77940	5798	79802966999298202	720575940611835955	R		AN			ACH	0.88	ACH
(138543, 81096, 5798)	138543	81096	5798	80155016878603454	720575940622484211	R		AN			ACH	0.87	ACH
(135278, 84827, 5798)	135278	84827	5798	79944185523946466	720575940612547698	R		AN			GABA	0.65	GABA
(135096, 83613, 5798)	135096	83613	5798	79944116804499822	720575940618544622	R		SA	DLV		ACH	0.51	unk
(131657, 83883, 5798)	131657	83883	5798	79662641827781557	720575940622861326	R		SA	VTV		ACH	0.88	ACH
(132188, 83866, 5798)	132188	83866	5798	79733010571960242	720575940620303380	R		AN			ACH	0.95	ACH
(131509, 83784, 5798)	131509	83784	5798	79662641827778236	720575940608601355	R		AN			ACH	0.9	ACH	CB0692	hb-422328492
(133455, 84760, 5798)	133455	84760	5798	79803448035590048	720575940618831213	R		AN				0	unk
(134513, 82986, 5798)	134513	82986	5798	79873679340852667	720575940632815199	R		AN			ACH	0.75	ACH
(133405, 83734, 5798)	133405	83734	5798	79803379316151984	720575940627331940	R		AN			GABA	0.69	GABA
(139216, 75123, 5798)	139216	75123	5798	80224973305837780	720575940619029680	R		AN			GLUT	0.61	unk
(135596, 83234, 5798)	135596	83234	5798	79944048085026713	720575940610501315	R		AN			ACH	0.8	ACH
(133044, 82377, 5798)	133044	82377	5798	79803241877202121	720575940612950642	R		AN			ACH	0.96	ACH
(131664, 83952, 5798)	131664	83952	5798	79662641827775933	720575940619421823	R		SA	VTV		ACH	0.86	ACH
(133020, 82685, 5798)	133020	82685	5798	79732941852491375	720575940619620596	R		SA	VTV			0	unk
(133432, 83394, 5798)	133432	83394	5798	79803310596681834	720575940633206924	R		AN				0	unk
(133566, 84249, 5798)	133566	84249	5798	79803379316154534	720575940607625737	R		AN			GABA	0.59	unk
(135401, 83585, 5798)	135401	83585	5798	79944116804498367	720575940625147883	R		AN			ACH	0.92	ACH
(132287, 83640, 5798)	132287	83640	5798	79733010571963742	720575940604276652	R		AN			ACH	0.95	ACH	CB0693	hb-1197455013
(135574, 84829, 5798)	135574	84829	5798	79944185523949865	720575940628797608	R		AN			GABA	0.52	unk
(132900, 82904, 5798)	132900	82904	5798	79732941852495107	720575940625760912	R		AN			ACH	0.96	ACH
(134416, 84376, 5798)	134416	84376	5798	79873748060325411	720575940630107855	R		AN			GABA	0.76	GABA
(133656, 81987, 5798)	133656	81987	5798	79803241877203960	720575940635883327	R		AN			ACH	0.56	unk
(131989, 83853, 5798)	131989	83853	5798	79662641827775871	720575940634672610	R		SA	VTV		ACH	0.63	ACH
(135192, 84135, 5798)	135192	84135	5798	79944116804498919	720575940620762723	R		SA	DLV		ACH	0.5	unk
(133839, 84534, 5798)	133839	84534	5798	79803379316143566	720575940627758833	R		AN			ACH	0.91	ACH
(138364, 82510, 5798)	138364	82510	5798	80155085598069292	720575940627480442	R		AN			ACH	0.89	ACH
(139237, 82521, 5798)	139237	82521	5798	80225454342256699	720575940636437172	R		AN			DA	0.56	unk
(131864, 83766, 5798)	131864	83766	5798	79662641827779343	720575940620797976	R		SA	VTV		ACH	0.47	unk
(139286, 82297, 5798)	139286	82297	5798	80225454342262043	720575940612358642	R		AN			ACH	0.85	ACH
(136200, 84730, 5798)	136200	84730	5798	80014554268108393	720575940622276744	R		AN			GABA	0.63	GABA
(133049, 83943, 5798)	133049	83943	5798	79803379316150822	720575940604820354	R		AN			GLUT	0.71	GLUT
(131991, 83719, 5798)	131991	83719	5798	79662641827778204	720575940640390709	R		SA	VTV			0	unk
(132903, 83912, 5798)	132903	83912	5798	79733010571960292	720575940621098887	R		AN			GLUT	0.67	GLUT
(133087, 84498, 5798)	133087	84498	5798	79803379316153622	720575940617393435	R		AN			SER	0.59	unk
(140163, 80162, 5798)	140163	80162	5798	80225316903316913	720575940633548128	R		AN			GLUT	0.66	GLUT
(132927, 83542, 5798)	132927	83542	5798	79732941852489711	720575940621651383	R		AN			ACH	0.63	ACH
(131643, 83694, 5798)	131643	83694	5798	79662641827785553	720575940630911991	R		SA	VTV			0	unk
(132217, 83710, 5798)	132217	83710	5798	79733010571960171	720575940632000104	R		AN				0	unk
(134878, 82852, 5798)	134878	82852	5798	79873679340849730	720575940621668533	R		AN				0	unk
(133101, 83416, 5798)	133101	83416	5798	79803310596674074	720575940619153136	R		AN			ACH	0.79	ACH
(133835, 84383, 5798)	133835	84383	5798	79803379316152382	720575940617307097	R		AN			ACH	0.89	ACH
(139038, 79362, 5798)	139038	79362	5798	80154879439642475	720575940622093832	R		SA	DMT		ACH	0.77	ACH
(134802, 83284, 5798)	134802	83284	5798	79873679340845929	720575940647574916	R		AN			ACH	0.53	unk
(134762, 83438, 5798)	134762	83438	5798	79873679340844659	720575940633662871	R		AN			ACH	0.92	ACH
(135058, 83096, 5798)	135058	83096	5798	79873679340844411	720575940645122948	R		AN			ACH	0.93	ACH
(134434, 82847, 5798)	134434	82847	5798	79873679340847030	720575940633000162	R		AN			ACH	0.54	unk
(132181, 83363, 5798)	132181	83363	5798	79732941852492958	720575940627330566	R		AN			ACH	0.9	ACH
(134436, 83776, 5798)	134436	83776	5798	79873748060325068	720575940633049963	R		AN			GABA	0.66	GABA
(132825, 82470, 5798)	132825	82470	5798	79732873133026304	720575940613622501	R		AN				0	unk
(133749, 84331, 5798)	133749	84331	5798	79803379316148435	720575940615333076	R		AN			GABA	0.41	unk
(135536, 83602, 5798)	135536	83602	5798	79944116804499606	720575940623863614	R		AN			ACH	0.76	ACH
(136925, 84314, 5798)	136925	84314	5798	80014485548674854	720575940615961542	R		AN			ACH	0.88	ACH
(135945, 83961, 5798)	135945	83961	5798	79944116804501482	720575940637679421	R		AN			ACH	0.61	unk
(134888, 83028, 5798)	134888	83028	5798	79873679340845775	720575940629008655	R		AN			ACH	0.73	ACH
(135672, 84813, 5798)	135672	84813	5798	79944185523949859	720575940604023724	R		AN			GABA	0.61	unk
(132245, 82464, 5798)	132245	82464	5798	79732873133025045	720575940622913123	R		AN			ACH	0.43	unk
(133430, 83659, 5798)	133430	83659	5798	79803379316155050	720575940627226450	R		AN			GABA	0.77	GABA
(134188, 84507, 5798)	134188	84507	5798	79873748060328022	720575940639301747	R		AN			GABA	0.57	unk
(133897, 83803, 5798)	133897	83803	5798	79803379316149414	720575940624807301	R		AN			GABA	0.5	unk
(134172, 84762, 5798)	134172	84762	5798	79873816779775154	720575940624276733	R		AN			GABA	0.63	GABA
(134745, 83136, 5798)	134745	83136	5798	79873679340843015	720575940632879405	R		AN			ACH	0.85	ACH
(134314, 82735, 5798)	134314	82735	5798	79873679340845575	720575940625857923	R		AN			ACH	0.94	ACH
(132314, 83347, 5798)	132314	83347	5798	79732941852491792	720575940605694752	R		AN			ACH	0.91	ACH
(131912, 84021, 5798)	131912	84021	5798	79662641827773676	720575940636985422	R		SA	VTV		GLUT	0.4	unk
(132273, 83802, 5798)	132273	83802	5798	79733010571965293	720575940624967561	R		AN			ACH	0.93	ACH
(131749, 83741, 5798)	131749	83741	5798	79662641827773496	720575940624968841	R		SA	VTV			0	unk
(132910, 82833, 5798)	132910	82833	5798	79732941852492610	720575940637723008	R		AN			ACH	0.64	ACH
(137008, 84076, 5798)	137008	84076	5798	80014485548674741	720575940625002633	R		AN			GABA	0.73	GABA
(134753, 82866, 5798)	134753	82866	5798	79873679340848412	720575940633051499	R		AN			ACH	0.86	ACH
(133792, 83833, 5798)	133792	83833	5798	79803379316145625	720575940625370194	R		AN			GABA	0.62	GABA
(133424, 83513, 5798)	133424	83513	5798	79803310596676959	720575940624500313	R		AN			GABA	0.56	unk
(132770, 84031, 5798)	132770	84031	5798	79733010571960353	720575940620463732	R		AN			ACH	0.94	ACH
(135285, 83936, 5798)	135285	83936	5798	79944116804508659	720575940622803859	R		AN			GABA	0.61	unk
(133344, 84810, 5798)	133344	84810	5798	79803448035586186	720575940627572602	R		AN			SER	0.81	other
(131605, 83907, 5798)	131605	83907	5798	79662641827779453	720575940625632516	R		SA	VTV		ACH	0.86	ACH
(132900, 83761, 5798)	132900	83761	5798	79733010571961514	720575940610903409	R		AN			ACH	0.86	ACH
(133589, 84331, 5798)	133589	84331	5798	79803379316151130	720575940621369066	R		AN				0	unk
(134458, 82251, 5798)	134458	82251	5798	79873610621379806	720575940631603737	R		AN			ACH	0.7	ACH
(133196, 83531, 5798)	133196	83531	5798	79803310596667591	720575940627855620	R		AN			GLUT	0.79	GLUT
(133229, 83658, 5798)	133229	83658	5798	79803379316138106	720575940652593398	R		AN			GABA	0.54	unk
(132995, 82786, 5798)	132995	82786	5798	79732941852492567	720575940629041790	R		AN			ACH	0.67	ACH
(131840, 84247, 5798)	131840	84247	5798	79662641827776086	720575940615407583	R		AN				0	unk
(133336, 83480, 5798)	133336	83480	5798	79803310596670149	720575940626986877	R		AN			ACH	0.48	unk
(133937, 84702, 5798)	133937	84702	5798	79803448035591268	720575940620453040	R		AN			GABA	0.67	GABA
(132308, 82535, 5798)	132308	82535	5798	79732873133025077	720575940626953049	R		AN			ACH	0.96	ACH
(134942, 83009, 5798)	134942	83009	5798	79873679340845740	720575940627008359	R		AN			ACH	0.86	ACH
(134799, 84321, 5798)	134799	84321	5798	79873748060339165	720575940644096712	R		AN			GABA	0.47	unk
(132064, 83915, 5798)	132064	83915	5798	79733010571961580	720575940627575596	R		SA	VTV		SER	0.89	other
(131397, 83951, 5798)	131397	83951	5798	79662641827780618	720575940624433027	R		SA	VTV		ACH	0.8	ACH
(133340, 84299, 5798)	133340	84299	5798	79803379316147203	720575940632815315	R		AN			ACH	0.85	ACH
[truncated: 1,694 more rows]

## Sheet: FANC_seed_plane
xyz	x	y	z	svid	root_id	side	class	Soma Location	tract	cell_type
(40903, 75200, 1223)	40903	75200	1223	73397074682585084	648518346509725129	R	AN	R
(41010, 75200, 1212)	41010	75200	1212	73467443426961787	648518346475465856	R	AN
(41175, 75200, 1212)	41175	75200	1212	73467443426961781	648518346500764083	R	other
(41229, 75200, 1226)	41229	75200	1226	73467443426992854	648518346494150688	R	AN	R
(41039, 75200, 1225)	41039	75200	1225	73467443426989780	648518346493808014	R	AN
(41197, 75200, 1238)	41197	75200	1238	73467443427027395	648518346488647049	R	AN	L
(41081, 75200, 1245)	41081	75200	1245	73467443427037784	648518346504084064	R	AN	R
(41194, 75200, 1256)	41194	75200	1256	73467443427069816	648518346489729631	R	AN	L
(41023, 75200, 1263)	41023	75200	1263	73467443427057782	648518346484040743	R	DN		MTD-I	DNp57
(40645, 75200, 1261)	40645	75200	1261	73397074682672801	648518346496114790	R	AN	R
(40387, 75200, 1266)	40387	75200	1266	73397074682677794	648518346491932783	R	AN	L
(40506, 75200, 1263)	40506	75200	1263	73397074682683042	648518346488602381	R	DN		MDA	DNit992
(40293, 75200, 1295)	40293	75200	1295	73397074749635204	648518346512482718	R	AN	L
(40532, 75200, 1285)	40532	75200	1285	73397074682722305	648518346500992278	R	DN		MDA	DNg33
(40587, 75200, 1308)	40587	75200	1308	73397074749806388	648518346498450993	R	AN	R
(40674, 75200, 1289)	40674	75200	1289	73397074682833924	648518346518524895	R	DN		MDA	DNg33
(40974, 75200, 1287)	40974	75200	1287	73467443427223342	648518346491010083	R	AN	R
(40842, 75200, 1304)	40842	75200	1304	73397074749803928	648518346481371329	R	DN		MDA	DNg55
(41007, 75200, 1314)	41007	75200	1314	73467443494014463	648518346498421586	R	AN	L
(41184, 75200, 1301)	41184	75200	1301	73467443493978756	648518346496198519	R	DN		MDA	DNxn172
(41217, 75200, 1280)	41217	75200	1280	73467443427254162	648518346481250703	R	DN		MTD-I	MDN
(41339, 75200, 1258)	41339	75200	1258	73467443427082437	648518346480534331	R	DN		MTD-I	DNp13
(40829, 75200, 1318)	40829	75200	1318	73397074749835452	648518346515288135	R	DN		MDA	DNit999
(40790, 75200, 1323)	40790	75200	1323	73397074749856821	648518346500024019	R	AN	R
(41255, 75200, 1363)	41255	75200	1363	73467443494121411	648518346501195096	R	DN		MTD-I	MDN
(42172, 75200, 1399)	42172	75200	1399	73467443494219130	648518346487752404	R	DN		none	DNp01
(41262, 75200, 1390)	41262	75200	1390	73467443494183746	648518346502600615	R	DN		MTD-I	DNp30
(41297, 75200, 1408)	41297	75200	1408	73467443494422214	648518346501086093	R	DN		MDA	DNxn156
(41233, 75200, 1423)	41233	75200	1423	73467443560933155	648518346481531039	R	DN		MDA	DNxn158
(41772, 75200, 1209)	41772	75200	1209	73467443426981315	648518346490257435	R	AN	R
(41607, 75200, 1222)	41607	75200	1222	73467443426989803	648518346492606403	R	AN	L
(41665, 75200, 1235)	41665	75200	1235	73467443426998428	648518346464968565	R	DN		MTD-I	DNb01
(41497, 75200, 1249)	41497	75200	1249	73467443427046063	648518346500363480	R	AN	R
(41501, 75200, 1184)	41501	75200	1184	73467443426890583	648518346479175612	R	DN		MTD-I	DNg96
(41659, 75200, 1174)	41659	75200	1174	73467443426858440	648518346487278739	R	DN		none	DNxn073
(41714, 75200, 1180)	41714	75200	1180	73467443426868717	648518346483950365	R	AN	R
(41782, 75200, 1153)	41782	75200	1153	73467443359625751	648518346500016451	R	AN	L
(41975, 75200, 1146)	41975	75200	1146	73467443359583822	648518346495288399	R	DN		MTD-I	DNa05
(42030, 75200, 1179)	42030	75200	1179	73467443426863610	648518346467401991	R	AN	L
(42253, 75200, 1168)	42253	75200	1168	73467443426702730	648518346499774019	R	DN		none	DNfl035
(42250, 75200, 1151)	42250	75200	1151	73467443359579720	648518346498258770	R	DN		MTD-II	DNa10
(42537, 75200, 1178)	42537	75200	1178	73467443426863617	648518346515100487	R	DN		MTD-I	DNut060
(42424, 75200, 1188)	42424	75200	1188	73467443426904769	648518346507123743	R	DN		MTD-I	DNp05
(42198, 75200, 1197)	42198	75200	1197	73467443426907114	648518346501200472	R	DN		MTD-I	DNxn009
(42376, 75200, 1215)	42376	75200	1215	73467443426978684	648518346511814079	R	DN		MTD-I	DNp26
(42247, 75200, 1225)	42247	75200	1225	73467443426992788	648518346494725795	R	DN		MTD-I	DNxn118
(42150, 75200, 1223)	42150	75200	1223	73467443426989741	648518346486616781	R	DN		MTD-II	DNa08
(41998, 75200, 1232)	41998	75200	1232	73467443426992764	648518346489036045	R	AN	L
(42198, 75200, 1238)	42198	75200	1238	73467443427008502	648518346476796176	R	DN		MTD-I	DNxn122
(42424, 75200, 1232)	42424	75200	1232	73467443427006068	648518346492123275	R	AN	L
(42731, 75200, 1245)	42731	75200	1245	73467443427032419	648518346509018234	R	DN		MTD-I	DNut037
(42650, 75200, 1266)	42650	75200	1266	73467443427085036	648518346486152352	R	DN		MTD-I	DNa07
(42612, 75200, 1245)	42612	75200	1245	73467443427043475	648518346493797774	R	DN		MTD-III	DNxn143
(42612, 75200, 1285)	42612	75200	1285	73467443427137135	648518346484445699	R	DN		MTD-III	DNxl021
(42744, 75200, 1296)	42744	75200	1296	73467443493870817	648518346504004046	R	AN	L
(42909, 75200, 1278)	42909	75200	1278	73467443427127082	648518346494428648	R	AN	L
(42967, 75200, 1255)	42967	75200	1255	73467443427032331	648518346499232094	R	DN		MTD-I	DNxn010
(42780, 75200, 1231)	42780	75200	1231	73467443427020181	648518346477672087	R	DN		MTD-I	DNa09
(42935, 75200, 1228)	42935	75200	1228	73467443427003665	648518346513890841	R	DN		MTD-I	DNxn125
(43019, 75200, 1218)	43019	75200	1218	73537812171128049	648518346474401218	R	DN		MTD-II	DNut043
(43054, 75200, 1205)	43054	75200	1205	73537812171095531	648518346517612904	R	DN		MTD-II	DNxn100
(42986, 75200, 1159)	42986	75200	1159	73467443359761512	648518346470309374	R	DN		MTD-II	DNp31
(42989, 75200, 1186)	42989	75200	1186	73467443426890609	648518346500219708	R	DN		MTD-II	DNut053
(43080, 75200, 1195)	43080	75200	1195	73537812171086467	648518346491896850	R	DN		MTD-II	DNg06
(43287, 75200, 1228)	43287	75200	1228	73537812171161138	648518346491960364	R	DN		MTD-I	DNp28
(43216, 75200, 1242)	43216	75200	1242	73537812171192843	648518346496066935	R	AN	L
(43274, 75200, 1252)	43274	75200	1252	73537812171207731	648518346495569003	R	DN		MTD-I	DNb04
(43180, 75200, 1261)	43180	75200	1261	73537812171247988	648518346515857994	R	AN	L
(43299, 75200, 1267)	43299	75200	1267	73537812171253417	648518346493059648	R	DN		MTD-I	DNp51
(43548, 75200, 1263)	43548	75200	1263	73537812171247980	648518346502329255	R	DN		MTD-I	DNxn174
(43529, 75200, 1281)	43529	75200	1281	73537812171292198	648518346494730667	R	DN		MTD-I	DNxn136
(43196, 75200, 1289)	43196	75200	1289	73537812171329188	648518346476882120	R	DN		MTD-I	DNxn142
(42938, 75200, 1311)	42938	75200	1311	73467443494025226	648518346494625781	R	DN		MTD-I	DNp03
(42715, 75200, 1307)	42715	75200	1307	73467443493978535	648518346478550868	R	DN		MTD-I	DNxn153
(42767, 75200, 1325)	42767	75200	1325	73467443494030107	648518346479279058	R	DN		MTD-I	DNa03
(42938, 75200, 1346)	42938	75200	1346	73467443494094767	648518346490843309	R	DN		MTD-I	DNg42
(42834, 75200, 1366)	42834	75200	1366	73467443494130882	648518346488820970	R	DN		MTD-III	DNa01
(43309, 75200, 1367)	43309	75200	1367	73537812238306208	648518346515455226	R	DN		MTD-I	DNg99
(43270, 75200, 1323)	43270	75200	1323	73537812238239901	648518346496964012	R	DN		MTD-I	DNxn102
(43784, 75200, 1349)	43784	75200	1349	73537812238286125	648518346493807758	R	DN		MTD-I	DNp18
(43813, 75200, 1267)	43813	75200	1267	73537812171264215	648518346501660489	R	DN		MTD-I	DNp11
(42986, 75200, 1402)	42986	75200	1402	73467443494185945	648518346494703267	R	DN		MTD-I	DNa04
(43816, 75200, 1416)	43816	75200	1416	73537812238512257	648518346498307860	R	DN		MTD-I	DNp19
(42659, 75200, 1303)	42659	75200	1303	73467443493982983	648518346478758996	R	doubleseed	L
(40840, 75200, 1249)	40840	75200	1249	73397074682633558	648518346484714755	R	AN	R
(43216, 75200, 1144)	43216	75200	1144	73537812103752723	648518346491431486	R	DN		MTD-II	DNg01
(43332, 75200, 1133)	43332	75200	1133	73537812103728121	648518346489501711	R	DN		MTD-II	DNlt009
(43363, 75200, 1123)	43363	75200	1123	73537812103719320	648518346502298535	R	DN		MTD-II	DNg03
(43434, 75200, 1126)	43434	75200	1126	73537812103726810	648518346485335315	R	DN		MTD-II	DNg03
(43454, 75200, 1133)	43454	75200	1133	73537812103730867	648518346482762982	R	DN		MTD-II	DNg01
(43456, 75200, 1145)	43456	75200	1145	73537812103743988	648518346487792464	R	DN		MTD-II	DNg03
(43358, 75200, 1150)	43358	75200	1150	73537812103759226	648518346499690892	R	DN		MTD-II	DNg02
(43285, 75200, 1144)	43285	75200	1144	73537812103754850	648518346496734253	R	DN		MTD-II	DNg02
(43256, 75200, 1151)	43256	75200	1151	73537812103772985	648518346510931842	R	DN		MTD-II	DNg05
(43294, 75200, 1159)	43294	75200	1159	73537812103789985	648518346480845056	R	DN		MTD-II	DNg02
(43383, 75200, 1157)	43383	75200	1157	73537812103776969	648518346487354026	R	DN		MTD-II	DNg02
(43363, 75200, 1165)	43363	75200	1165	73537812170914997	648518346490473469	R	DN		MTD-II	DNg02
(43287, 75200, 1171)	43287	75200	1171	73537812171012974	648518346487609666	R	DN		MTD-II	DNg110
(43227, 75200, 1174)	43227	75200	1174	73537812171017154	648518346500703081	R	DN		MTD-II	DNg02
(43132, 75200, 1184)	43132	75200	1184	73537812171053377	648518346497168664	R	DN		MTD-II	DNg02
(43278, 75200, 1181)	43278	75200	1181	73537812171037249	648518346493969465	R	DN		MTD-II	DNg02
(43281, 75200, 1201)	43281	75200	1201	73537812171084013	648518346489369708	R	DN		MTD-II	DNg02
(43467, 75200, 1197)	43467	75200	1197	73537812171090827	648518346487781911	R	DN		MTD-II	DNg02
(43350, 75200, 1212)	43350	75200	1212	73537812171118051	648518346483521455	R	DN		MTD-II	DNg110
(43627, 75200, 1220)	43627	75200	1220	73537812171118061	648518346498982721	R	DN		MTD-I	DNxn123
(43634, 75200, 1187)	43634	75200	1187	73537812171071986	648518346478779344	R	DN		MTD-II	DNg82
(43547, 75200, 1187)	43547	75200	1187	73537812171047906	648518346492458683	R	DN		MTD-II	DNg02
(43441, 75200, 1178)	43441	75200	1178	73537812171034577	648518346486183522	R	DN		MTD-II	DNg110
(43412, 75200, 1185)	43412	75200	1185	73537812171047939	648518346492372153	R	DN		MTD-II	DNg110
(43527, 75200, 1173)	43527	75200	1173	73537812171037291	648518346504153324	R	DN		MTD-II	DNg02
(43480, 75200, 1157)	43480	75200	1157	73537812103862141	648518346481229967	R	DN		MTD-II	DNg03
(43534, 75200, 1155)	43534	75200	1155	73537812103834688	648518346492490683	R	DN		MTD-II	DNg03
(43569, 75200, 1145)	43569	75200	1145	73537812103749055	648518346489283929	R	DN		MTD-II	DNg03
(43642, 75200, 1156)	43642	75200	1156	73537812103800458	648518346486585497	R	DN		MTD-II	DNg92
(43649, 75200, 1163)	43649	75200	1163	73537812170873795	648518346488844522	R	DN		MTD-II	DNg06
(43583, 75200, 1163)	43583	75200	1163	73537812170869145	648518346477726677	R	DN		MTD-II	DNlt010
(43642, 75200, 1173)	43642	75200	1173	73537812171028057	648518346497698151	R	DN		MTD-II	DNg82
(43709, 75200, 1167)	43709	75200	1167	73537812170990466	648518346496695524	R	DN		MTD-II	DNg02
(43707, 75200, 1160)	43707	75200	1160	73537812103834310	648518346476888520	R	DN		MTD-II	DNg06
(43851, 75200, 1159)	43851	75200	1159	73537812103769622	648518346488790001	R	DN		MTD-II	DNut047
(44053, 75200, 1155)	44053	75200	1155	73537812103897479	648518346484451075	R	DN		MTD-II	DNut057
(44182, 75200, 1156)	44182	75200	1156	73537812103773013	648518346482762470	R	DN		MTD-II	DNut058
(44297, 75200, 1160)	44297	75200	1160	73537812103789829	648518346493971447	R	DN		MTD-II	DNg92
(44288, 75200, 1165)	44288	75200	1165	73537812170915117	648518346491289274	R	DN		MTD-II	DNg92
(44357, 75200, 1165)	44357	75200	1165	73537812170867721	648518346488660573	R	DN		MTD-II	DNg92
(44501, 75200, 1167)	44501	75200	1167	73537812170997626	648518346493248284	R	AN	R
(44646, 75200, 1182)	44646	75200	1182	73537812171045123	648518346513903385	R	EA	L
(44566, 75200, 1184)	44566	75200	1184	73537812171039844	648518346494767026	R	DN		MTD-II	DNad005
(44588, 75200, 1194)	44588	75200	1194	73537812171077044	648518346492423611	R	DN		none	DNnt016
(44481, 75200, 1205)	44481	75200	1205	73537812171093213	648518346486432993	R	DN		none	DNnt020
(44339, 75200, 1183)	44339	75200	1183	73537812171017178	648518346492300159	R	AN	L
(44215, 75200, 1174)	44215	75200	1174	73537812170914434	648518346493609870	R	DN		MTD-II	DNxl109
(44109, 75200, 1169)	44109	75200	1169	73537812171031676	648518346495409999	R	DN		MTD-II	DNxn100
(44084, 75200, 1179)	44084	75200	1179	73537812171047949	648518346503920590	R	DN		MTD-II	DNut051
(44142, 75200, 1194)	44142	75200	1194	73537812171083972	648518346472925284	R	DN		MTD-II	DNg05
(44342, 75200, 1204)	44342	75200	1204	73537812171105225	648518346484153629	R	AN	L
(44268, 75200, 1210)	44268	75200	1210	73537812171105201	648518346481110016	R	AN	R
(44144, 75200, 1204)	44144	75200	1204	73537812171110474	648518346495852390	R	DN		MTD-II	DNut050
(44131, 75200, 1215)	44131	75200	1215	73537812171115592	648518346499567685	R	DN		ITD	DNut052
(44098, 75200, 1224)	44098	75200	1224	73537812171140749	648518346517615464	R	DN		MTD-II	DNg04
(43856, 75200, 1223)	43856	75200	1223	73537812171150813	648518346484490755	R	DN		ITD	DNp22
(43889, 75198, 1188)	43889	75198	1188	73537812171063996	648518346500936470	R	DN		MTD-II	DNut040
(44146, 75200, 1264)	44146	75200	1264	73537812171237168	648518346511108405	R	DN		ITD	DNp53
(44197, 75200, 1253)	44197	75200	1253	73537812171224805	648518346488500152	R	DN		ITD	DNxn994
(44157, 75200, 1249)	44157	75200	1249	73537812171205322	648518346496189815	R	DN		ITD	DNxn994
(44189, 75200, 1243)	44189	75200	1243	73537812171190690	648518346484450819	R	DN		ITD	DNut052
(44253, 75200, 1236)	44253	75200	1236	73537812171190730	648518346500565683	R	DN		MTD-II	DNg04
(44375, 75200, 1228)	44375	75200	1228	73537812171192859	648518346509305722	R	AN	R
(44723, 75200, 1239)	44723	75200	1239	73537812171192909	648518346498893633	R	DN		none	DNg78
(44546, 75200, 1226)	44546	75200	1226	73537812171150796	648518346526072023	R	DN		none	DNnt017
(45198, 75200, 1237)	45198	75200	1237	73608180915067607	648518346502220199	R	DN		none	DNp20
(44392, 75200, 1248)	44392	75200	1248	73537812171212639	648518346509394819	R	DN		MTD-I	DNxl097
(44336, 75200, 1255)	44336	75200	1255	73537812171224809	648518346488388847	R	AN	L
(44346, 75200, 1268)	44346	75200	1268	73537812171266863	648518346472925540	R	DN		ITD	DNxn121
(44531, 75200, 1263)	44531	75200	1263	73537812171239765	648518346501326733	R	AN	R
(44610, 75200, 1251)	44610	75200	1251	73537812171207699	648518346515680330	R	DN		MTD-I	DNxl111
(44873, 75200, 1262)	44873	75200	1262	73537812171239772	648518346480747488	R	DN		MTD-I	DNxl108
(44736, 75200, 1264)	44736	75200	1264	73537812171258884	648518346495428971	R	DN		none	DNxn146
(44666, 75200, 1273)	44666	75200	1273	73537812171269780	648518346518867167	R	AN	L
(44844, 75200, 1278)	44844	75200	1278	73537812171264172	648518346479613846	R	DN		none	DNnt015
(44690, 75200, 1284)	44690	75200	1284	73537812171345891	648518346508595007	R	DN		none	DNit996
(44588, 75200, 1284)	44588	75200	1284	73537812171329357	648518346499624147	R	DN		none	DNxn999
(44512, 75200, 1287)	44512	75200	1287	73537812171393274	648518346474286018	R	DN		ITD	DNnt011
(44519, 75200, 1277)	44519	75200	1277	73537812171296564	648518346481093989	R	DN		none	DNxn149
(44280, 75200, 1286)	44280	75200	1286	73537812171308128	648518346487394730	R	DN		ITD	DNp16
(44151, 75200, 1286)	44151	75200	1286	73537812171426745	648518346488824554	R	DN		MTD-I	DNxn119
(43975, 75200, 1297)	43975	75200	1297	73537812238135523	648518346514068267	R	DN		MTD-I	DNxn997
(43953, 75200, 1300)	43953	75200	1300	73537812238166332	648518346517640296	R	DN		MTD-I	DNxn104
(43911, 75200, 1303)	43911	75200	1303	73537812238182142	648518346495642000	R	DN		MTD-I	DNxn112
(43926, 75200, 1309)	43926	75200	1309	73537812238202009	648518346466920686	R	DN		ITD	DNxn106
(44002, 75200, 1307)	44002	75200	1307	73537812238202030	648518346478394228	R	DN		ITD	DNnt014
(44019, 75200, 1303)	44019	75200	1303	73537812238177272	648518346518603487	R	DN		ITD	DNxn106
(44051, 75200, 1301)	44051	75200	1301	73537812238172212	648518346488423608	R	other
(44112, 75200, 1304)	44112	75200	1304	73537812238190762	648518346494284167	R	EN
(44060, 75200, 1305)	44060	75200	1305	73537812238194716	648518346491900690	R	DN		ITD	DNut046
(44082, 75200, 1311)	44082	75200	1311	73537812238228351	648518346500250428	R	DN		ITD	DNut046
(44136, 75200, 1309)	44136	75200	1309	73537812238212415	648518346515588682	R	DN		ITD	DNut046
(44178, 75200, 1306)	44178	75200	1306	73537812238190646	648518346495990077	R	DN		ITD	DNut046
(44246, 75200, 1301)	44246	75200	1301	73537812238160096	648518346490754989	R	DN		ITD	DNxn996
(44290, 75200, 1294)	44290	75200	1294	73537812237992388	648518346476785352	R	DN		ITD	DNnt014
(44341, 75200, 1293)	44341	75200	1293	73537812238111358	648518346503854688	R	DN		ITD	DNg18
(44380, 75200, 1290)	44380	75200	1290	73537812237996603	648518346471660443	R	DN		ITD	DNg10
(44397, 75200, 1283)	44397	75200	1283	73537812171308353	648518346515464954	R	DN		ITD	DNg11
(44365, 75200, 1310)	44365	75200	1310	73537812238198745	648518346459860484	R	AN	L
(44229, 75200, 1307)	44229	75200	1307	73537812238205408	648518346491967020	R	DN		ITD	DNxn128
(44207, 75200, 1315)	44207	75200	1315	73537812238221935	648518346491436862	R	DN		ITD	DNut046
(44187, 75200, 1320)	44187	75200	1320	73537812238234177	648518346487525611	R	DN		ITD	DNut046
(44080, 75200, 1322)	44080	75200	1322	73537812238257397	648518346488614641	R	DN		none	DNnt012
(44104, 75200, 1341)	44104	75200	1341	73537812238303632	648518346518253398	R	DN		ITD	DNxn128
(44195, 75200, 1343)	44195	75200	1343	73537812238308764	648518346500992534	R	DN		ITD	DNp17
(44268, 75200, 1341)	44268	75200	1341	73537812238293445	648518346466920942	R	DN		ITD	DNht001
(44290, 75200, 1334)	44290	75200	1334	73537812238268188	648518346499567941	R	DN		ITD	DNp17
(44285, 75200, 1349)	44285	75200	1349	73537812238320908	648518346509084282	R	DN		ITD	DNht001
(44322, 75200, 1349)	44322	75200	1349	73537812238336047	648518346509395075	R	DN		ITD	DNut046
(44300, 75200, 1354)	44300	75200	1354	73537812238330801	648518346487390378	R	DN		ITD	DNht001
(44278, 75200, 1357)	44278	75200	1357	73537812238341060	648518346515106631	R	DN		ITD	DNht001
(44312, 75200, 1364)	44312	75200	1364	73537812238346199	648518346474414530	R	DN		ITD	DNht001
(44385, 75200, 1359)	44385	75200	1359	73537812238328330	648518346495990333	R	DN		ITD	DNp17
(44395, 75200, 1350)	44395	75200	1350	73537812238323321	648518346499845126	R	AN	R
(44549, 75200, 1350)	44549	75200	1350	73537812238313683	648518346486591535	R	AN	L
(44583, 75200, 1325)	44583	75200	1325	73537812238270956	648518346491691631	R	DN		none	DNnt010
(44712, 75200, 1338)	44712	75200	1338	73537812238288572	648518346481141647	R	DN		ITD	DNg10
(44671, 75200, 1341)	44671	75200	1341	73537812238293504	648518346488494926	R	DN		ITD	DNnt011
(44761, 75200, 1317)	44761	75200	1317	73537812238228320	648518346484049447	R	DN		ITD	DNa16
(44976, 75200, 1321)	44976	75200	1321	73537812238251463	648518346488928497	R	AN	L
(44973, 75200, 1309)	44973	75200	1309	73537812238194708	648518346486003810	R	DN		ITD	DNg10
(45064, 75200, 1294)	45064	75200	1294	73608180982162606	648518346492614075	R	DN		ITD	DNa02
(44490, 75200, 1315)	44490	75200	1315	73537812238228359	648518346492087167	R	DN		ITD	DNnt011
(44488, 75200, 1322)	44488	75200	1322	73537812238242651	648518346480202043	R	DN		ITD	DNnt011
(44509, 75200, 1328)	44509	75200	1328	73537812238273684	648518346512396702	R	DN		ITD	DNg10
(44409, 75200, 1377)	44409	75200	1377	73537812238388230	648518346496611044	R	AN	R
(44470, 75200, 1371)	44470	75200	1371	73537812238364112	648518346524267781	R	AN	R
(44558, 75200, 1375)	44558	75200	1375	73537812238390588	648518346470256126	R	DN		ITD	DNnt011
(44585, 75200, 1387)	44585	75200	1387	73537812238399716	648518346498020967	R	AN	L
(44549, 75200, 1392)	44549	75200	1392	73537812238418773	648518346479139792	R	AN	L
(44756, 75201, 1403)	44756	75201	1403	73537812238465066	648518346491553553	R	DN		ITD	DNxn986
(44771, 75201, 1393)	44771	75201	1393	73537812238413898	648518346484713219	R	AN	L
(44893, 75201, 1389)	44893	75201	1389	73537812238421293	648518346494269717	R	AN	L
(44920, 75201, 1384)	44920	75201	1384	73537812238383456	648518346491836690	R	DN		none	DNnt999
(44949, 75201, 1373)	44949	75201	1373	73537812238388221	648518346502240423	R	DN		ITD	DNnt011
(45029, 75201, 1366)	45029	75201	1366	73537812238343537	648518346496930356	R	AN	L
(44837, 75201, 1348)	44837	75201	1348	73537812238306194	648518346485339155	R	DN		ITD	DNnt011
(44744, 75201, 1348)	44744	75201	1348	73537812238311299	648518346500992790	R	DN		none	DNnt010
(44778, 75201, 1354)	44778	75201	1354	73537812238328375	648518346490758691	R	DN		ITD	DNnt011
(45046, 75201, 1350)	45046	75201	1350	73537812238293449	648518346482967486	R	AN	L
(45064, 75201, 1340)	45064	75201	1340	73608180982444565	648518346476809488	R	DN		ITD	DNg18
(45066, 75201, 1330)	45066	75201	1330	73608180982407693	648518346513947179	R	DN		ITD	DNg10
(45088, 75201, 1325)	45088	75201	1325	73608180982384204	648518346473970797	R	DN		ITD	DNg10
(45078, 75201, 1318)	45078	75201	1318	73608180982379199	648518346489814043	R	DN		ITD	DNg10
(45488, 75201, 1368)	45488	75201	1368	73608180982517232	648518346493619960	R	DN		ITD	DNp15
(45232, 75201, 1366)	45232	75201	1366	73608180982506237	648518346489479628	R	AN	L
(45164, 75201, 1346)	45164	75201	1346	73608180982466520	648518346488644445	R	DN		none	DNnt998
(45244, 75201, 1383)	45244	75201	1383	73608180982538419	648518346487485652	R	AN	L
(44976, 75201, 1401)	44976	75201	1401	73537812238442356	648518346490026458	R	SA		DMT
(45176, 75201, 1410)	45176	75201	1410	73608180982601499	648518346480549633	R	SA		DMT
(45017, 75201, 1415)	45017	75201	1415	73537812238598352	648518346477746327	R	SA		DMT
(44988, 75201, 1426)	44988	75201	1426	73537812305094807	648518346517424170	R	SA		DMT
(44915, 75201, 1429)	44915	75201	1429	73537812305095273	648518346486012030	R	SA		DMT
(44895, 75201, 1436)	44895	75201	1436	73537812305319997	648518346472487627	R	SA		DMT
(45190, 75201, 1429)	45190	75201	1429	73608181049448443	648518346501229197	R	SA		DMT
(45483, 75200, 1297)	45483	75200	1297	73608180982163403	648518346493834016	R	DN		none	DNfl015
(45621, 75200, 1297)	45621	75200	1297	73608180982335529	648518346499618771	R	DN		none	DNut049
(45712, 75200, 1287)	45712	75200	1287	73608180915222468	648518346486581681	R	DN		none	DNfl034
(45876, 75200, 1287)	45876	75200	1287	73608180915267162	648518346490312796	R	AN	R
(45721, 75200, 1304)	45721	75200	1304	73608180982342630	648518346517160229	R	DN		none	DNnt007
(45824, 75200, 1310)	45824	75200	1310	73608180982361678	648518346498139986	R	DN		none	DNxn145
(45763, 75200, 1335)	45763	75200	1335	73608180982405131	648518346501160333	R	DN		ITD	DNg91
(45505, 75200, 1335)	45505	75200	1335	73608180982423124	648518346501257059	R	AN	L
(46023, 75200, 1383)	46023	75200	1383	73608180982553314	648518346518152022	R	AN	L
(46325, 75200, 1377)	46325	75200	1377	73608180982538398	648518346509863881	R	AN	L
(45861, 75200, 1230)	45861	75200	1230	73608180915091900	648518346466588526	R	DN		none	DNnt019
(46168, 75200, 1241)	46168	75200	1241	73608180915103610	648518346493042864	R	DN		MTD-I	DNxn071
(46094, 75200, 1251)	46094	75200	1251	73608180915109492	648518346479261888	R	DN		none	DNg81
(46200, 75200, 1267)	46200	75200	1267	73608180915188092	648518346496199543	R	DN		MTD-I	DNg69
(46045, 75200, 1267)	46045	75200	1267	73608180915161261	648518346466522478	R	DN		none	DNfl997
(46492, 75200, 1259)	46492	75200	1259	73608180915126897	648518346491338182	R	DN		MTD-I	DNg16
(46798, 75200, 1279)	46798	75200	1279	73608180915199143	648518346514372907	R	doubleseed	L
(46612, 75200, 1293)	46612	75200	1293	73608180982215665	648518346490080092	R	DN		none	DNfl017
(46720, 75200, 1301)	46720	75200	1301	73608180982215612	648518346477830551	R	AN	L
(46668, 75200, 1314)	46668	75200	1314	73608180982361671	648518346494006263	R	DN		VLT	DNml001
(46555, 75200, 1308)	46555	75200	1308	73608180982348376	648518346531195674	R	DN		DLT	DNc02
(46359, 75200, 1324)	46359	75200	1324	73608180982415469	648518346459651076	R	DN		MTD-I	DNxl124
(46153, 75200, 1303)	46153	75200	1303	73608180982342597	648518346491354310	R	DN		none	DNnt008
(46224, 75200, 1296)	46224	75200	1296	73608180982162076	648518346497662966	R	AN	R
(46119, 75200, 1313)	46119	75200	1313	73608180982379187	648518346493900064	R	DN		none	DNxn108
(46163, 75200, 1321)	46163	75200	1321	73608180982381775	648518346490463229	R	DN		none	DNfl028
(46885, 75200, 1346)	46885	75200	1346	73608180982455832	648518346490996001	R	AN
(47160, 75200, 1345)	47160	75200	1345	73678549726362035	648518346488583608	R	MN	L
(46763, 75200, 1354)	46763	75200	1354	73608180982469043	648518346480829274	R	DN		DMT	DNxl081
(46758, 75200, 1369)	46758	75200	1369	73608180982514381	648518346487666455	R	DN		none	DNg12
(46714, 75200, 1371)	46714	75200	1371	73608180982522524	648518346482677413	R	DN		none	DNxn108
(46772, 75200, 1377)	46772	75200	1377	73608180982530815	648518346504614790	R	DN		none	DNfl028
(46706, 75200, 1375)	46706	75200	1375	73608180982525212	648518346518174806	R	DN		none	DNfl028
(46782, 75200, 1384)	46782	75200	1384	73608180982560861	648518346517141034	R	DN		none	DNfl028
(46603, 75200, 1387)	46603	75200	1387	73608180982558329	648518346497001857	R	DN		none	DNnt008
(46640, 75200, 1376)	46640	75200	1376	73608180982530882	648518346479913126	R	DN		none	DNg12
(46265, 75200, 1335)	46265	75200	1335	73608180982402618	648518346485976162	R	DN		none	DNfl028
(46203, 75200, 1315)	46203	75200	1315	73608180982361680	648518346491508241	R	DN		none	DNxn139
(46194, 75200, 1333)	46194	75200	1333	73608180982420610	648518346494092402	R	DN		none	DNg12
(46186, 75200, 1339)	46186	75200	1339	73608180982423120	648518346479189202	R	DN		none	DNg12
(46152, 75200, 1356)	46152	75200	1356	73608180982471707	648518346500138165	R	DN		none	DNxn139
(46257, 75200, 1364)	46257	75200	1364	73608180982495401	648518346491946284	R	DN		none	DNnt008
(46267, 75200, 1357)	46267	75200	1357	73608180982484813	648518346495872780	R	DN		none	DNg12
(46385, 75200, 1370)	46385	75200	1370	73608180982511715	648518346477433239	R	DN		none	DNnt008
(46424, 75200, 1363)	46424	75200	1363	73608180982511753	648518346488512781	R	DN		none	DNg12
(46780, 75200, 1393)	46780	75200	1393	73608180982575783	648518346503936808	R	DN		none	DNxn108
(46763, 75200, 1400)	46763	75200	1400	73608180982589018	648518346502195014	R	DN		none	DNg12
(46635, 75200, 1414)	46635	75200	1414	73608180982591841	648518346464845685	R	DN		MTD-I	DNg35
(46277, 75200, 1422)	46277	75200	1422	73608181049377494	648518346514233387	R	DN		ITD	DNp33
(47858, 75200, 1415)	47858	75200	1415	73678549726470232	648518346488514744	R	MN	L
(47716, 75200, 1440)	47716	75200	1440	73678549793558270	648518346509714214	R	DN		DLT	DNg26
(47900, 75200, 1445)	47900	75200	1445	73678549793559976	648518346512141503	R	AN	L
(47534, 75200, 1416)	47534	75200	1416	73678549726479038	648518346472659465	R	AN	L
(47279, 75200, 1400)	47279	75200	1400	73678549726432818	648518346477826711	R	AN	L
(47139, 75200, 1387)	47139	75200	1387	73678549726414894	648518346485806532	R	DN		DLT	DNxn990
(47441, 75200, 1428)	47441	75200	1428	73678549793417913	648518346507275129	R	DN		DLT	DNg26
(47529, 75200, 1435)	47529	75200	1435	73678549793544293	648518346478901712	R	AN	L
(47227, 75200, 1431)	47227	75200	1431	73678549793538653	648518346490870136	R	DN		DLT	DNc01
(46970, 75200, 1440)	46970	75200	1440	73608181049468183	648518346489297260	R	DN		MTD-I	DNxl122
(47173, 75200, 1456)	47173	75200	1456	73678549793580568	648518346478571604	R	DN		DLT	DNad004
(47404, 75200, 1455)	47404	75200	1455	73678549793575088	648518346500194559	R	AN	L
(47686, 75200, 1457)	47686	75200	1457	73678549793590195	648518346495990845	R	DN		DLT	DNxn976
(47797, 75200, 1462)	47797	75200	1462	73678549793575092	648518346499568197	R	DN		DLT	DNxn991
(47718, 75200, 1468)	47718	75200	1468	73678549793610160	648518346517412645	R	AN	R
(47958, 75200, 1475)	47958	75200	1475	73678549793595522	648518346501133656	R	DN		DLT	DNxl070
(47941, 75200, 1464)	47941	75200	1464	73678549793595534	648518346515107143	R	DN		DLT	DNxn972
(47848, 75200, 1474)	47848	75200	1474	73678549793608406	648518346466540142	R	other
(47782, 75200, 1479)	47782	75200	1479	73678549793617844	648518346420672019	R	other
(47730, 75200, 1483)	47730	75200	1483	73678549793628147	648518346420678163	R	other
(47564, 75200, 1487)	47564	75200	1487	73678549793626476	648518346508959039	R	AN	L
(47397, 75200, 1490)	47397	75200	1490	73678549793644524	648518346478193621	R	AN	L
(47291, 75200, 1511)	47291	75200	1511	73678549793679336	648518346496566018	R	DN		DLT	DNad006
(47176, 75200, 1477)	47176	75200	1477	73678549793621446	648518346493316672	R	AN	L
(47743, 75200, 1514)	47743	75200	1514	73678549793703073	648518346494738743	R	AN	L
(47890, 75200, 1499)	47890	75200	1499	73678549793667706	648518346499578693	R	DN		DLT	DNg109
(47787, 75200, 1488)	47787	75200	1488	73678549793633804	648518346488066583	R	AN
(47890, 75200, 1508)	47890	75200	1508	73678549793688468	648518346478714320	R	DN		DLT	DNfl016
(47843, 75200, 1520)	47843	75200	1520	73678549793714525	648518346492679342	R	DN		DLT	DNfl994
(47681, 75200, 1533)	47681	75200	1533	73678549793748016	648518346500891158	R	AN	R
(47549, 75200, 1533)	47549	75200	1533	73678549793748191	648518346474408557	R	AN	L
(47551, 75200, 1538)	47551	75200	1538	73678549793757871	648518346498173522	R	AN	R
(47421, 75200, 1538)	47421	75200	1538	73678549793814858	648518346497360769	R	AN	L
(47404, 75200, 1526)	47404	75200	1526	73678549793728441	648518346512848030	R	AN	L
(47871, 75200, 1470)	47871	75200	1470	73678549793600998	648518346500764083	R	other	L
(47380, 75200, 1554)	47380	75200	1554	73678549860564381	648518346506426914	R	DN		DLT	DNg97
(46960, 75200, 1545)	46960	75200	1545	73608181049718362	648518346494357243	R	DN		DLT	DNg100
(47009, 75200, 1513)	47009	75200	1513	73608181049652350	648518346493854265	R	DN		DLT	DNg75
(46705, 75200, 1504)	46705	75200	1504	73608181049639261	648518346482876201	R	AN	R
(46933, 75200, 1487)	46933	75200	1487	73608181049588329	648518346492283843	R	AN	L
(47053, 75200, 1471)	47053	75200	1471	73608181049529471	648518346484172573	R	AN	R
(46936, 75200, 1464)	46936	75200	1464	73608181049544407	648518346459653892	R	DN		none	DNut059
(46766, 75200, 1460)	46766	75200	1460	73608181049529468	648518346500605289	R	DN		none	DNfl029
(46786, 75200, 1474)	46786	75200	1474	73608181049562243	648518346495900477	R	DN		DMT	DNxn170
(46668, 75200, 1480)	46668	75200	1480	73608181049575046	648518346476796688	R	DN		ITD	DNg41
(46541, 75200, 1486)	46541	75200	1486	73608181049569624	648518346486082450	R	AN	L
(46528, 75200, 1503)	46528	75200	1503	73608181049613966	648518346497000577	R	DN		none	DNxn148
(46501, 75200, 1516)	46501	75200	1516	73608181049673144	648518346500279221	R	AN	L
(46523, 75200, 1533)	46523	75200	1533	73608181049707534	648518346517528680	R	DN		none	DNnt018
(46666, 75200, 1526)	46666	75200	1526	73608181049688413	648518346500416316	R	AN	R
(46776, 75200, 1523)	46776	75200	1523	73608181049683253	648518346482968228	R	DN		none	DNnt007
(46788, 75200, 1530)	46788	75200	1530	73608181049701487	648518346480656352	R	DN		none	DNg12
(46658, 75200, 1536)	46658	75200	1536	73608181049757911	648518346491433233	R	DN		none	DNg12
(46734, 75200, 1542)	46734	75200	1542	73608181049722822	648518346504614278	R	DN		none	DNg12
(46793, 75200, 1535)	46793	75200	1535	73608181049735475	648518346481119887	R	DN		none	DNg12
(46631, 75200, 1544)	46631	75200	1544	73608181049756992	648518346508933754	R	DN		none	DNfl029
(46570, 75200, 1552)	46570	75200	1552	73608181116524721	648518346475026488	R	DN		none	DNnt007
(46536, 75200, 1550)	46536	75200	1550	73608181116494387	648518346476679440	R	DN		none	DNxn139
(46693, 75200, 1554)	46693	75200	1554	73608181116479977	648518346467404295	R	AN	L
(46796, 75200, 1566)	46796	75200	1566	73608181116596506	648518346494446450	R	AN	L
(46911, 75200, 1586)	46911	75200	1586	73608181116642386	648518346479748581	R	DN		DLT	DNg14
(47262, 75200, 1588)	47262	75200	1588	73678549860773870	648518346499891340	R	AN	L
(47186, 75200, 1572)	47186	75200	1572	73678549860724215	648518346490003251	R	AN	L
(47083, 75200, 1567)	47083	75200	1567	73608181116562452	648518346500030463	R	AN	L
(47188, 75200, 1556)	47188	75200	1556	73678549860669743	648518346496526900	R	AN	L
(47149, 75200, 1610)	47149	75200	1610	73678549860819814	648518346492171403	R	DN		DMT	DNxn164
(46742, 75200, 1611)	46742	75200	1611	73608181116711916	648518346494080626	R	DN		DLT	DNg74
(46663, 75200, 1595)	46663	75200	1595	73608181116623230	648518346492221311	R	AN	L
(46506, 75200, 1587)	46506	75200	1587	73608181116599063	648518346479346642	R	DN		none	DNxl103
(46536, 75200, 1606)	46536	75200	1606	73608181116658268	648518346491844113	R	AN	L
(46509, 75200, 1619)	46509	75200	1619	73608181116706790	648518346495562384	R	DN		DLT	DNg76
(46489, 75200, 1643)	46489	75200	1643	73608181116780229	648518346470588414	R	AN	L
(46975, 75200, 1638)	46975	75200	1638	73608181116785725	648518346484466691	R	DN		DLT	DNg93
(47223, 75200, 1663)	47223	75200	1663	73678549860925136	648518346492503167	R	DN		DLT	DNxl049
(47534, 75200, 1692)	47534	75200	1692	73678549927758778	648518346474535874	R	DN		DLT	DNxl130
(46801, 75200, 1670)	46801	75200	1670	73608181116796423	648518346493881079	R	DN		DLT	DNg108
(46413, 75200, 1666)	46413	75200	1666	73608181116834279	648518346495568719	R	DN		none	DNfl036
(46195, 75200, 1666)	46195	75200	1666	73608181116925392	648518346467415559	R	AN	L
(46192, 75200, 1653)	46192	75200	1653	73608181116785543	648518346495184463	R	DN		DMT	DNxl072
(46234, 75200, 1637)	46234	75200	1637	73608181116772925	648518346497815030	R	DN		DMT	DNxl126
(46389, 75200, 1628)	46389	75200	1628	73608181116725117	648518346488565085	R	DN		none	DNg12
(46312, 75200, 1622)	46312	75200	1622	73608181116719801	648518346499263975	R	DN		none	DNg12
(46308, 75200, 1616)	46308	75200	1616	73608181116699246	648518346486728324	R	AN	R
(46298, 75200, 1610)	46298	75200	1610	73608181116689250	648518346496835244	R	DN		DMT	DNg46
(46374, 75200, 1600)	46374	75200	1600	73608181116650668	648518346487278762	R	DN		DMT	DNxl073
(46366, 75200, 1593)	46366	75200	1593	73608181116639393	648518346496628708	R	DN		none	DNnt007
(46362, 75200, 1585)	46362	75200	1585	73608181116618082	648518346517094437	R	DN		none	DNnt017
(46290, 75200, 1576)	46290	75200	1576	73608181116589293	648518346485912456	R	DN		none	DNnt013
(46428, 75200, 1571)	46428	75200	1571	73608181116591718	648518346499168347	R	DN		none	DNfl040
(46597, 75200, 1567)	46597	75200	1567	73608181116562433	648518346479925414	R	DN		none	DNg12
(46575, 75200, 1573)	46575	75200	1573	73608181116584515	648518346485905032	R	DN		none	DNg12
(46671, 75200, 1573)	46671	75200	1573	73608181116584524	648518346517511784	R	DN		none	DNfl031
(46519, 75200, 1558)	46519	75200	1558	73608181116535648	648518346489902033	R	DN		none	DNg12
(46563, 75200, 1561)	46563	75200	1561	73608181116562472	648518346480776448	R	DN		none	DNnt007
(47658, 75200, 1701)	47658	75200	1701	73678549927769740	648518346491775400	R	AN	L
(47830, 75200, 1715)	47830	75200	1715	73678549927760049	648518346500247356	R	DN		DLT	DNg50
(47449, 75200, 1721)	47449	75200	1721	73678549927792879	648518346474363330	R	DN		DLT	DNg74
(47832, 75200, 1745)	47832	75200	1745	73678549927826924	648518346489888283	R	DN		DLT	DNxn147
(47606, 75200, 1756)	47606	75200	1756	73678549927838198	648518346477780949	R	DN		DLT	DNxl129
(47518, 75200, 1782)	47518	75200	1782	73678549927854509	648518346497090328	R	DN		none	DNfl037
(47260, 75200, 1791)	47260	75200	1791	73678549927863104	648518346489293509	R	DN		DLT	DNxl080
(46824, 75200, 1798)	46824	75200	1798	73608181183974452	648518346499625868	R	DN		none	DNfl037
(46819, 75200, 1786)	46819	75200	1786	73608181183946126	648518346489369964	R	DN		DLT	DNut062
(46596, 75200, 1794)	46596	75200	1794	73608181183956211	648518346479639488	R	DN		DLT	DNd03
(46716, 75200, 1777)	46716	75200	1777	73608181183937834	648518346485981026	R	DN		DLT	DNg61
(46515, 75200, 1775)	46515	75200	1775	73608181183937806	648518346485645950	R	DN		DLT	DNg17
(46642, 75200, 1763)	46642	75200	1763	73608181183919117	648518346491877932	R	DN		none	DNfl030
(46787, 75200, 1751)	46787	75200	1751	73608181183891078	648518346483510959	R	DN		DLT	DNxl119
(46870, 75200, 1771)	46870	75200	1771	73608181183933265	648518346474636738	R	DN		DLT	DNg32
(46998, 75200, 1722)	46998	75200	1722	73608181183778509	648518346484402691	R	DN		DLT	DNxl134
(46652, 75200, 1702)	46652	75200	1702	73608181183733561	648518346484096807	R	DN		DLT	DNxl099
(46483, 75200, 1684)	46483	75200	1684	73608181183699138	648518346517246506	R	DN		DLT	DNg52
(46689, 75200, 1724)	46689	75200	1724	73608181183778515	648518346484795213	R	AN	L
(46424, 75200, 1714)	46424	75200	1714	73608181183791648	648518346492163523	R	DN		none	DNg73
(46360, 75200, 1706)	46360	75200	1706	73608181183754609	648518346496333836	R	AN	L
(46267, 75200, 1726)	46267	75200	1726	73608181183819909	648518346492952348	R	DN		DMT	DNp08
(46530, 75200, 1743)	46530	75200	1743	73608181183850109	648518346498878785	R	DN		none	DNfl042
(46350, 75200, 1742)	46350	75200	1742	73608181183840622	648518346498232084	R	AN	L
(46414, 75200, 1758)	46414	75200	1758	73608181183877776	648518346498529329	R	AN	L
(46527, 75200, 1763)	46527	75200	1763	73608181183896646	648518346511100981	R	DN		DMT	DNg72
(46341, 75200, 1768)	46341	75200	1768	73608181183909675	648518346512151487	R	AN	L
(46294, 75200, 1779)	46294	75200	1779	73608181183940073	648518346491960620	R	DN		DMT	DNg72
(46395, 75200, 1788)	46395	75200	1788	73608181183963311	648518346502948083	R	AN	L
(46127, 75200, 1794)	46127	75200	1794	73608181183952253	648518346481419663	R	DN		none	DNg48
(46108, 75200, 1813)	46108	75200	1813	73608181250686556	648518346501642569	R	DN		VLT	DNfl041
(46292, 75200, 1804)	46292	75200	1804	73608181250588760	648518346500559795	R	DN		VLT	DNxl100
(45926, 75200, 1780)	45926	75200	1780	73608181183940089	648518346492117615	R	AN	L
(45855, 75200, 1793)	45855	75200	1793	73608181183969878	648518346487523563	R	DN		VLT	DNg64
(47265, 75200, 1694)	47265	75200	1694	73678549927754301	648518346479332028	R	AN	R
(46059, 75200, 1753)	46059	75200	1753	73608181183909692	648518346481293455	R	DN		DMT	DNb05
(46036, 75200, 1721)	46036	75200	1721	73608181183794037	648518346500804457	R	DN		ITD	DNp14
(45759, 75200, 1722)	45759	75200	1722	73608181183786669	648518346475212897	R	DN		DMT	DNxl113
(45818, 75200, 1706)	45818	75200	1706	73608181183765805	648518346472921956	R	DN		DMT	DNa11
(45826, 75200, 1687)	45826	75200	1687	73608181183723004	648518346487931860	R	AN	L
(45987, 75200, 1673)	45987	75200	1673	73608181116866134	648518346489545945	R	DN		ITD	DNg94
(45654, 75200, 1686)	45654	75200	1686	73608181183699130	648518346487024867	R	AN	L
(45448, 75200, 1705)	45448	75200	1705	73608181183748977	648518346472477746	R	AN	L
(45595, 75200, 1714)	45595	75200	1714	73608181183778529	648518346490293002	R	DN		DMT	DNxl085
(45455, 75200, 1737)	45455	75200	1737	73608181183824585	648518346486437581	R	DN		DMT	DNg37
(45730, 75200, 1743)	45730	75200	1743	73608181183854818	648518346495269199	R	DN		DMT	DNg38
(45543, 75200, 1750)	45543	75200	1750	73608181183859390	648518346482983102	R	DN		DMT	DNg90
(45573, 75200, 1773)	45573	75200	1773	73608181183946122	648518346500455861	R	AN	L
(45681, 75200, 1763)	45681	75200	1763	73608181183909668	648518346493809294	R	AN	R
(45453, 75200, 1795)	45453	75200	1795	73608181184064920	648518346486077320	R	DN		VLT	DNfl018
(45384, 75200, 1786)	45384	75200	1786	73608181183946087	648518346510978946	R	DN		VLT	DNg19
(45362, 75200, 1769)	45362	75200	1769	73608181183909682	648518346481607101	R	DN		DMT	DNxl133
(45460, 75200, 1812)	45460	75200	1812	73608181250693876	648518346493893623	R	DN		VLT	DNxl104
(45421, 75200, 1804)	45421	75200	1804	73608181250585509	648518346506509346	R	DN		VLT	DNxl067
(45556, 75200, 1800)	45556	75200	1800	73608181183966175	648518346494041735	R	DN		VLT	DNfl032
(45703, 75200, 1811)	45703	75200	1811	73608181250699895	648518346488494520	R	DN		VLT	DNxl086
(45244, 75200, 1818)	45244	75200	1818	73608181250711508	648518346511533424	R	DN		VLT	DNg54
(45210, 75200, 1798)	45210	75200	1798	73608181183963363	648518346484522573	R	DN		VLT	DNxl116
(46048, 75200, 1695)	46048	75200	1695	73608181183760297	648518346486480636	R	DN		DMT	DNb06
(46285, 75200, 1445)	46285	75200	1445	73608181049484265	648518346488178462	R	AN	L
(46347, 75200, 1446)	46347	75200	1446	73608181049486778	648518346491345350	R	AN	L
(46419, 75200, 1449)	46419	75200	1449	73608181049489521	648518346507240057	R	AN	L
(46495, 75200, 1453)	46495	75200	1453	73608181049509731	648518346495748715	R	AN	L
(46492, 75200, 1459)	46492	75200	1459	73608181049519298	648518346474677442	R	AN	L
(46597, 75200, 1457)	46597	75200	1457	73608181049516861	648518346479175868	R	DN		ITD	DNa06
(46568, 75200, 1464)	46568	75200	1464	73608181049531916	648518346497808886	R	AN	L
(46653, 75200, 1467)	46653	75200	1467	73608181049541965	648518346480531713	R	AN	L
(46586, 75200, 1472)	46586	75200	1472	73608181049554914	648518346485968018	R	DN		none	DNnt013
(46528, 75200, 1474)	46528	75200	1474	73608181049559845	648518346488747498	R	AN	L
(46519, 75200, 1469)	46519	75200	1469	73608181049537030	648518346479621270	R	AN	L
(46441, 75200, 1462)	46441	75200	1462	73608181049531948	648518346496504661	R	AN	L
(46461, 75200, 1470)	46461	75200	1470	73608181049549671	648518346490777635	R	AN	L
(46397, 75200, 1467)	46397	75200	1467	73608181049537034	648518346481263461	R	AN	L
(46365, 75200, 1459)	46365	75200	1459	73608181049529497	648518346502869115	R	AN	L
(46374, 75200, 1452)	46374	75200	1452	73608181049502231	648518346493562360	R	AN	L
(46430, 75200, 1456)	46430	75200	1456	73608181049519348	648518346467416327	R	AN	L
(46305, 75200, 1451)	46305	75200	1451	73608181049516933	648518346488408760	R	AN	L
(46272, 75200, 1452)	46272	75200	1452	73608181049497163	648518346482488361	R	AN	L
(46178, 75200, 1446)	46178	75200	1446	73608181049497156	648518346507528825	R	SA		DMT
(46191, 75200, 1456)	46191	75200	1456	73608181049509659	648518346515711562	R	SA		DMT
(46182, 75200, 1464)	46182	75200	1464	73608181049531940	648518346491561534	R	SA		DMT
(46093, 75200, 1472)	46093	75200	1472	73608181049539522	648518346511890544	R	SA		DMT
(46028, 75200, 1459)	46028	75200	1459	73608181049514467	648518346467012334	R	SA		DMT
(46031, 75200, 1450)	46031	75200	1450	73608181049497149	648518346486536580	R	SA		DMT
(45944, 75200, 1439)	45944	75200	1439	73608181049478936	648518346479752342	R	SA		DMT
(45921, 75200, 1448)	45921	75200	1448	73608181049492059	648518346480012710	R	doubleseed
(45888, 75200, 1461)	45888	75200	1461	73608181049521655	648518346481605821	R	SA		DMT
(45988, 75200, 1471)	45988	75200	1471	73608181049549635	648518346494877106	R	SA		DMT
(45901, 75200, 1476)	45901	75200	1476	73608181049569623	648518346459866628	R	SA		DMT
(46078, 75200, 1487)	46078	75200	1487	73608181049593441	648518346480845533	R	SA		DMT
(46187, 75200, 1482)	46187	75200	1482	73608181049583087	648518346467012590	R	SA		DMT
(46303, 75200, 1479)	46303	75200	1479	73608181049564741	648518346482888233	R	AN	L
(46276, 75200, 1472)	46276	75200	1472	73608181049549639	648518346520753718	R	AN	L
(46316, 75200, 1465)	46316	75200	1465	73608181049534553	648518346531527450	R	AN	L
(46252, 75200, 1463)	46252	75200	1463	73608181049534534	648518346486908924	R	AN	L
(46312, 75200, 1488)	46312	75200	1488	73608181049593449	648518346521668345	R	AN	L
(46363, 75200, 1477)	46363	75200	1477	73608181049575058	648518346496169045	R	AN	L
(46401, 75200, 1490)	46401	75200	1490	73608181049593506	648518346490131162	R	AN	L
(46428, 75200, 1494)	46428	75200	1494	73608181049605944	648518346472245707	R	AN	L
(46361, 75200, 1496)	46361	75200	1496	73608181049605913	648518346486055584	R	AN	L
(46405, 75200, 1500)	46405	75200	1500	73608181049621297	648518346496274188	R	AN	L
(46376, 75200, 1509)	46376	75200	1509	73608181049660429	648518346477801180	R	AN	R
(46347, 75200, 1521)	46347	75200	1521	73608181049685721	648518346475329716	R	AN	R
(46450, 75200, 1521)	46450	75200	1521	73608181049688476	648518346465888816	R	AN	L
(46414, 75200, 1529)	46414	75200	1529	73608181049704334	648518346487694250	R	AN	L
(46432, 75200, 1536)	46432	75200	1536	73608181049728473	648518346491173667	R	AN	L
(46459, 75200, 1544)	46459	75200	1544	73608181049774612	648518346491685999	R	DN		none	DNg89
(46153, 75200, 1499)	46153	75200	1499	73608181049616500	648518346479282620	R	SA		DMT
(46227, 75200, 1505)	46227	75200	1505	73608181049641879	648518346494508309	R	SA		DMT
(46243, 75200, 1516)	46243	75200	1516	73608181049668353	648518346486290336	R	SA		DMT
(46131, 75200, 1521)	46131	75200	1521	73608181049675538	648518346515717370	R	SA		DMT
(46118, 75200, 1508)	46118	75200	1508	73608181049654936	648518346501910345	R	SA		DMT
(46082, 75200, 1500)	46082	75200	1500	73608181049618944	648518346500370236	R	SA		DMT
(46000, 75200, 1495)	46000	75200	1495	73608181049600868	648518346506680610	R	SA		DMT
(46013, 75200, 1506)	46013	75200	1506	73608181049649622	648518346467012846	R	SA		DMT
(45946, 75200, 1520)	45946	75200	1520	73608181049675580	648518346496799540	R	SA		DMT
(45913, 75200, 1508)	45913	75200	1508	73608181049647022	648518346486842595	R	SA		DMT
(45870, 75200, 1517)	45870	75200	1517	73608181049668352	648518346492406467	R	SA		DMT
(45866, 75200, 1523)	45866	75200	1523	73608181049678008	648518346501228941	R	SA		DMT
(45810, 75200, 1520)	45810	75200	1520	73608181049675602	648518346489507948	R	SA		DMT
(45843, 75200, 1527)	45843	75200	1527	73608181049701537	648518346486182546	R	SA		DMT
(45888, 75200, 1531)	45888	75200	1531	73608181049701441	648518346480845277	R	SA		DMT
(45906, 75200, 1535)	45906	75200	1535	73608181049718324	648518346502329511	R	DN		DMT	DNut036
(45913, 75200, 1543)	45913	75200	1543	73608181049871211	648518346495998027	R	AN	L
(46062, 75200, 1529)	46062	75200	1529	73608181049690984	648518346481694623	R	SA		DMT
(46057, 75200, 1518)	46057	75200	1518	73608181049678088	648518346497654631	R	SA		DMT
(46140, 75200, 1538)	46140	75200	1538	73608181049744871	648518346514065707	R	DN		ITD	DNut054
(46229, 75200, 1530)	46229	75200	1530	73608181049707533	648518346486056864	R	SA		DMT
(46301, 75200, 1534)	46301	75200	1534	73608181049714360	648518346513738009	R	DN		DMT	DNut039
(46225, 75200, 1537)	46225	75200	1537	73608181049775190	648518346486117266	R	AN	L
(46202, 75200, 1545)	46202	75200	1545	73608181049735090	648518346493319410	R	AN	L
(46330, 75200, 1542)	46330	75200	1542	73608181049728430	648518346477183176	R	AN	L
(46249, 75200, 1550)	46249	75200	1550	73608181116507314	648518346481613249	R	AN	L
(46178, 75200, 1551)	46178	75200	1551	73608181116436945	648518346491530938	R	AN	L
(46211, 75200, 1554)	46211	75200	1554	73608181116547740	648518346508959807	R	AN	L
(46144, 75200, 1557)	46144	75200	1557	73608181116516841	648518346488594057	R	AN	L
(46234, 75200, 1559)	46234	75200	1559	73608181116554009	648518346511443765	R	AN	L
(46198, 75200, 1563)	46198	75200	1563	73608181116562454	648518346484712451	R	AN	L
(46260, 75200, 1563)	46260	75200	1563	73608181116562479	648518346486018500	R	AN	L
(46350, 75200, 1557)	46350	75200	1557	73608181116540017	648518346477713389	R	AN	L
(46274, 75200, 1555)	46274	75200	1555	73608181116550905	648518346479223506	R	AN	L
(46332, 75200, 1551)	46332	75200	1551	73608181116507030	648518346490277147	R	AN	R
(46272, 75200, 1585)	46272	75200	1585	73608181116628776	648518346513967582	R	DN		none	DNnt007
(46194, 75200, 1601)	46194	75200	1601	73608181116658260	648518346493585777	R	DN		none	DNg49
(46071, 75200, 1578)	46071	75200	1578	73608181116570055	648518346484549277	R	DN		DMT	DNxl014
(45888, 75200, 1598)	45888	75200	1598	73608181116642317	648518346517548836	R	AN	L
(45843, 75200, 1612)	45843	75200	1612	73608181116706799	648518346466918382	R	DN		DMT	DNg39
(45701, 75200, 1619)	45701	75200	1619	73608181116706807	648518346484059175	R	AN	L
(45640, 75200, 1615)	45640	75200	1615	73608181116696716	648518346490132186	R	AN	L
(45377, 75200, 1441)	45377	75200	1441	73608181049484233	648518346493853809	R	SA		DMT
(45439, 75200, 1437)	45439	75200	1437	73608181049460504	648518346515620346	R	SA		DMT
(45579, 75200, 1437)	45579	75200	1437	73608181049465669	648518346467012078	R	SA		DMT
(45678, 75200, 1427)	45678	75200	1427	73608181049427457	648518346486183266	R	SA		DMT
(45793, 75200, 1445)	45793	75200	1445	73608181049476216	648518346490974755	R	SA		DMT
(45742, 75200, 1452)	45742	75200	1452	73608181049489555	648518346479778710	R	SA		DMT
(45627, 75200, 1450)	45627	75200	1450	73608181049497148	648518346514469575	R	SA		DMT
(45475, 75200, 1444)	45475	75200	1444	73608181049484204	648518346465095541	R	SA		DMT
(45448, 75200, 1455)	45448	75200	1455	73608181049509724	648518346481266533	R	SA		DMT
(45368, 75200, 1450)	45368	75200	1450	73608181049499594	648518346459653892	R	doubleseed
(45276, 75200, 1446)	45276	75200	1446	73608181049473485	648518346486536836	R	SA		DMT
(45105, 75200, 1442)	45105	75200	1442	73608181049465673	648518346496174909	R	SA		DMT
(45061, 75200, 1447)	45061	75200	1447	73608181049489524	648518346479368402	R	SA		DMT
(45000, 75200, 1450)	45000	75200	1450	73537812305341506	648518346481326437	R	SA		DMT
(44933, 75200, 1458)	44933	75200	1458	73537812305364547	648518346491696145	R	SA		DMT
(45084, 75200, 1461)	45084	75200	1461	73608181049529446	648518346500370748	R	SA		DMT
(45151, 75200, 1453)	45151	75200	1453	73608181049489535	648518346494139387	R	SA		DMT
(45270, 75200, 1460)	45270	75200	1460	73608181049519250	648518346487882263	R	SA		DMT
(45464, 75200, 1465)	45464	75200	1465	73608181049537029	648518346499667781	R	SA		DMT
(45402, 75200, 1473)	45402	75200	1473	73608181049557316	648518346491009912	R	SA		DMT
(45262, 75200, 1474)	45262	75200	1474	73608181049562267	648518346480997632	R	SA		DMT
(45191, 75200, 1471)	45191	75200	1471	73608181049549663	648518346491542214	R	SA		DMT
(45163, 75200, 1465)	45163	75200	1465	73608181049529426	648518346489322437	R	AN	R
(45452, 75200, 1483)	45452	75200	1483	73608181049569645	648518346480014836	R	AN	L
(45356, 75200, 1485)	45356	75200	1485	73608181049583079	648518346497060268	R	SA		DMT
(45454, 75200, 1498)	45454	75200	1498	73608181049616533	648518346480796893	R	SA		DMT
(45548, 75200, 1488)	45548	75200	1488	73608181049591006	648518346481482689	R	SA		DMT
(45573, 75200, 1478)	45573	75200	1478	73608181049572275	648518346526244055	R	SA		DMT
(45606, 75200, 1469)	45606	75200	1469	73608181049539494	648518346509149050	R	SA		DMT
(45688, 75200, 1465)	45688	75200	1465	73608181049537012	648518346496808164	R	SA		DMT
(45614, 75200, 1459)	45614	75200	1459	73608181049516883	648518346496353399	R	SA		DMT
(45690, 75200, 1459)	45690	75200	1459	73608181049516855	648518346486843363	R	SA		DMT
(45773, 75200, 1462)	45773	75200	1462	73608181049526850	648518346487636650	R	SA		DMT
(45722, 75200, 1470)	45722	75200	1470	73608181049549638	648518346487490474	R	SA		DMT
(45671, 75200, 1477)	45671	75200	1477	73608181049564786	648518346490556764	R	EA	L
(45751, 75200, 1479)	45751	75200	1479	73608181049572291	648518346487239571	R	SA		DMT
(45775, 75200, 1493)	45775	75200	1493	73608181049613958	648518346487931728	R	SA		DMT
(45656, 75200, 1483)	45656	75200	1483	73608181049572314	648518346495388239	R	SA		DMT
(45621, 75200, 1454)	45621	75200	1454	73608181049507305	648518346485931912	R	SA		DMT
(45186, 75200, 1399)	45186	75200	1399	73608180982594842	648518346492355523	R	doubleseed
(45420, 75200, 1399)	45420	75200	1399	73608180982605218	648518346493892343	R	AN	L
(44808, 75200, 1448)	44808	75200	1448	73537812305341526	648518346496017610	R	SA		DMT
(44786, 75200, 1459)	44786	75200	1459	73537812305351730	648518346475439416	R	AN	L
(44519, 75200, 1464)	44519	75200	1464	73537812305387218	648518346507258745	R	DN		MTD-I	DNxn176
(44987, 75200, 1466)	44987	75200	1466	73537812305392160	648518346493803256	R	SA		DMT
(44948, 75200, 1475)	44948	75200	1475	73537812305404585	648518346479019215	R	SA		DMT
(45104, 75200, 1478)	45104	75200	1478	73608181049559782	648518346496744749	R	SA		DMT
(45237, 75200, 1484)	45237	75200	1484	73608181049569587	648518346509945382	R	SA		DMT
(45246, 75200, 1497)	45246	75200	1497	73608181049623744	648518346479492288	R	SA		DMT
(45108, 75200, 1493)	45108	75200	1493	73608181049598384	648518346488091216	R	SA		DMT
(44997, 75200, 1488)	44997	75200	1488	73537812305443690	648518346489955546	R	SA		DMT
(44870, 75200, 1485)	44870	75200	1485	73537812305441296	648518346487439507	R	SA		DMT
(44872, 75200, 1479)	44872	75200	1479	73537812305413465	648518346483310500	R	SA		DMT
(44736, 75200, 1490)	44736	75200	1490	73537812305459063	648518346477726445	R	AN	L
(44896, 75200, 1497)	44896	75200	1497	73537812305472372	648518346490166711	R	SA		DMT
(44745, 75200, 1514)	44745	75200	1514	73537812305508342	648518346483343948	R	SA		DMT
(44837, 75200, 1506)	44837	75200	1506	73537812305477242	648518346501911113	R	SA		DMT
(45011, 75200, 1507)	45011	75200	1507	73537812305466949	648518346480850909	R	SA		DMT
(45090, 75200, 1508)	45090	75200	1508	73608181049641888	648518346501911369	R	SA		DMT
(45148, 75200, 1504)	45148	75200	1504	73608181049636641	648518346486289568	R	SA		DMT
(45224, 75200, 1506)	45224	75200	1506	73608181049639297	648518346484214055	R	SA		DMT
(45643, 75200, 1519)	45643	75200	1519	73608181049678054	648518346488920042	R	SA		DMT
(45629, 75200, 1506)	45629	75200	1506	73608181049663162	648518346497230360	R	SA		DMT
(45715, 75200, 1513)	45715	75200	1513	73608181049670717	648518346480213670	R	SA		DMT
(45711, 75200, 1522)	45711	75200	1522	73608181049665687	648518346499941955	R	SA		DMT
(45597, 75200, 1532)	45597	75200	1532	73608181049718377	648518346486535089	R	SA		DMT
(45769, 75200, 1531)	45769	75200	1531	73608181049710852	648518346488405432	R	AN	R
(45725, 75200, 1538)	45725	75200	1538	73608181049718365	648518346487858206	R	SA		DMT
(45776, 75200, 1548)	45776	75200	1548	73608181116386874	648518346511964016	R	AN	R
(45714, 75200, 1554)	45714	75200	1554	73608181116535786	648518346485921928	R	AN	L
(45684, 75200, 1548)	45684	75200	1548	73608181116382738	648518346512027583	R	SA		DMT
(45638, 75200, 1554)	45638	75200	1554	73608181116436992	648518346497180312	R	AN	R
(45620, 75200, 1545)	45620	75200	1545	73608181049735082	648518346477746583	R	SA		DMT
(45473, 75200, 1541)	45473	75200	1541	73608181049735468	648518346490863021	R	SA		DMT
(45476, 75200, 1530)	45476	75200	1530	73608181049707591	648518346517386538	R	SA		DMT
(45498, 75200, 1517)	45498	75200	1517	73608181049673057	648518346467011822	R	SA		DMT
(45336, 75200, 1505)	45336	75200	1505	73608181049660456	648518346526245847	R	SA		DMT
(45260, 75200, 1517)	45260	75200	1517	73608181049680566	648518346512182062	R	SA		DMT
(45375, 75200, 1519)	45375	75200	1519	73608181049675525	648518346488925162	R	SA		DMT
(45348, 75200, 1529)	45348	75200	1529	73608181049744584	648518346496713218	R	SA		DMT
(45205, 75200, 1533)	45205	75200	1533	73608181049710828	648518346491007523	R	SA		DMT
(45154, 75200, 1524)	45154	75200	1524	73608181049675533	648518346483345828	R	SA		DMT
(45063, 75200, 1515)	45063	75200	1515	73608181049654946	648518346486596761	R	SA		DMT
(45154, 75200, 1512)	45154	75200	1512	73608181049657777	648518346496022730	R	SA		DMT
(44994, 75200, 1517)	44994	75200	1517	73537812305524824	648518346517462058	R	SA		DMT
(44925, 75200, 1511)	44925	75200	1511	73537812305503455	648518346480213414	R	SA		DMT
(44891, 75200, 1519)	44891	75200	1519	73537812305522281	648518346503723681	R	SA		DMT
(44749, 75200, 1528)	44749	75200	1528	73537812305524771	648518346514242014	R	SA		DMT
(44741, 75200, 1538)	44741	75200	1538	73537812305557028	648518346496353655	R	SA		DMT
(44829, 75200, 1534)	44829	75200	1534	73537812305538757	648518346495972157	R	SA		DMT
(44944, 75200, 1529)	44944	75200	1529	73537812305535799	648518346494084363	R	SA		DMT
(44906, 75200, 1537)	44906	75200	1537	73537812305538725	648518346484718925	R	SA		DMT
(44802, 75200, 1545)	44802	75200	1545	73537812305741799	648518346496662068	R	SA		DMT
(44773, 75200, 1558)	44773	75200	1558	73537812372394654	648518346489760204	R	SA		DMT
(44876, 75200, 1549)	44876	75200	1549	73537812372266365	648518346492296575	R	SA		DMT
(44976, 75200, 1551)	44976	75200	1551	73537812372266910	648518346489566412	R	SA		DMT
(44913, 75200, 1557)	44913	75200	1557	73537812372379540	648518346474334658	R	SA		DMT
(44932, 75200, 1564)	44932	75200	1564	73537812372408790	648518346475194977	R	SA		DMT
(44982, 75200, 1558)	44982	75200	1558	73537812372375134	648518346494848178	R	SA		DMT
(45064, 75200, 1553)	45064	75200	1553	73608181116461465	648518346476923408	R	SA		DMT
(45140, 75200, 1542)	45140	75200	1542	73608181049774141	648518346499502055	R	SA		DMT
(45064, 75200, 1536)	45064	75200	1536	73608181049696000	648518346489678461	R	SA		DMT
(45254, 75200, 1545)	45254	75200	1545	73608181049728408	648518346511124866	R	SA		DMT
(45388, 75200, 1553)	45388	75200	1553	73608181116530694	648518346475250488	R	SA		DMT
(45298, 75200, 1559)	45298	75200	1559	73608181116553960	648518346495239862	R	SA		DMT
(45186, 75200, 1561)	45186	75200	1561	73608181116572650	648518346492355523	R	SA		DMT
(45131, 75200, 1567)	45131	75200	1567	73608181116575047	648518346507503481	R	SA		DMT
(45075, 75200, 1572)	45075	75200	1572	73608181116586793	648518346488647352	R	SA		DMT
(45169, 75200, 1578)	45169	75200	1578	73608181116596505	648518346495304374	R	SA		DMT
(45286, 75200, 1573)	45286	75200	1573	73608181116584503	648518346486774780	R	SA		DMT
(45283, 75200, 1578)	45283	75200	1578	73608181116606909	648518346476641910	R	SA		DMT
(45260, 75200, 1566)	45260	75200	1566	73608181116567448	648518346514429639	R	SA		DMT
(45351, 75200, 1563)	45351	75200	1563	73608181116559877	648518346491442961	R	SA		DMT
(45486, 75200, 1561)	45486	75200	1561	73608181116564918	648518346475496884	R	AN	R
(45538, 75200, 1550)	45538	75200	1550	73608181116437367	648518346490556764	R	doubleseed	L
(45638, 75200, 1566)	45638	75200	1566	73608181116572548	648518346506456098	R	AN	R
(45714, 75200, 1560)	45714	75200	1560	73608181116567489	648518346488588169	R	AN	L
(45752, 75200, 1556)	45752	75200	1556	73608181116553986	648518346487531732	R	DN		DMT	DNg53
(45841, 75200, 1564)	45841	75200	1564	73608181116564880	648518346503054323	R	AN	R
(45937, 75200, 1557)	45937	75200	1557	73608181116557021	648518346492995248	R	AN	R
(46014, 75200, 1552)	46014	75200	1552	73608181116382285	648518346459848452	R	AN	R
(45723, 75200, 1578)	45723	75200	1578	73608181116596513	648518346486894489	R	AN	L
(45776, 75200, 1591)	45776	75200	1591	73608181116631260	648518346484172829	R	AN	R
(45758, 75200, 1599)	45758	75200	1599	73608181116663606	648518346501617737	R	AN	L
(45681, 75200, 1594)	45681	75200	1594	73608181116645412	648518346481459045	R	AN	L
(45615, 75200, 1591)	45615	75200	1591	73608181116642378	648518346494173175	R	AN	L
(45526, 75200, 1596)	45526	75200	1596	73608181116645385	648518346477650958	R	AN	R
(45602, 75200, 1601)	45602	75200	1601	73608181116655766	648518346490171402	R	AN	L
(45647, 75200, 1605)	45647	75200	1605	73608181116674149	648518346476382838	R	AN	L
(45700, 75200, 1611)	45700	75200	1611	73608181116694210	648518346491255073	R	AN	L
(45556, 75200, 1608)	45556	75200	1608	73608181116686626	648518346517564484	R	AN	L
(45474, 75200, 1605)	45474	75200	1605	73608181116674161	648518346489497285	R	SA		DMT
(45576, 75200, 1615)	45576	75200	1615	73608181116694168	648518346472477234	R	AN	L
(45625, 75200, 1618)	45625	75200	1618	73608181116706806	648518346494657525	R	AN	L
(45579, 75200, 1626)	45579	75200	1626	73608181116717141	648518346489917211	R	DN		DMT	DNxl075
(45519, 75200, 1623)	45519	75200	1623	73608181116714534	648518346484835149	R	AN	L
(45427, 75200, 1621)	45427	75200	1621	73608181116714529	648518346490557706	R	AN	L
(45449, 75200, 1611)	45449	75200	1611	73608181116681555	648518346467100167	R	AN	L
(45348, 75200, 1615)	45348	75200	1615	73608181116696760	648518346494011403	R	SA		DMT
(45365, 75200, 1606)	45365	75200	1606	73608181116668967	648518346488920298	R	SA		DMT
(45418, 75200, 1599)	45418	75200	1599	73608181116658233	648518346495793296	R	SA		DMT
(45458, 75200, 1589)	45458	75200	1589	73608181116612463	648518346491451560	R	AN	R
(45527, 75200, 1580)	45527	75200	1580	73608181116599052	648518346507314760	R	AN	R
(45344, 75200, 1582)	45344	75200	1582	73608181116615292	648518346503856801	R	SA		DMT
(45331, 75200, 1589)	45331	75200	1589	73608181116625953	648518346485980562	R	SA		DMT
(45294, 75200, 1589)	45294	75200	1589	73608181116623269	648518346495793552	R	SA		DMT
(45221, 75200, 1583)	45221	75200	1583	73608181116615383	648518346495854694	R	SA		DMT
(45070, 75200, 1590)	45070	75200	1590	73608181116645379	648518346497244289	R	SA		DMT
(45214, 75200, 1595)	45214	75200	1595	73608181116633947	648518346479756694	R	SA		DMT
(45113, 75200, 1606)	45113	75200	1606	73608181116676687	648518346517463332	R	SA		DMT
(44940, 75200, 1606)	44940	75200	1606	73537812372507340	648518346477746839	R	SA		DMT
(44910, 75200, 1616)	44910	75200	1616	73537812372535514	648518346504647302	R	SA		DMT
(44997, 75200, 1615)	44997	75200	1615	73537812372521026	648518346504923270	R	SA		DMT
(45126, 75200, 1617)	45126	75200	1617	73608181116701771	648518346510855554	R	SA		DMT
(45178, 75200, 1618)	45178	75200	1618	73608181116699201	648518346499487070	R	SA		DMT
(45240, 75200, 1612)	45240	75200	1612	73608181116686625	648518346494625079	R	SA		DMT
(45255, 75200, 1603)	45255	75200	1603	73608181116663625	648518346497313304	R	SA		DMT
(45298, 75200, 1597)	45298	75200	1597	73608181116674259	648518346488821489	R	SA		DMT
(45274, 75200, 1619)	45274	75200	1619	73608181116711894	648518346511929023	R	SA		DMT
(44814, 75200, 1603)	44814	75200	1603	73537812372505028	648518346476853704	R	SA		DMT
(44818, 75200, 1610)	44818	75200	1610	73537812372514180	648518346487673044	R	SA		DMT
(44855, 75200, 1613)	44855	75200	1613	73537812372523513	648518346486646937	R	SA		DMT
(44734, 75200, 1604)	44734	75200	1604	73537812372497515	648518346492436607	R	AN	L
(44577, 75200, 1587)	44577	75200	1587	73537812372455010	648518346504323052	R	AN	L
(44801, 75200, 1597)	44801	75200	1597	73537812372480437	648518346504295148	R	SA		DMT
(44809, 75200, 1588)	44809	75200	1588	73537812372470247	648518346491098145	R	SA		DMT
(44829, 75200, 1582)	44829	75200	1582	73537812372450334	648518346486173832	R	SA		DMT
(44956, 75200, 1574)	44956	75200	1574	73537812372423509	648518346491875951	R	SA		DMT
(45043, 75200, 1579)	45043	75200	1579	73537812372443109	648518346492175148	R	SA		DMT
(44935, 75200, 1584)	44935	75200	1584	73537812372457574	648518346490048986	R	SA		DMT
(44870, 75200, 1590)	44870	75200	1590	73537812372462666	648518346499263323	R	SA		DMT
(44881, 75200, 1598)	44881	75200	1598	73537812372490181	648518346491561022	R	SA		DMT
(44639, 75200, 1617)	44639	75200	1617	73537812372539974	648518346482823465	R	SA		DMT
(44781, 75200, 1620)	44781	75200	1620	73537812372530615	648518346467310855	R	SA		DMT
(44898, 75200, 1623)	44898	75200	1623	73537812372551620	648518346486006114	R	SA		DMT
(44684, 75200, 1567)	44684	75200	1567	73537812372411265	648518346480012710	R	SA		DMT
(44790, 75200, 1567)	44790	75200	1567	73537812372416035	648518346499058241	R	SA		DMT
(44587, 75200, 1554)	44587	75200	1554	73537812372356452	648518346490867064	R	DN		ITD	DNut054
(44653, 75200, 1543)	44653	75200	1543	73537812305793148	648518346490087195	R	DN		ITD	DNg36
(44534, 75200, 1542)	44534	75200	1542	73537812305702406	648518346514270151	R	DN		ITD	DNut054
(44559, 75200, 1533)	44559	75200	1533	73537812305552322	648518346477145104	R	AN	L
(44604, 75200, 1526)	44604	75200	1526	73537812305530110	648518346491449256	R	AN	L
(44576, 75200, 1519)	44576	75200	1519	73537812305517438	648518346480202299	R	DN		ITD	DNg11
(44521, 75200, 1527)	44521	75200	1527	73537812305545138	648518346499681605	R	AN	L
(44479, 75200, 1522)	44479	75200	1522	73537812305524813	648518346475530593	R	AN	L
(44441, 75200, 1514)	44441	75200	1514	73537812305503454	648518346497157249	R	AN	L
(44494, 75200, 1512)	44494	75200	1512	73537812305500834	648518346489921623	R	AN	L
(44530, 75200, 1505)	44530	75200	1505	73537812305484269	648518346480199483	R	DN		ITD	DNp17
(44587, 75200, 1496)	44587	75200	1496	73537812305461664	648518346491768715	R	DN		ITD	DNp17
(44623, 75200, 1508)	44623	75200	1508	73537812305496001	648518346497186968	R	AN	L
(44313, 75200, 1476)	44313	75200	1476	73537812305402002	648518346496195786	R	AN	L
(44257, 75200, 1487)	44257	75200	1487	73537812305439029	648518346493682289	R	DN		ITD	DNp17
(44365, 75200, 1486)	44365	75200	1486	73537812305441358	648518346493798286	R	DN		ITD	DNp17
(44449, 75200, 1492)	44449	75200	1492	73537812305439052	648518346488594701	R	DN		ITD	DNht001
(44418, 75200, 1496)	44418	75200	1496	73537812305466999	648518346476894408	R	DN		ITD	DNht001
(44416, 75200, 1502)	44416	75200	1502	73537812305479635	648518346509395331	R	DN		ITD	DNht001
(44455, 75200, 1498)	44455	75200	1498	73537812305469662	648518346488628237	R	DN		ITD	DNht001
(44473, 75200, 1506)	44473	75200	1506	73537812305498386	648518346484041255	R	DN		ITD	DNut042
(44397, 75200, 1509)	44397	75200	1509	73537812305498360	648518346476468598	R	DN		ITD	DNut042
(44372, 75200, 1512)	44372	75200	1512	73537812305508400	648518346472409353	R	DN		ITD	DNxn109
(44291, 75200, 1515)	44291	75200	1515	73537812305503411	648518346501149545	R	AN	L
(44304, 75200, 1508)	44304	75200	1508	73537812305481870	648518346479694836	R	DN		ITD	DNxn109
(44329, 75200, 1501)	44329	75200	1501	73537812305479590	648518346514078942	R	DN		ITD	DNut042
(44223, 75200, 1501)	44223	75200	1501	73537812305472346	648518346478343284	R	DN		ITD	DNxn993
(44227, 75200, 1508)	44227	75200	1508	73537812305486563	648518346493624718	R	DN		none	DNxn144
(44227, 75200, 1514)	44227	75200	1514	73537812305498282	648518346467398151	R	AN	R
(44279, 75200, 1535)	44279	75200	1535	73537812305640397	648518346466675310	R	AN	R
(44437, 75200, 1529)	44437	75200	1529	73537812305557060	648518346496025419	R	AN	L
(44399, 75200, 1537)	44399	75200	1537	73537812305604287	648518346509880521	R	AN	L
(44365, 75200, 1543)	44365	75200	1543	73537812305567673	648518346486316960	R	AN	L
(44208, 75200, 1546)	44208	75200	1546	73537812372210813	648518346494277511	R	AN	L
(44267, 75200, 1551)	44267	75200	1551	73537812372337302	648518346481483935	R	DN		none	DNxn144
(44310, 75200, 1553)	44310	75200	1553	73537812372369866	648518346488817642	R	DN		ITD	DNit006
(44384, 75200, 1561)	44384	75200	1561	73537812372418576	648518346501005453	R	DN		none	DNxn144
(44526, 75200, 1566)	44526	75200	1566	73537812372418608	648518346510979202	R	DN		ITD	DNut054
(44403, 75200, 1574)	44403	75200	1574	73537812372416056	648518346495983421	R	DN		ITD	DNut054
(44322, 75200, 1577)	44322	75200	1577	73537812372438370	648518346514068779	R	DN		DMT	DNut036
(44344, 75200, 1585)	44344	75200	1585	73537812372457573	648518346513984043	R	DN		ITD	DNit006
(44264, 75200, 1580)	44264	75200	1580	73537812372457588	648518346485806788	R	DN		ITD	DNit989
(44249, 75200, 1589)	44249	75200	1589	73537812372470216	648518346478559828	R	DN		ITD	DNxn115
(44334, 75200, 1598)	44334	75200	1598	73537812372490050	648518346492104075	R	AN	R
(44390, 75200, 1579)	44390	75200	1579	73537812372447909	648518346475223393	R	DN		ITD	DNut034
(44428, 75200, 1580)	44428	75200	1580	73537812372438371	648518346470274302	R	DN		ITD	DNut034
(44280, 75200, 1559)	44280	75200	1559	73537812372383725	648518346487907906	R	AN	L
(44234, 75200, 1556)	44234	75200	1556	73537812372383796	648518346499852031	R	DN		none	DNxn144
(44234, 75200, 1562)	44234	75200	1562	73537812372397791	648518346476809744	R	DN		DMT	DNut036
(44251, 75200, 1566)	44251	75200	1566	73537812372411268	648518346494440562	R	AN	L
(44286, 75200, 1563)	44286	75200	1563	73537812372406322	648518346480935168	R	AN	L
(44202, 75200, 1565)	44202	75200	1565	73537812372416084	648518346493990907	R	DN		ITD	DNit006
(44144, 75200, 1559)	44144	75200	1559	73537812372400954	648518346508966778	R	AN	L
(44151, 75200, 1551)	44151	75200	1551	73537812372208328	648518346476888776	R	DN		ITD	DNg36
(44104, 75200, 1554)	44104	75200	1554	73537812372211282	648518346491415238	R	DN		ITD	DNut042
(44042, 75200, 1542)	44042	75200	1542	73537812305582623	648518346496192458	R	AN	L
(44107, 75200, 1540)	44107	75200	1540	73537812305620598	648518346520370486	R	AN	L
(44064, 75200, 1533)	44064	75200	1533	73537812305557038	648518346480324262	R	AN	L
(44055, 75200, 1527)	44055	75200	1527	73537812305541832	648518346489559001	R	AN	L
(44030, 75200, 1520)	44030	75200	1520	73537812305515231	648518346496525570	R	DN		ITD	DNxn144
(44030, 75200, 1512)	44030	75200	1512	73537812305498263	648518346511650672	R	DN		ITD	DNg09
(44083, 75200, 1498)	44083	75200	1498	73537812305453728	648518346488530673	R	DN		ITD	DNxn993
(44095, 75200, 1490)	44095	75200	1490	73537812305451213	648518346490232412	R	DN		ITD	DNg51
(44129, 75200, 1470)	44129	75200	1470	73537812305427261	648518346496654132	R	DN		MTD-I	DNxn119
(44149, 75200, 1501)	44149	75200	1501	73537812305479623	648518346474064493	R	DN		ITD	DNxn109
(44134, 75200, 1510)	44134	75200	1510	73537812305477202	648518346466921198	R	DN		ITD	DNxn993
(44122, 75200, 1517)	44122	75200	1517	73537812305515247	648518346493230512	R	AN	L
(43805, 75200, 1529)	43805	75200	1529	73537812305541847	648518346517773416	R	DN		ITD	DNut041
(43712, 75200, 1550)	43712	75200	1550	73537812372212155	648518346494747314	R	DN		ITD	DNx02
(43898, 75200, 1523)	43898	75200	1523	73537812305527449	648518346477647324	R	AN	L
(43956, 75200, 1527)	43956	75200	1527	73537812305535816	648518346481455717	R	AN	L
(43934, 75200, 1535)	43934	75200	1535	73537812305548424	648518346479464085	R	other
(44011, 75200, 1551)	44011	75200	1551	73537812372266099	648518346479472277	R	other
(43847, 75200, 1576)	43847	75200	1576	73537812372428658	648518346486490081	R	DN		ITD	DNx02
(43603, 75200, 1586)	43603	75200	1586	73537812372470214	648518346500560563	R	DN		ITD	DNxn114
(43405, 75200, 1569)	43405	75200	1569	73537812372423558	648518346481929405	R	AN	L
(43385, 75200, 1553)	43385	75200	1553	73537812372401046	648518346495991101	R	DN		MTD-I	DNxn169
(43588, 75200, 1529)	43588	75200	1529	73537812305567845	648518346489774554	R	AN	R
(43707, 75200, 1516)	43707	75200	1516	73537812305524792	648518346489822223	R	AN	L
(43881, 75200, 1498)	43881	75200	1498	73537812305453783	648518346497402648	R	AN	L
(43353, 75200, 1530)	43353	75200	1530	73537812305604105	648518346493034780	R	DN		MTD-I	DNp07
(43230, 75200, 1550)	43230	75200	1550	73537812372211163	648518346481618625	R	AN	L
(44136, 75200, 1596)	44136	75200	1596	73537812372480371	648518346489319621	R	DN		ITD	DNut042
(44143, 75200, 1580)	44143	75200	1580	73537812372433525	648518346491142689	R	AN	L
(44140, 75200, 1572)	44140	75200	1572	73537812372418483	648518346501885034	R	DN		ITD	DNut042
(44213, 75200, 1573)	44213	75200	1573	73537812372428662	648518346494527765	R	AN	L
(44127, 75200, 1568)	44127	75200	1568	73537812372426209	648518346495476130	R	DN		ITD	DNxn995
(44040, 75200, 1577)	44040	75200	1577	73537812372452826	648518346503854542	R	DN		ITD	DNg09
(44000, 75200, 1583)	44000	75200	1583	73537812372445461	648518346474403522	R	DN		ITD	DNxn998
(44057, 75200, 1584)	44057	75200	1584	73537812372452750	648518346474403778	R	DN		ITD	DNut042
(44126, 75200, 1588)	44126	75200	1588	73537812372465120	648518346478552148	R	DN		ITD	DNut042
(44075, 75200, 1593)	44075	75200	1593	73537812372462628	648518346489538575	R	DN		ITD	DNit990
(43951, 75200, 1594)	43951	75200	1594	73537812372477882	648518346477791981	R	DN		ITD	DNg07
(43846, 75200, 1600)	43846	75200	1600	73537812372490046	648518346475216737	R	DN		ITD	DNxn110
(43856, 75200, 1605)	43856	75200	1605	73537812372505003	648518346484652189	R	DN		ITD	DNit006
(43926, 75200, 1603)	43926	75200	1603	73537812372500046	648518346476693264	R	AN	L
(43906, 75200, 1607)	43906	75200	1607	73537812372511848	648518346489538252	R	DN		ITD	DNg07
(44006, 75200, 1606)	44006	75200	1606	73537812372514170	648518346531196186	R	DN		ITD	DNg07
(44028, 75200, 1599)	44028	75200	1599	73537812372495148	648518346483161022	R	DN		ITD	DNit005
(43918, 75200, 1618)	43918	75200	1618	73537812372542298	648518346487566548	R	AN	L
(44142, 75200, 1622)	44142	75200	1622	73537812372539938	648518346484451331	R	DN		ITD	DNxn117
(44192, 75200, 1608)	44192	75200	1608	73537812372516415	648518346509796666	R	AN	R
(44250, 75200, 1622)	44250	75200	1622	73537812372549291	648518346493808782	R	DN		ITD	DNut048
(44389, 75200, 1606)	44389	75200	1606	73537812372507311	648518346498317844	R	DN		ITD	DNg07
(44318, 75200, 1614)	44318	75200	1614	73537812372521023	648518346472926308	R	DN		ITD	DNit005
(44343, 75200, 1609)	44343	75200	1609	73537812372516412	648518346494670474	R	DN		ITD	DNut034
(43637, 75200, 1600)	43637	75200	1600	73537812372495123	648518346507061320	R	DN		ITD	DNxn117
(43710, 75200, 1624)	43710	75200	1624	73537812372568512	648518346531517466	R	AN	R
(43797, 75200, 1646)	43797	75200	1646	73537812372597756	648518346488615409	R	DN		ITD	DNit007
(43920, 75200, 1639)	43920	75200	1639	73537812372588052	648518346502507078	R	DN		ITD	DNxn111
(43939, 75200, 1629)	43939	75200	1629	73537812372565893	648518346495990796	R	DN		ITD	DNit003
(44035, 75200, 1626)	44035	75200	1626	73537812372549303	648518346483124900	R	DN		ITD	DNg106
(44026, 75200, 1636)	44026	75200	1636	73537812372602783	648518346511102517	R	DN		ITD	DNit007
(44130, 75200, 1631)	44130	75200	1631	73537812372583322	648518346485792196	R	DN		ITD	DNg08
(44271, 75200, 1634)	44271	75200	1634	73537812372580936	648518346499268187	R	DN		ITD	DNg106
(44395, 75200, 1637)	44395	75200	1637	73537812372583238	648518346502330279	R	DN		ITD	DNg07
(44368, 75200, 1621)	44368	75200	1621	73537812372554100	648518346493799822	R	DN		ITD	DNg08
(44469, 75200, 1618)	44469	75200	1618	73537812372542318	648518346481251983	R	DN		ITD	DNg08
(44481, 75200, 1624)	44481	75200	1624	73537812372542286	648518346507396895	R	AN	L
(44604, 75200, 1628)	44604	75200	1628	73537812372554080	648518346498394096	R	SA		DMT
(44716, 75200, 1628)	44716	75200	1628	73537812372544665	648518346510843522	R	SA		DMT
(44991, 75200, 1633)	44991	75200	1633	73537812372571016	648518346494550261	R	SA		DMT
(45165, 75200, 1630)	45165	75200	1630	73608181116738132	648518346480531201	R	AN	L
(45388, 75200, 1629)	45388	75200	1629	73608181116738143	648518346517785960	R	AN	L
(45508, 75200, 1627)	45508	75200	1627	73608181116722482	648518346489023757	R	AN	L
(45541, 75200, 1634)	45541	75200	1634	73608181116735450	648518346506447906	R	AN	L
(45524, 75200, 1644)	45524	75200	1644	73608181116775395	648518346495196495	R	AN	L
(45425, 75200, 1639)	45425	75200	1639	73608181116751067	648518346506782242	R	AN	L
(45445, 75200, 1633)	45445	75200	1633	73608181116745862	648518346489870107	R	AN	L
(45365, 75200, 1638)	45365	75200	1638	73608181116770509	648518346502007402	R	AN	L
(45225, 75200, 1643)	45225	75200	1643	73608181116777875	648518346500028227	R	AN	L
(45317, 75200, 1647)	45317	75200	1647	73608181116780144	648518346499272795	R	DN		DMT	DNxl077
(45341, 75200, 1657)	45341	75200	1657	73608181116799327	648518346515357434	R	AN	L
(45441, 75200, 1667)	45441	75200	1667	73608181116926488	648518346467401735	R	AN	L
(45500, 75200, 1672)	45500	75200	1672	73608181116866130	648518346484049959	R	DN		DMT	DNxl075
(45366, 75200, 1684)	45366	75200	1684	73608181183708645	648518346480282838	R	DN		ITD	DNg08
(45433, 75200, 1690)	45433	75200	1690	73608181183716009	648518346488635149	R	DN		ITD	DNut054
(45357, 75200, 1693)	45357	75200	1693	73608181183723041	648518346496566530	R	DN		ITD	DNut054
(45251, 75200, 1707)	45251	75200	1707	73608181183743642	648518346511538800	R	AN	L
(45161, 75200, 1691)	45161	75200	1691	73608181183723020	648518346503848097	R	SA		DMT
(45238, 75200, 1673)	45238	75200	1673	73608181116899989	648518346478337652	R	SA		DMT
(45178, 75200, 1668)	45178	75200	1668	73608181117032708	648518346487834910	R	SA		DMT
(45212, 75200, 1653)	45212	75200	1653	73608181116793539	648518346466654062	R	DN		ITD	DNut054
(45038, 75200, 1647)	45038	75200	1647	73537812372578414	648518346503847886	R	SA		DMT
(45021, 75200, 1661)	45021	75200	1661	73537812372646914	648518346517164842	R	SA		DMT
(44856, 75200, 1660)	44856	75200	1660	73537812372625577	648518346495894891	R	SA		DMT
(45013, 75200, 1673)	45013	75200	1673	73537812372680247	648518346496082295	R	SA		DMT
(45098, 75200, 1678)	45098	75200	1678	73608181183665145	648518346492971328	R	SA		DMT
(45018, 75200, 1681)	45018	75200	1681	73537812439307937	648518346499871494	R	SA		DMT
(45080, 75200, 1687)	45080	75200	1687	73608181183665083	648518346489555287	R	SA		DMT
(45051, 75200, 1699)	45051	75200	1699	73537812439488718	648518346475107681	R	SA		DMT
(45177, 75200, 1723)	45177	75200	1723	73608181183807726	648518346486086498	R	AN	L
(45282, 75200, 1717)	45282	75200	1717	73608181183784052	648518346477786837	R	DN		ITD	DNp72
(45260, 75200, 1726)	45260	75200	1726	73608181183822378	648518346509715843	R	AN	L
(44902, 75200, 1676)	44902	75200	1676	73537812439311342	648518346490988833	R	SA		DMT
(44901, 75200, 1684)	44901	75200	1684	73537812439460507	648518346506839966	R	SA		DMT
(44961, 75200, 1688)	44961	75200	1688	73537812439488721	648518346524078341	R	SA		DMT
(44900, 75200, 1699)	44900	75200	1699	73537812439516372	648518346481081856	R	SA		DMT
(44831, 75200, 1689)	44831	75200	1689	73537812439493719	648518346484713475	R	AN	L
(44797, 75200, 1683)	44797	75200	1683	73537812439309760	648518346494841845	R	SA		DMT
(44713, 75200, 1679)	44713	75200	1679	73537812439410593	648518346481082368	R	SA		DMT
(44657, 75200, 1670)	44657	75200	1670	73537812372651432	648518346472478411	R	SA		DMT
(44720, 75200, 1665)	44720	75200	1665	73537812372651448	648518346481082112	R	SA		DMT
(44742, 75200, 1672)	44742	75200	1672	73537812372670543	648518346497985639	R	SA		DMT
(44641, 75200, 1677)	44641	75200	1677	73537812439307387	648518346491713086	R	SA		DMT
(44583, 75200, 1682)	44583	75200	1682	73537812439469056	648518346475321268	R	AN	R
(44590, 75200, 1688)	44590	75200	1688	73537812439488762	648518346503213691	R	AN	L
(44649, 75200, 1684)	44649	75200	1684	73537812439460278	648518346494622379	R	SA		DMT
(44672, 75200, 1692)	44672	75200	1692	73537812439496276	648518346466138416	R	AN	L
(44751, 75200, 1691)	44751	75200	1691	73537812439478117	648518346501340950	R	AN	L
(44726, 75200, 1699)	44726	75200	1699	73537812439513988	648518346482329748	R	AN	L
(44806, 75200, 1704)	44806	75200	1704	73537812439511452	648518346480319654	R	AN	L
(44900, 75200, 1713)	44900	75200	1713	73537812439545002	648518346491586622	R	AN	L
(44986, 75200, 1718)	44986	75200	1718	73537812439565190	648518346499529307	R	AN	L
(45041, 75200, 1722)	45041	75200	1722	73537812439555100	648518346512167103	R	AN	L
(45077, 75200, 1730)	45077	75200	1730	73608181183819937	648518346489441807	R	AN	L
(45041, 75200, 1741)	45041	75200	1741	73537812439588979	648518346491173411	R	AN	L
(45216, 75200, 1747)	45216	75200	1747	73608181183861720	648518346472232907	R	AN	R
(45305, 75200, 1746)	45305	75200	1746	73608181183875119	648518346466654318	R	DN		DMT	DNg95
(44859, 75200, 1731)	44859	75200	1731	73537812439593785	648518346500677811	R	AN	L
(44790, 75200, 1725)	44790	75200	1725	73537812439579655	648518346470423038	R	AN	L
(44811, 75200, 1718)	44811	75200	1718	73537812439550341	648518346495756706	R	AN	L
(44905, 75200, 1723)	44905	75200	1723	73537812439567613	648518346511969392	R	AN	L
(44986, 75200, 1728)	44986	75200	1728	73537812439581982	648518346495445430	R	AN	L
(44708, 75200, 1715)	44708	75200	1715	73537812439557771	648518346489263705	R	DN		DMT	DNxl082
(44665, 75200, 1727)	44665	75200	1727	73537812439584250	648518346498291761	R	DN		none	DNp56
(44558, 75200, 1728)	44558	75200	1728	73537812439577328	648518346485911944	R	DN		DMT	DNxl065
(44555, 75200, 1721)	44555	75200	1721	73537812439567604	648518346488881137	R	AN	L
(44477, 75200, 1726)	44477	75200	1726	73537812439579651	648518346475303296	R	DN		none	DNit008
(44350, 75200, 1732)	44350	75200	1732	73537812439596268	648518346490893857	R	DN		none	DNfl039
(44466, 75200, 1735)	44466	75200	1735	73537812439601217	648518346488405838	R	DN		VLT	DNfl027
(44577, 75200, 1737)	44577	75200	1737	73537812439608672	648518346475411809	R	AN	L
(44481, 75200, 1749)	44481	75200	1749	73537812439627508	648518346511808191	R	DN		none	DNfl020
(44725, 75200, 1748)	44725	75200	1748	73537812439606300	648518346495822242	R	DN		DLV	DNxn162
(44968, 75200, 1755)	44968	75200	1755	73537812439649407	648518346491437374	R	DN		VLT	DNxl095
(45082, 75200, 1756)	45082	75200	1756	73608181183872236	648518346521466617	R	DN		DLT	DNxl079
(44269, 75200, 1752)	44269	75200	1752	73537812439627517	648518346491241080	R	DN		VLT	DNxl098
(44234, 75200, 1744)	44234	75200	1744	73537812439613165	648518346492925724	R	DN		none	DNfl023
(44081, 75200, 1730)	44081	75200	1730	73537812439575005	648518346495843915	R	AN	L
(44147, 75200, 1714)	44147	75200	1714	73537812439550352	648518346514055467	R	DN		ITD	DNxn101
(43989, 75200, 1709)	43989	75200	1709	73537812439552858	648518346490796285	R	AN	R
(44081, 75200, 1701)	44081	75200	1701	73537812439519078	648518346487220371	R	DN		MTD-I	DNg79
(44138, 75200, 1686)	44138	75200	1686	73537812439480754	648518346459848196	R	AN	L
(44005, 75200, 1691)	44005	75200	1691	73537812439486010	648518346518594902	R	AN	L
(43904, 75200, 1696)	43904	75200	1696	73537812439501150	648518346477883031	R	AN	L
(43932, 75200, 1705)	43932	75200	1705	73537812439534381	648518346489948211	R	AN	L
(43983, 75200, 1699)	43983	75200	1699	73537812439521673	648518346518577750	R	AN	L
(43860, 75200, 1701)	43860	75200	1701	73537812439511510	648518346500524092	R	AN	L
(43850, 75200, 1705)	43850	75200	1705	73537812439531958	648518346496187750	R	AN	L
(43764, 75200, 1711)	43764	75200	1711	73537812439550339	648518346481275841	R	AN	L
(43672, 75200, 1707)	43672	75200	1707	73537812439534322	648518346489049066	R	AN	R
(43645, 75200, 1698)	43645	75200	1698	73537812439501159	648518346514381790	R	AN	L
(43770, 75200, 1700)	43770	75200	1700	73537812439526792	648518346501317517	R	AN	L
(43812, 75200, 1692)	43812	75200	1692	73537812439493699	648518346495755682	R	AN	L
(43849, 75200, 1677)	43849	75200	1677	73537812439311485	648518346485657726	R	AN	L
(43973, 75200, 1657)	43973	75200	1657	73537812372636403	648518346493901088	R	DN		ITD	DNg106
(44046, 75200, 1669)	44046	75200	1669	73537812372766905	648518346486422733	R	DN		DMT	DNp47
(44202, 75200, 1661)	44202	75200	1661	73537812372646922	648518346488891113	R	DN		ITD	DNxn105
(44154, 75200, 1651)	44154	75200	1651	73537812372617753	648518346494754698	R	DN		ITD	DNg08
(44283, 75200, 1649)	44283	75200	1649	73537812372600114	648518346487385002	R	DN		ITD	DNg08
(44279, 75200, 1660)	44279	75200	1660	73537812372642891	648518346477781973	R	DN		ITD	DNg08
(44340, 75200, 1670)	44340	75200	1670	73537812372710461	648518346481181786	R	AN	L
(44426, 75200, 1652)	44426	75200	1652	73537812372617739	648518346499771973	R	SA		DMT
(44531, 75200, 1660)	44531	75200	1660	73537812372735138	648518346482384276	R	SA		DMT
(44203, 75200, 1677)	44203	75200	1677	73537812439309144	648518346483131556	R	DN		DMT	DNxl077
(44202, 75200, 1667)	44202	75200	1667	73537812372859265	648518346501363478	R	DN		ITD	DNxn107
(44315, 75200, 1684)	44315	75200	1684	73537812439465100	648518346493905144	R	AN	L
(44261, 75200, 1689)	44261	75200	1689	73537812439480763	648518346480954333	R	AN	L
(44464, 75200, 1685)	44464	75200	1685	73537812439460491	648518346483368100	R	AN	L
(44743, 75200, 1642)	44743	75200	1642	73537812372592933	648518346499854803	R	SA		DMT
(44646, 75200, 1636)	44646	75200	1636	73537812372592947	648518346483481749	R	SA		DMT
(44563, 75200, 1641)	44563	75200	1641	73537812372588040	648518346499703365	R	SA		DMT
(44642, 75200, 1643)	44642	75200	1643	73537812372617779	648518346466732398	R	SA		DMT
(44607, 75200, 1652)	44607	75200	1652	73537812372615170	648518346504923014	R	SA		DMT
(44690, 75200, 1654)	44690	75200	1654	73537812372620429	648518346502381139	R	SA		DMT
(44776, 75200, 1652)	44776	75200	1652	73537812372617740	648518346478496884	R	SA		DMT
(44840, 75200, 1646)	44840	75200	1646	73537812372590465	648518346480082342	R	SA		DMT
(44814, 75200, 1633)	44814	75200	1633	73537812372575940	648518346466830190	R	SA		DMT
(44908, 75200, 1638)	44908	75200	1638	73537812372585653	648518346493037554	R	SA		DMT
(44393, 75200, 1710)	44393	75200	1710	73537812439531926	648518346487087587	R	AN	L
(44564, 75200, 1703)	44564	75200	1703	73537812439513929	648518346490152714	R	DN		MTD-I	DNg79
(44707, 75200, 1706)	44707	75200	1706	73537812439539659	648518346497646951	R	other
(43910, 75200, 1755)	43910	75200	1755	73537812439660773	648518346494448661	R	DN		DLV	DNxl101
(43555, 75200, 1731)	43555	75200	1731	73537812439613189	648518346491773039	R	DN		DLV	DNg43
(42895, 75200, 1433)	42895	75200	1433	73467443561053633	648518346507242105	R	DN		MTD-III	DNa13
(43393, 75200, 1480)	43393	75200	1480	73537812305427125	648518346496360055	R	DN		MTD-I	DNp73
(43579, 75200, 1441)	43579	75200	1441	73537812305325489	648518346488495544	R	DN		ITD	DNg51
(43782, 75200, 1452)	43782	75200	1452	73537812305349177	648518346478552404	R	DN		MTD-I	DNg71
(43974, 75200, 1467)	43974	75200	1467	73537812305394569	648518346502060650	R	AN	R
(43854, 75200, 1476)	43854	75200	1476	73537812305418050	648518346475402337	R	AN	L
(43748, 75200, 1475)	43748	75200	1475	73537812305409115	648518346495532395	R	AN	L
(44164, 75200, 1442)	44164	75200	1442	73537812305331345	648518346484727709	R	DN		MTD-I	DNp40
(43092, 75200, 1487)	43092	75200	1487	73537812305424805	648518346511102773	R	DN		MTD-III	DNa13
(42858, 75200, 1513)	42858	75200	1513	73467443561385346	648518346479300827	R	DN		MTD-I	DNa15
(43092, 75200, 1535)	43092	75200	1535	73537812305603999	648518346483899567	R	AN	R
(42337, 75200, 1536)	42337	75200	1536	73467443561544591	648518346496456055	R	AN	L
(42434, 75200, 1537)	42434	75200	1537	73467443561545383	648518346488957021	R	AN	L
(42381, 75200, 1543)	42381	75200	1543	73467443561467955	648518346473960813	R	AN	L
(42418, 75200, 1549)	42418	75200	1549	73467443628034892	648518346489045482	R	AN	L
(42450, 75200, 1543)	42450	75200	1543	73467443561453420	648518346517259076	R	AN	L
(42487, 75200, 1537)	42487	75200	1537	73467443561488650	648518346488930033	R	AN	L
(42570, 75200, 1542)	42570	75200	1542	73467443561513520	648518346477656021	R	AN	L
(42556, 75200, 1550)	42556	75200	1550	73467443628140410	648518346492434559	R	AN	L
(42487, 75200, 1548)	42487	75200	1548	73467443628140437	648518346493819403	R	AN
(42458, 75200, 1554)	42458	75200	1554	73467443628181914	648518346494092279	R	AN	L
(42450, 75200, 1560)	42450	75200	1560	73467443628225428	648518346491646632	R	AN	L
(42328, 75200, 1559)	42328	75200	1559	73467443628213424	648518346486162857	R	DN		MTD-I	DNp62
(42223, 75200, 1548)	42223	75200	1548	73467443628037898	648518346500996118	R	DN		MDA	DNp35
(42406, 75200, 1571)	42406	75200	1571	73467443628245098	648518346494038779	R	DN		MTD-I	DNxn175
(42138, 75200, 1588)	42138	75200	1588	73467443628303421	648518346504013152	R	DN		MTD-I	DNp10
(42586, 75200, 1569)	42586	75200	1569	73467443628240353	648518346480753409	R	AN	L
(42756, 75200, 1549)	42756	75200	1549	73467443628198875	648518346504593011	R	AN	L
(42921, 75200, 1538)	42921	75200	1538	73467443561431578	648518346486710241	R	AN	L
(42969, 75200, 1546)	42969	75200	1546	73467443628045108	648518346488401336	R	DN		none	DNfl012
(42888, 75200, 1553)	42888	75200	1553	73467443628156353	648518346485907592	R	AN	L
(42840, 75200, 1558)	42840	75200	1558	73467443628209541	648518346499962323	R	AN	L
(42838, 75200, 1572)	42838	75200	1572	73467443628245003	648518346493977120	R	AN	L
(42959, 75200, 1571)	42959	75200	1571	73467443628242741	648518346508723007	R	AN	R
(43055, 75200, 1558)	43055	75200	1558	73537812372387696	648518346511103029	R	DN		MTD-I	DNp41
(43176, 75200, 1566)	43176	75200	1566	73537812372423517	648518346502340775	R	AN	L
(43274, 75200, 1561)	43274	75200	1561	73537812372400984	648518346501760874	R	DN		MTD-I	DNp41
(43288, 75200, 1586)	43288	75200	1586	73537812372485368	648518346481010266	R	AN	L
(43107, 75200, 1582)	43107	75200	1582	73537812372447906	648518346494937266	R	AN	L
(42984, 75200, 1593)	42984	75200	1593	73467443628276197	648518346483053286	R	AN	L
(42598, 75200, 1606)	42598	75200	1606	73467443628335881	648518346496285452	R	DN		DLV	DNp06
(42965, 75200, 1616)	42965	75200	1616	73467443628343441	648518346493684593	R	DN		MTD-I	DNg111
(43026, 75200, 1608)	43026	75200	1608	73537812372497514	648518346480280278	R	DN		none	DNg60
(43156, 75200, 1604)	43156	75200	1604	73537812372495119	648518346496233301	R	DN		MTD-I	DNg63
(43505, 75200, 1594)	43505	75200	1594	73537812372490116	648518346509019514	R	DN		ITD	DNxn117
(43483, 75200, 1583)	43483	75200	1583	73537812372445481	648518346481993917	R	AN	L
(43426, 75200, 1632)	43426	75200	1632	73537812372588051	648518346500560819	R	DN		DMT	DNb08
(43278, 75200, 1638)	43278	75200	1638	73537812372580922	648518346481751997	R	DN		DMT	DNb08
(43124, 75200, 1641)	43124	75200	1641	73537812372580929	648518346499234142	R	DN		DMT	DNxl022
(42825, 75200, 1640)	42825	75200	1640	73467443628422940	648518346498650608	R	AN	L
(42973, 75200, 1658)	42973	75200	1658	73467443628477961	648518346492938414	R	AN	R
(43115, 75200, 1657)	43115	75200	1657	73537812372636346	648518346499757799	R	AN	L
(43347, 75200, 1654)	43347	75200	1654	73537812372639380	648518346477491214	R	DN		ITD	DNb02
(43517, 75200, 1647)	43517	75200	1647	73537812372602691	648518346488615665	R	DN		ITD	DNb02
(43527, 75200, 1661)	43527	75200	1661	73537812372625544	648518346509937097	R	AN	L
(43922, 75200, 1651)	43922	75200	1651	73537812372602681	648518346485792964	R	DN		ITD	DNg08
(43865, 75200, 1658)	43865	75200	1658	73537812372628366	648518346497170328	R	AN	L
(43719, 75200, 1663)	43719	75200	1663	73537812372651466	648518346484170013	R	AN	L
(43622, 75200, 1672)	43622	75200	1672	73537812372670527	648518346486406536	R	AN	L
(43555, 75200, 1678)	43555	75200	1678	73537812439309850	648518346472476722	R	AN
(43461, 75200, 1680)	43461	75200	1680	73537812439307514	648518346490873005	R	AN	L
(43317, 75200, 1678)	43317	75200	1678	73537812439322463	648518346475489889	R	AN	L
(43398, 75200, 1691)	43398	75200	1691	73537812439483533	648518346512050990	R	DN		DMT	aSP22
(43618, 75200, 1684)	43618	75200	1684	73537812439460390	648518346526275799	R	AN	L
(43709, 75200, 1690)	43709	75200	1690	73537812439493718	648518346489676652	R	AN	L
(43774, 75200, 1656)	43774	75200	1656	73537812372628370	648518346491166755	R	AN	R
(42845, 75200, 1665)	42845	75200	1665	73467443628506973	648518346486070152	R	DN		MTD-I	DNxn171
(42964, 75200, 1675)	42964	75200	1675	73467443695136228	648518346499268443	R	DN		MTD-I	DNb09
(42676, 75200, 1662)	42676	75200	1662	73467443628468241	648518346487786519	R	DN		ITD	DNb03
(42723, 75200, 1673)	42723	75200	1673	73467443628516673	648518346485793220	R	DN		ITD	DNb03
(42654, 75200, 1692)	42654	75200	1692	73467443695343874	648518346512101311	R	DN		DLV	DNp49
(42693, 75200, 1709)	42693	75200	1709	73467443695383489	648518346505013638	R	AN	L
(42707, 75200, 1723)	42707	75200	1723	73467443695429897	648518346487403667	R	DN		DLV	DNxl105
(43023, 75200, 1728)	43023	75200	1728	73537812439588962	648518346518248790	R	DN		DLV	DNg104
(42869, 75200, 1740)	42869	75200	1740	73467443695456379	648518346512532638	R	DN		DLV	DNxn168
(43068, 75200, 1737)	43068	75200	1737	73537812439603753	648518346472941412	R	DN		DLV	DNg30
(43155, 75200, 1728)	43155	75200	1728	73537812439586518	648518346464991349	R	AN	R
(43238, 75200, 1711)	43238	75200	1711	73537812439550351	648518346499619166	R	AN	L
(42944, 75200, 1700)	42944	75200	1700	73467443695366572	648518346503840462	R	AN	L
(43409, 75200, 1707)	43409	75200	1707	73537812439531966	648518346481205338	R	AN	L
(43762, 75200, 1752)	43762	75200	1752	73537812439632405	648518346467099911	R	AN	R
(43668, 75200, 1763)	43668	75200	1763	73537812439667613	648518346493762929	R	DN		DLV	DNd05
(43279, 75200, 1748)	43279	75200	1748	73537812439637361	648518346486911201	R	DN		DLV	DNxl106
(43123, 75200, 1752)	43123	75200	1752	73537812439634921	648518346488788664	R	AN	R
(42999, 75200, 1756)	42999	75200	1756	73467443695473932	648518346499530587	R	AN	L
(43125, 75200, 1762)	43125	75200	1762	73537812439667584	648518346479180751	R	AN	L
(43238, 75200, 1763)	43238	75200	1763	73537812439665332	648518346471827867	R	AN	L
(43374, 75200, 1756)	43374	75200	1756	73537812439651700	648518346492834491	R	AN	L
(43348, 75200, 1767)	43348	75200	1767	73537812439667592	648518346502749427	R	DN		VLT	DNg65
(43190, 75200, 1768)	43190	75200	1768	73537812439677021	648518346491169315	R	AN	R
(43269, 75200, 1780)	43269	75200	1780	73537812439688489	648518346509671113	R	AN	R
(43520, 75200, 1775)	43520	75200	1775	73537812439697440	648518346531204634	R	DN		DLV	DNg68
(44560, 75200, 1765)	44560	75200	1765	73537812439654006	648518346494562805	R	DN		VLT	DNxn157
(44392, 75200, 1775)	44392	75200	1775	73537812439683987	648518346482693094	R	DN		VLT	DNxl090
(44151, 75200, 1774)	44151	75200	1774	73537812439665293	648518346518219094	R	DN		VLT	DNg13
(43923, 75200, 1771)	43923	75200	1771	73537812439690758	648518346494633205	R	DN		DLV	DNxl110
(43858, 75200, 1787)	43858	75200	1787	73537812439704105	648518346509669321	R	AN	L
(44089, 75200, 1798)	44089	75200	1798	73537812439742273	648518346509889850	R	DN		VLT	DNg31
(44266, 75200, 1789)	44266	75200	1789	73537812439730899	648518346488179998	R	AN	L
(44418, 75200, 1784)	44418	75200	1784	73537812439720820	648518346467393543	R	AN	R
(44601, 75200, 1783)	44601	75200	1783	73537812439715807	648518346493062208	R	DN		VLT	DNxl117
(44818, 75200, 1785)	44818	75200	1785	73537812439706357	648518346506853790	R	DN		VLT	DNxl131
(44728, 75200, 1771)	44728	75200	1771	73537812439674789	648518346491675759	R	DN		none	DNg62
(44876, 75200, 1770)	44876	75200	1770	73537812439660786	648518346487689898	R	AN	L
(45079, 75200, 1775)	45079	75200	1775	73608181183919121	648518346499234398	R	DN		VLT	DNxl091
(44972, 75200, 1783)	44972	75200	1783	73537812439710923	648518346486434253	R	DN		none	DNfl026
(45075, 75200, 1791)	45075	75200	1791	73608181183960802	648518346511555952	R	DN		DMT	DNfl038
(45013, 75200, 1803)	45013	75200	1803	73537812506438132	648518346494660274	R	DN		VLT	DNxl127
(45071, 75200, 1818)	45071	75200	1818	73608181250705662	648518346486421197	R	AN	L
(44871, 75200, 1815)	44871	75200	1815	73537812506614572	648518346485705747	R	AN
(44771, 75200, 1807)	44771	75200	1807	73537812506555080	648518346496730084	R	DN		VLT	DNg44
(44729, 75200, 1816)	44729	75200	1816	73537812506611486	648518346486654105	R	DN		VLT	DNfl021
(44653, 75200, 1812)	44653	75200	1812	73537812506592771	648518346493785376	R	DN		VLT	DNfl021
(44590, 75200, 1803)	44590	75200	1803	73537812506438065	648518346494275304	R	DN		VLT	DNxl078
(44530, 75200, 1808)	44530	75200	1808	73537812506603639	648518346484498765	R	DN		VLT	DNxl067
(44579, 75200, 1816)	44579	75200	1816	73537812506614571	648518346496789656	R	DN		none	DNfl025
(44408, 75200, 1800)	44408	75200	1800	73537812439742163	648518346514079966	R	DN		VLT	DNxl998
(44298, 75200, 1806)	44298	75200	1806	73537812506568120	648518346511003701	R	DN		VLT	DNg47
(44246, 75200, 1816)	44246	75200	1816	73537812506624655	648518346477147408	R	AN	L
(45723, 75200, 1786)	45723	75200	1786	73608181183950264	648518346501670762	R	DN		none	DNfl033
(44306, 75200, 1918)	44306	75200	1918	73537812506886230	648518346479195090	R	other
(43852, 75200, 1906)	43852	75200	1906	73537812506818915	648518346493247516	R	DN		DMT	DNg15
(43053, 75200, 1930)	43053	75200	1930	73537812573508437	648518346482979262	R	other
(43483, 75200, 1926)	43483	75200	1926	73537812506810275	648518346492735417	R	AN	L
(43622, 75200, 1934)	43622	75200	1934	73537812573502885	648518346490517757	R	DN		CVL	DNg59
(43535, 75200, 1940)	43535	75200	1940	73537812573609108	648518346496655156	R	DN		VTV	DNxl094
(43419, 75200, 1945)	43419	75200	1945	73537812573618736	648518346494106635	R	AN	R
(43433, 75200, 1937)	43433	75200	1937	73537812573597050	648518346491275194	R	AN	R
(43530, 75200, 1952)	43530	75200	1952	73537812573635020	648518346488589193	R	AN
(43621, 75200, 1944)	43621	75200	1944	73537812573607307	648518346494321522	R	AN	L
(43757, 75200, 1932)	43757	75200	1932	73537812573553075	648518346496387157	R	AN	R
(43773, 75200, 1958)	43773	75200	1958	73537812573642240	648518346472489778	R	AN
(43822, 75200, 1943)	43822	75200	1943	73537812573609041	648518346484891293	R	AN	L
(43821, 75200, 1950)	43821	75200	1950	73537812573617009	648518346484219677	R	AN
(43675, 75200, 1954)	43675	75200	1954	73537812573633866	648518346512518558	R	AN
(43673, 75200, 1948)	43673	75200	1948	73537812573618718	648518346494621611	R	AN
(43514, 75200, 1971)	43514	75200	1971	73537812573648765	648518346488500408	R	AN
(42967, 75200, 1981)	42967	75200	1981	73467443829626267	648518346473109604	R	other
(42660, 75200, 2001)	42660	75200	2001	73467443829669914	648518346490993784	R	AN	L
(43322, 75200, 1993)	43322	75200	1993	73537812573670283	648518346500165119	R	AN	R
(42988, 75200, 2016)	42988	75200	2016	73467443829686706	648518346496802684	R	AN	L
(42621, 75200, 2024)	42621	75200	2024	73467443829711654	648518346515855178	R	AN	L
(42422, 75200, 1989)	42422	75200	1989	73467443829639115	648518346483728303	R	DN		CVL	DNg80
(42190, 75200, 1987)	42190	75200	1987	73467443829644156	648518346479273170	R	DN		CVL	DNxl107
(42307, 75200, 1971)	42307	75200	1971	73467443829610739	648518346486642145	R	AN	R
(42307, 75200, 1964)	42307	75200	1964	73467443829587357	648518346518523990	R	DN		DLV	DNxn165
(42424, 75200, 1966)	42424	75200	1966	73467443829595819	648518346490929784	R	AN	R
(42453, 75200, 1950)	42453	75200	1950	73467443829582880	648518346477596567	R	DN		DLV	DNd02
(42397, 75200, 1925)	42397	75200	1925	73467443762728633	648518346486187204	R	AN	R
(42717, 75200, 1909)	42717	75200	1909	73467443762684996	648518346515826682	R	AN	L
(43007, 75200, 1893)	43007	75200	1893	73467443762629459	648518346512686750	R	AN
(42804, 75200, 1895)	42804	75200	1895	73467443762672524	648518346506932040	R	AN	L
(42876, 75200, 1895)	42876	75200	1895	73467443762667522	648518346526083543	R	AN	L
(42932, 75200, 1900)	42932	75200	1900	73467443762675087	648518346491445178	R	AN	R
(42477, 75200, 1907)	42477	75200	1907	73467443762692637	648518346511325237	R	SA		DLV
(42495, 75200, 1913)	42495	75200	1913	73467443762709847	648518346490176778	R	SA		DLV
(42531, 75200, 1908)	42531	75200	1908	73467443762697601	648518346498163610	R	SA		DLV
(42556, 75200, 1917)	42556	75200	1917	73467443762775721	648518346479660005	R	SA		DLV
(42423, 75200, 1910)	42423	75200	1910	73467443762703198	648518346483806357	R	SA		DLV
(42397, 75200, 1896)	42397	75200	1896	73467443762656748	648518346496982580	R	AN	R
(42596, 75200, 1890)	42596	75200	1890	73467443762654007	648518346475345249	R	AN	R
(42616, 75200, 1871)	42616	75200	1871	73467443762584759	648518346484920477	R	AN	L
(42316, 75200, 1875)	42316	75200	1875	73467443762602224	648518346494319099	R	AN	L
(42137, 75200, 1879)	42137	75200	1879	73467443762629419	648518346487686058	R	AN	L
(42234, 75200, 1888)	42234	75200	1888	73467443762635400	648518346500656053	R	AN	L
(42039, 75200, 1886)	42039	75200	1886	73467443762614560	648518346477598684	R	AN	L
(42121, 75200, 1908)	42121	75200	1908	73467443762690065	648518346481078874	R	AN	R
(42253, 75200, 1907)	42253	75200	1907	73467443762692591	648518346467324935	R	SA		DLV
(42272, 75200, 1911)	42272	75200	1911	73467443762700265	648518346509589050	R	SA		DLV
(42314, 75200, 1912)	42314	75200	1912	73467443762706321	648518346486467232	R	SA		DLV
(42247, 75200, 1915)	42247	75200	1915	73467443762709868	648518346479473874	R	SA	R	DLV
(42225, 75200, 1912)	42225	75200	1912	73467443762706379	648518346478167277	R	SA		DLV
(42137, 75200, 1914)	42137	75200	1914	73467443762706341	648518346478788180	R	SA		DLV
(42088, 75200, 1912)	42088	75200	1912	73467443762706350	648518346494666373	R	SA		DLV
(42079, 75200, 1919)	42079	75200	1919	73467443762741242	648518346477792237	R	DN		DLV	DNg23
(41989, 75200, 1927)	41989	75200	1927	73467443762761245	648518346481454437	R	AN	R
(42070, 75200, 1934)	42070	75200	1934	73467443829492405	648518346521657337	R	AN	L
(42189, 75200, 1939)	42189	75200	1939	73467443829553351	648518346470603774	R	AN	R
(42225, 75200, 1952)	42225	75200	1952	73467443829578158	648518346485643539	R	AN	R
(42041, 75200, 1952)	42041	75200	1952	73467443829575724	648518346481705661	R	AN	R
(41929, 75200, 1958)	41929	75200	1958	73467443829587377	648518346473080420	R	AN	R
(41905, 75200, 1945)	41905	75200	1945	73467443829573626	648518346496329789	R	doubleseed	R
(41806, 75200, 1956)	41806	75200	1956	73467443829582890	648518346517309989	R	AN	L
(41797, 75200, 1949)	41797	75200	1949	73467443829575760	648518346494278535	R	other
(41849, 75200, 1940)	41849	75200	1940	73467443829537709	648518346488065303	R	AN	L
(41703, 75200, 1940)	41703	75200	1940	73467443829531626	648518346494213131	R	AN	R
(41708, 75200, 1953)	41708	75200	1953	73467443829580744	648518346481624769	R	doubleseed	R
(41593, 75200, 1958)	41593	75200	1958	73467443829589598	648518346486632653	R	DN		VTV	DNxn184
(41732, 75200, 1980)	41732	75200	1980	73467443829599866	648518346509763459	R	AN	L
(42099, 75200, 1980)	42099	75200	1980	73467443829636932	648518346499332071	R	AN	L
(42139, 75200, 1967)	42139	75200	1967	73467443829606337	648518346478231509	R	AN	R
(41983, 75200, 1966)	41983	75200	1966	73467443829604185	648518346512179758	R	AN	R
(42008, 75200, 1996)	42008	75200	1996	73467443829664575	648518346489674348	R	AN	R
(41849, 75200, 2004)	41849	75200	2004	73467443829666272	648518346496947764	R	AN	L
(41732, 75200, 2006)	41732	75200	2006	73467443829669905	648518346494024583	R	AN	L
(41537, 75200, 2007)	41537	75200	2007	73467443829683596	648518346476799760	R	DN		VTV	DNg20
(41426, 75200, 1997)	41426	75200	1997	73467443829645818	648518346481184090	R	AN	R
(41394, 75200, 2009)	41394	75200	2009	73467443829688005	648518346489297516	R	AN	L
(41256, 75200, 2006)	41256	75200	2006	73467443829683589	648518346480002277	R	doubleseed	R
(41282, 75200, 2016)	41282	75200	2016	73467443829696925	648518346496758500	R	DN		VTV	DNxn166
(40747, 75200, 2002)	40747	75200	2002	73397075085461169	648518346521690617	R	AN	R
(40715, 75200, 2017)	40715	75200	2017	73397075085506513	648518346499727171	R	DN		VTV	DNxn180
(40883, 75200, 2007)	40883	75200	2007	73397075085488410	648518346474280898	R	SA		VTV
(41047, 75200, 2002)	41047	75200	2002	73467443829666259	648518346491961644	R	DN		VTV	DNxl071
(41158, 75200, 1996)	41158	75200	1996	73467443829663104	648518346492139147	R	AN	L
(41118, 75200, 2001)	41118	75200	2001	73467443829667849	648518346471661467	R	DN		VTV	DNg83
(41098, 75200, 2007)	41098	75200	2007	73467443829676738	648518346490869112	R	DN		VTV	DNxl071
(40984, 75200, 2008)	40984	75200	2008	73467443829680415	648518346496555093	R	SA		VTV
(40946, 75200, 2003)	40946	75200	2003	73397075085474559	648518346489590105	R	AN	L
(40950, 75200, 1987)	40950	75200	1987	73397075085457058	648518346497391640	R	AN	L
(41216, 75200, 1975)	41216	75200	1975	73467443829622792	648518346507385375	R	AN	R
(41396, 75200, 1956)	41396	75200	1956	73467443829578141	648518346495562831	R	doubleseed	L
(41377, 75200, 1939)	41377	75200	1939	73467443829515900	648518346481636545	R	AN	R
(41586, 75200, 1943)	41586	75200	1943	73467443829556226	648518346484165661	R	AN	R
(41190, 75200, 2025)	41190	75200	2025	73467443829705781	648518346486348946	R	AN	L
(41098, 75200, 2019)	41098	75200	2019	73467443829695376	648518346478219477	R	AN	L
(41140, 75200, 2012)	41140	75200	2012	73467443829685130	648518346517831784	R	other
(41029, 75200, 2013)	41029	75200	2013	73467443829687986	648518346479705588	R	DN		VTV	DNfl013
(40928, 75200, 2019)	40928	75200	2019	73397075085509443	648518346475912162	R	DN		VTV	DNxl132
(40905, 75200, 2012)	40905	75200	2012	73397075085494349	648518346483051238	R	SA		VTV
(40821, 75200, 2031)	40821	75200	2031	73397075085528139	648518346502330535	R	DN		VTV	DNxl096
(40941, 75200, 2032)	40941	75200	2032	73397075085521696	648518346497990298	R	AN	R
(40653, 75200, 2031)	40653	75200	2031	73397075085518999	648518346496507989	R	doubleseed	R
(40460, 75200, 2035)	40460	75200	2035	73397075085530616	648518346488514801	R	AN	L
(40500, 75200, 2023)	40500	75200	2023	73397075085508030	648518346499802949	R	doubleseed	R
(40384, 75200, 2025)	40384	75200	2025	73397075085516241	648518346510126630	R	doubleseed	R
(40199, 75200, 2037)	40199	75200	2037	73397075085532842	648518346484573085	R	AN	R
(40078, 75200, 2027)	40078	75200	2027	73397075085508047	648518346495037618	R	DN		VTV	DNg98
(41019, 75200, 2025)	41019	75200	2025	73467443829710543	648518346477154760	R	AN	L
(39371, 75200, 2030)	39371	75200	2030	73397075085523069	648518346486436521	R	AN	R
(39319, 75200, 2017)	39319	75200	2017	73397075085498821	648518346474308717	R	AN	R
(39493, 75200, 2022)	39493	75200	2022	73397075085510673	648518346488587503	R	AN	L
(39504, 75200, 2030)	39504	75200	2030	73397075085521697	648518346477182152	R	AN	L
(39659, 75200, 2031)	39659	75200	2031	73397075085525745	648518346491054883	R	DN		VTV	DNd04
(39766, 75200, 2017)	39766	75200	2017	73397075085504837	648518346491179811	R	AN	L
(39653, 75200, 2016)	39653	75200	2016	73397075085503218	648518346489836895	R	doubleseed	L
(39578, 75200, 2013)	39578	75200	2013	73397075085503234	648518346500499672	R	AN
(39663, 75200, 2008)	39663	75200	2008	73397075085486861	648518346459888132	R	AN	L
(39833, 75200, 2004)	39833	75200	2004	73397075085486847	648518346481892797	R	AN	L
(39942, 75200, 2005)	39942	75200	2005	73397075085491465	648518346498121114	R	doubleseed	L
(39874, 75200, 2013)	39874	75200	2013	73397075085494348	648518346502536019	R	AN	L
(39934, 75200, 2015)	39934	75200	2015	73397075085494346	648518346492594361	R	doubleseed	L
(40048, 75200, 2013)	40048	75200	2013	73397075085495810	648518346497646183	R	AN	L
(40131, 75200, 2004)	40131	75200	2004	73397075085483573	648518346509700995	R	AN	R
(40073, 75200, 1999)	40073	75200	1999	73397075085474631	648518346500340405	R	AN	L
(40178, 75200, 1993)	40178	75200	1993	73397075085458957	648518346487582355	R	AN	L
(40317, 75200, 1986)	40317	75200	1986	73397075085442890	648518346482886441	R	AN	L
(40323, 75200, 1977)	40323	75200	1977	73397075085426525	648518346488555145	R	AN	R
(40423, 75200, 1982)	40423	75200	1982	73397075085449238	648518346521667065	R	AN	R
(40420, 75200, 1975)	40420	75200	1975	73397075085426522	648518346490823597	R	AN	L
(40520, 75200, 1972)	40520	75200	1972	73397075085424268	648518346499538267	R	AN	L
(40538, 75200, 1978)	40538	75200	1978	73397075085440809	648518346483842965	R	AN	L
(40528, 75200, 1986)	40528	75200	1986	73397075085455144	648518346489556751	R	AN	R
(40489, 75200, 1994)	40489	75200	1994	73397075085469208	648518346521685497	R	AN	L
(40474, 75200, 2001)	40474	75200	2001	73397075085481849	648518346517974376	R	AN	L
(40414, 75200, 2004)	40414	75200	2004	73397075085478378	648518346492164370	R	AN	L
(40375, 75200, 2012)	40375	75200	2012	73397075085488405	648518346483430564	R	AN	R
(40466, 75200, 2009)	40466	75200	2009	73397075085488476	648518346501446243	R	AN	L
(40538, 75200, 2000)	40538	75200	2000	73397075085481788	648518346464381182	R	other
(40576, 75200, 1994)	40576	75200	1994	73397075085469219	648518346488173086	R	AN	L
(40596, 75200, 2001)	40596	75200	2001	73397075085478400	648518346494572008	R	EA
(40642, 75200, 1988)	40642	75200	1988	73397075085445112	648518346486738172	R	AN	L
(40646, 75200, 1979)	40646	75200	1979	73397075085432574	648518346490532444	R	AN	R
(40723, 75200, 1978)	40723	75200	1978	73397075085436548	648518346492499395	R	AN	R
(40731, 75200, 1984)	40731	75200	1984	73397075085447249	648518346495751755	R	AN	R
(40743, 75200, 1988)	40743	75200	1988	73397075085451231	648518346507309128	R	AN	L
(40772, 75200, 1972)	40772	75200	1972	73397075085426571	648518346481833119	R	AN	L
(40714, 75200, 1967)	40714	75200	1967	73397075085408043	648518346491199674	R	AN	L
(40752, 75200, 1959)	40752	75200	1959	73397075085388894	648518346459862788	R	AN	L
(40838, 75200, 1966)	40838	75200	1966	73397075085403699	648518346500729449	R	doubleseed	R
(40826, 75200, 1955)	40826	75200	1955	73397075085374554	648518346494118279	R	AN	L
(40898, 75200, 1954)	40898	75200	1954	73397075085376934	648518346477676695	R	AN	L
(40867, 75200, 1950)	40867	75200	1950	73397075085370078	648518346489946163	R	AN
(41033, 75200, 1961)	41033	75200	1961	73467443829585075	648518346521566969	R	doubleseed	R
(41252, 75200, 1953)	41252	75200	1953	73467443829571433	648518346494772402	R	doubleseed	R
(41192, 75200, 1944)	41192	75200	1944	73467443829563991	648518346517521988	R	AN	L
(41054, 75200, 1933)	41054	75200	1933	73467443829371222	648518346493753848	R	AN	R
(40785, 75200, 1944)	40785	75200	1944	73397075085365446	648518346486150048	R	DN		VTV	DNxn151
(40582, 75200, 1955)	40582	75200	1955	73397075085384108	648518346496954540	R	AN	L
(40584, 75200, 1961)	40584	75200	1961	73397075085401702	648518346479135440	R	AN	L
(40569, 75200, 1967)	40569	75200	1967	73397075085410361	648518346487755946	R	AN	L
(40085, 75200, 1981)	40085	75200	1981	73397075085436532	648518346521739001	R	AN	L
(40027, 75200, 1990)	40027	75200	1990	73397075085463090	648518346504958342	R	AN	L
(39901, 75200, 1990)	39901	75200	1990	73397075085463083	648518346478501492	R	DN		VTV	DNxn127
(39938, 75200, 1981)	39938	75200	1981	73397075085447247	648518346478896212	R	AN	L
(39924, 75200, 1972)	39924	75200	1972	73397075085434618	648518346510127654	R	AN	L
(39793, 75200, 1974)	39793	75200	1974	73397075085430456	648518346479571922	R	AN	L
(39783, 75200, 1985)	39783	75200	1985	73397075085442873	648518346491232632	R	AN	L
(39684, 75200, 1993)	39684	75200	1993	73397075085467305	648518346488173854	R	AN	L
(39520, 75200, 2008)	39520	75200	2008	73397075085488424	648518346477822478	R	AN	R
(39487, 75200, 1998)	39487	75200	1998	73397075085480101	648518346512131519	R	AN	R
(39400, 75200, 2005)	39400	75200	2005	73397075085489988	648518346504124512	R	AN	R
(39156, 75200, 2016)	39156	75200	2016	73397075085508046	648518346521668601	R	AN	R
(39090, 75200, 2029)	39090	75200	2029	73397075085518991	648518346492928242	R	AN	R
(39013, 75200, 2019)	39013	75200	2019	73397075085506501	648518346496066762	R	AN	R
(39096, 75200, 2010)	39096	75200	2010	73397075085492879	648518346494826930	R	AN	R
(39305, 75200, 1995)	39305	75200	1995	73397075085465201	648518346495445174	R	AN	R
(39394, 75200, 1987)	39394	75200	1987	73397075085451203	648518346512410270	R	SA	R	VTV
(39406, 75200, 1977)	39406	75200	1977	73397075085424234	648518346482876969	R	AN	L
(39506, 75200, 1974)	39506	75200	1974	73397075085438603	648518346518348118	R	AN	R
(39502, 75200, 1981)	39502	75200	1981	73397075085432554	648518346480981213	R	AN	L
(39524, 75200, 1988)	39524	75200	1988	73397075085453090	648518346490047194	R	AN	L
(39617, 75200, 1984)	39617	75200	1984	73397075085440812	648518346484036637	R	AN	L
(39709, 75200, 1979)	39709	75200	1979	73397075085432580	648518346490266395	R	AN	L
(39651, 75200, 1970)	39651	75200	1970	73397075085403728	648518346511957616	R	AN	L
(39769, 75200, 1962)	39769	75200	1962	73397075085405891	648518346486399624	R	AN	R
(39895, 75200, 1961)	39895	75200	1961	73397075085391138	648518346494201867	R	AN	L
(40029, 75200, 1962)	40029	75200	1962	73397075085393381	648518346476942792	R	AN	R
(40116, 75200, 1969)	40116	75200	1969	73397075085408054	648518346504958854	R	AN	R
(40151, 75200, 1958)	40151	75200	1958	73397075085397658	648518346510126374	R	AN	L
(40226, 75200, 1958)	40226	75200	1958	73397075085384105	648518346492120459	R	AN	L
(40284, 75200, 1964)	40284	75200	1964	73397075085405883	648518346508982138	R	AN	L
(40319, 75200, 1947)	40319	75200	1947	73397075085360633	648518346517282884	R	AN	R
(40445, 75200, 1951)	40445	75200	1951	73397075085376947	648518346497179564	R	DN		VTV	DNg85
(40590, 75200, 1938)	40590	75200	1938	73397075085185766	648518346464943733	R	DN		VTV	DNg87
(40689, 75200, 1925)	40689	75200	1925	73397075018687303	648518346482418836	R	AN	L
(40791, 75200, 1907)	40791	75200	1907	73397075018481587	648518346481627039	R	AN	L
(40944, 75200, 1915)	40944	75200	1915	73397075018503339	648518346497159041	R	AN	L
(41118, 75200, 1904)	41118	75200	1904	73467443762679962	648518346490143706	R	doubleseed	R
(41203, 75200, 1911)	41203	75200	1911	73467443762700261	648518346474435437	R	doubleseed
(41136, 75200, 1918)	41136	75200	1918	73467443762761374	648518346477899989	R	AN	L
(41147, 75200, 1926)	41147	75200	1926	73467443762928155	648518346475574196	R	AN	R
(41478, 75200, 1916)	41478	75200	1916	73467443762677481	648518346480002277	R	AN	R
(41199, 75200, 1931)	41199	75200	1931	73467443829371240	648518346502015338	R	AN	R
(41071, 75200, 1874)	41071	75200	1874	73467443762597023	648518346491179384	R	DN		DLV	DNx01
(41413, 75200, 1893)	41413	75200	1893	73467443762662261	648518346487906004	R	AN	L
(41663, 75200, 1902)	41663	75200	1902	73467443762667529	648518346479458002	R	AN	L
(41762, 75200, 1919)	41762	75200	1919	73467443762728744	648518346482825893	R	AN	R
(43496, 75200, 1799)	43496	75200	1799	73537812439730885	648518346486059902	R	DN		DLV	DNxl106
(43780, 75200, 1807)	43780	75200	1807	73537812506598695	648518346475311540	R	AN	L
(43870, 75200, 1800)	43870	75200	1800	73537812439774042	648518346515824378	R	AN	L
(43868, 75200, 1810)	43868	75200	1810	73537812506586284	648518346504326380	R	DN		DLV	DNxl087
(44107, 75200, 1814)	44107	75200	1814	73537812506592778	648518346488329353	R	AN	L
(43807, 75200, 1826)	43807	75200	1826	73537812506644277	648518346507638137	R	AN	L
(43991, 75200, 1823)	43991	75200	1823	73537812506629540	648518346482875689	R	AN	R
(44006, 75200, 1834)	44006	75200	1834	73537812506656845	648518346503213179	R	AN	R
(44064, 75200, 1839)	44064	75200	1839	73537812506661016	648518346493110960	R	AN	L
(44018, 75200, 1852)	44018	75200	1852	73537812506693416	648518346479395004	R	AN	L
(44139, 75200, 1846)	44139	75200	1846	73537812506679829	648518346488415672	R	AN	R
(44177, 75200, 1861)	44177	75200	1861	73537812506711634	648518346486614449	R	AN	R
(43528, 75200, 1854)	43528	75200	1854	73537812506699571	648518346486980505	R	AN	R
(43807, 75200, 1857)	43807	75200	1857	73537812506706344	648518346489578073	R	AN	L
(43477, 75200, 1831)	43477	75200	1831	73537812506646425	648518346492684473	R	AN	L
(43300, 75200, 1829)	43300	75200	1829	73537812506644276	648518346466192176	R	DN		DLV	DNxl112
(43274, 75200, 1844)	43274	75200	1844	73537812506671043	648518346475226721	R	DN		DLV	DNxl068
(43463, 75200, 1842)	43463	75200	1842	73537812506686809	648518346498428242	R	AN	L
(43376, 75200, 1851)	43376	75200	1851	73537812506697704	648518346495595408	R	AN	R
(43361, 75200, 1856)	43361	75200	1856	73537812506706358	648518346498661616	R	AN	L
(43364, 75200, 1863)	43364	75200	1863	73537812506722903	648518346500214790	R	AN	L
(43242, 75200, 1861)	43242	75200	1861	73537812506709808	648518346467223022	R	AN	L
(43143, 75200, 1876)	43143	75200	1876	73537812506745272	648518346492993600	R	AN	L
(43289, 75200, 1870)	43289	75200	1870	73537812506730071	648518346495616335	R	AN	L
(43308, 75200, 1874)	43308	75200	1874	73537812506740123	648518346512858782	R	AN	L
(43407, 75200, 1870)	43407	75200	1870	73537812506724577	648518346479639028	R	AN	L
(43233, 75200, 1884)	43233	75200	1884	73537812506753696	648518346517955688	R	AN	L
(35333, 75200, 1925)	35333	75200	1925	73256337530162737	648518346474435437	L	AN
(42891, 75200, 1876)	42891	75200	1876	73467443762617284	648518346484827037	R	AN
(43000, 75200, 1854)	43000	75200	1854	73467443762535703	648518346482430356	R	AN	L
(43072, 75200, 1843)	43072	75200	1843	73537812506661006	648518346515689290	R	AN	L
(43107, 75200, 1825)	43107	75200	1825	73537812506627179	648518346493900536	R	AN	R
(42974, 75200, 1822)	42974	75200	1822	73467443762491834	648518346501674346	R	AN	L
(42845, 75200, 1820)	42845	75200	1820	73467443762471819	648518346499974611	R	AN	L
(42697, 75200, 1818)	42697	75200	1818	73467443762463679	648518346483147172	R	DN		DLV	DNxn163
(42547, 75200, 1837)	42547	75200	1837	73467443762505830	648518346496175050	R	AN	R
(42772, 75200, 1851)	42772	75200	1851	73467443762525054	648518346515744762	R	AN	L
(42441, 75200, 1855)	42441	75200	1855	73467443762553870	648518346517772136	R	AN	L
(42390, 75200, 1836)	42390	75200	1836	73467443762512974	648518346459874052	R	AN	L
(42443, 75200, 1823)	42443	75200	1823	73467443762482169	648518346487004825	R	AN	L
(42392, 75200, 1809)	42392	75200	1809	73467443762405016	648518346479415996	R	AN	L
(42508, 75200, 1788)	42508	75200	1788	73467443695610282	648518346512736926	R	AN	R
(42234, 75200, 1823)	42234	75200	1823	73467443762474491	648518346494720277	R	AN	L
(42200, 75200, 1841)	42200	75200	1841	73467443762520180	648518346484413479	R	AN	R
(42813, 75200, 1835)	42813	75200	1835	73467443762491760	648518346486553391	R	DN		DLV	DNxl123
(42974, 75200, 1834)	42974	75200	1834	73467443762496278	648518346499234654	R	DN		DLV	DNp23
(42963, 75200, 1843)	42963	75200	1843	73467443762520251	648518346484904349	R	AN	R
(43087, 75200, 1869)	43087	75200	1869	73537812506726391	648518346489843551	R	AN	L
(42981, 75200, 1903)	42981	75200	1903	73467443762675054	648518346498217236	R	AN	L
(41692, 75200, 1886)	41692	75200	1886	73467443762626289	648518346498476016	R	AN	L
(41801, 75200, 1895)	41801	75200	1895	73467443762651611	648518346486870241	R	AN	L
(41949, 75200, 1909)	41949	75200	1909	73467443762687550	648518346517652772	R	AN	L
(42019, 75200, 1870)	42019	75200	1870	73467443762589653	648518346494869170	R	AN	R
(42145, 75200, 1864)	42145	75200	1864	73467443762561417	648518346511268149	R	AN	L
(42067, 75200, 1851)	42067	75200	1851	73467443762551123	648518346492280108	R	AN	R
(42038, 75200, 1835)	42038	75200	1835	73467443762515198	648518346481263717	R	AN	L
(41943, 75200, 1844)	41943	75200	1844	73467443762510637	648518346478859092	R	AN	R
(41726, 75200, 1845)	41726	75200	1845	73467443762527704	648518346501459811	R	AN	L
(41854, 75200, 1828)	41854	75200	1828	73467443762491803	648518346480623069	R	AN	R
(41839, 75200, 1834)	41839	75200	1834	73467443762501234	648518346517452069	R	AN	L
(41919, 75200, 1832)	41919	75200	1832	73467443762494028	648518346512223278	R	AN	L
(41975, 75200, 1821)	41975	75200	1821	73467443762469014	648518346487846736	R	DN		DLV	DNg56
(41691, 75200, 1820)	41691	75200	1820	73467443762469013	648518346479477137	R	AN	L
(41450, 75200, 1841)	41450	75200	1841	73467443762517564	648518346476008418	R	AN	L
(41435, 75200, 1854)	41435	75200	1854	73467443762558841	648518346512150463	R	AN	R
(41517, 75200, 1857)	41517	75200	1857	73467443762561429	648518346500636597	R	AN	R
(41503, 75200, 1862)	41503	75200	1862	73467443762584767	648518346480860637	R	AN	L
(41563, 75200, 1858)	41563	75200	1858	73467443762569557	648518346478888655	R	AN	L
(41558, 75200, 1865)	41558	75200	1865	73467443762597082	648518346508958527	R	AN	L
(41624, 75200, 1861)	41624	75200	1861	73467443762569543	648518346491222458	R	AN	R
(41648, 75200, 1865)	41648	75200	1865	73467443762580131	648518346481939133	R	AN	L
(41719, 75200, 1863)	41719	75200	1863	73467443762587253	648518346489956915	R	AN	R
(41781, 75200, 1862)	41781	75200	1862	73467443762582490	648518346512348462	R	AN	L
(41748, 75200, 1867)	41748	75200	1867	73467443762599670	648518346493071388	R	AN	R
(41840, 75200, 1865)	41840	75200	1865	73467443762582474	648518346517575236	R	AN	R
(41852, 75200, 1861)	41852	75200	1861	73467443762572430	648518346480748289	R	AN	L
(41937, 75200, 1859)	41937	75200	1859	73467443762569515	648518346483682965	R	AN	L
(41999, 75200, 1866)	41999	75200	1866	73467443762582482	648518346502266707	R	AN	R
(41926, 75200, 1866)	41926	75200	1866	73467443762582451	648518346494551541	R	AN	R
(41949, 75200, 1871)	41949	75200	1871	73467443762597004	648518346492167442	R	AN	R
(41886, 75200, 1871)	41886	75200	1871	73467443762587202	648518346509345155	R	AN	L
(41818, 75200, 1871)	41818	75200	1871	73467443762597060	648518346494663090	R	AN	L
(41834, 75200, 1876)	41834	75200	1876	73467443762609583	648518346490277659	R	AN	L
(41663, 75200, 1872)	41663	75200	1872	73467443762607046	648518346487702954	R	AN	L
(41464, 75200, 1875)	41464	75200	1875	73467443762607076	648518346493753592	R	AN
(41236, 75200, 1922)	41236	75200	1922	73467443762775736	648518346490297297	R	AN	L
(40676, 75200, 1772)	40676	75200	1772	73397074951316787	648518346491744273	R	AN	L
(41511, 75200, 1773)	41511	75200	1773	73467443695507540	648518346523998725	R	DN		DLV	DNp02
(41838, 75200, 1799)	41838	75200	1799	73467443695632338	648518346499724869	R	AN	L
(42035, 75200, 1785)	42035	75200	1785	73467443695582206	648518346497151640	R	AN	L
(42117, 75200, 1754)	42117	75200	1754	73467443695469084	648518346472410377	R	DN		DLV	DNp55
(42269, 75200, 1771)	42269	75200	1771	73467443695546185	648518346518947039	R	AN	L
(42403, 75200, 1765)	42403	75200	1765	73467443695520633	648518346491981612	R	DN		DLV	DNg21
(42568, 75200, 1752)	42568	75200	1752	73467443695500414	648518346507131167	R	DN		VTV	DNp42
(41952, 75200, 1770)	41952	75200	1770	73467443695540648	648518346501208152	R	DN		DLV	DNxl084
(41894, 75200, 1780)	41894	75200	1780	73467443695551814	648518346495098806	R	AN	L
(42080, 75200, 1805)	42080	75200	1805	73467443762254773	648518346486699652	R	AN	L
(41402, 75200, 1828)	41402	75200	1828	73467443762489363	648518346495947408	R	AN	R
(41473, 75200, 1826)	41473	75200	1826	73467443762484608	648518346484903069	R	AN	R
(41317, 75200, 1833)	41317	75200	1833	73467443762494006	648518346477161232	R	AN	L
(41359, 75200, 1832)	41359	75200	1832	73467443762501242	648518346495447659	R	AN	L
(41352, 75200, 1837)	41352	75200	1837	73467443762508218	648518346492750011	R	AN	R
(41351, 75200, 1841)	41351	75200	1841	73467443762522677	648518346489837663	R	AN	R
(41286, 75200, 1840)	41286	75200	1840	73467443762520157	648518346524268293	R	AN	L
(41065, 75200, 1834)	41065	75200	1834	73467443762503555	648518346476722806	R	AN	L
(40917, 75200, 1810)	40917	75200	1810	73397075018081483	648518346465218421	R	AN	L
(40966, 75200, 1798)	40966	75200	1798	73467443695742056	648518346503900577	R	AN	L
(40940, 75200, 1801)	40940	75200	1801	73397074951583680	648518346510857346	R	AN	R
(41012, 75200, 1804)	41012	75200	1804	73467443762254916	648518346499651212	R	AN	L
(41041, 75200, 1810)	41041	75200	1810	73467443762458351	648518346492559043	R	AN	R
(41066, 75200, 1816)	41066	75200	1816	73467443762452038	648518346517569348	R	AN	L
(41058, 75200, 1821)	41058	75200	1821	73467443762471854	648518346505026419	R	AN	L
(41114, 75200, 1821)	41114	75200	1821	73467443762474439	648518346488548591	R	AN	L
(41160, 75200, 1824)	41160	75200	1824	73467443762482241	648518346481957821	R	AN	L
(41228, 75200, 1828)	41228	75200	1828	73467443762491785	648518346502668358	R	AN	R
(41252, 75200, 1832)	41252	75200	1832	73467443762496298	648518346492164626	R	AN	L
(41225, 75200, 1837)	41225	75200	1837	73467443762512996	648518346486889185	R	AN	L
(41230, 75200, 1841)	41230	75200	1841	73467443762541047	648518346496900909	R	AN	L
(41266, 75200, 1837)	41266	75200	1837	73467443762510610	648518346489906380	R	AN	L
(41162, 75200, 1840)	41162	75200	1840	73467443762515177	648518346488056599	R	AN	R
(41100, 75200, 1842)	41100	75200	1842	73467443762522660	648518346459409412	R	AN	R
(41049, 75200, 1842)	41049	75200	1842	73467443762535761	648518346501389453	R	AN	L
(41002, 75200, 1841)	41002	75200	1841	73467443762527734	648518346517557316	R	AN	L
(40976, 75200, 1845)	40976	75200	1845	73467443762543580	648518346489954266	R	doubleseed
(40944, 75200, 1849)	40944	75200	1849	73397075018329063	648518346493970801	R	AN	L
(41010, 75200, 1847)	41010	75200	1847	73467443762561515	648518346474410605	R	AN	L
(41072, 75200, 1846)	41072	75200	1846	73467443762541012	648518346514428203	R	AN	L
(40203, 75200, 1867)	40203	75200	1867	73397075018371880	648518346490140890	R	AN	L
(40452, 75200, 1879)	40452	75200	1879	73397075018420798	648518346511966576	R	AN	R
(40598, 75200, 1863)	40598	75200	1863	73397075018374281	648518346512518814	R	DN		VTV	DNg84
(40682, 75200, 1871)	40682	75200	1871	73397075018393401	648518346486915836	R	AN	L
(40762, 75200, 1855)	40762	75200	1855	73397075018350619	648518346496074301	R	AN	R
(40690, 75200, 1883)	40690	75200	1883	73397075018416236	648518346507633273	R	AN	L
(40724, 75200, 1890)	40724	75200	1890	73397075018445597	648518346502423463	R	AN	L
(40608, 75200, 1894)	40608	75200	1894	73397075018456513	648518346489576281	R	AN	R
(40435, 75200, 1901)	40435	75200	1901	73397075018442842	648518346493754104	R	AN	L
(40275, 75200, 1912)	40275	75200	1912	73397075018494758	648518346486450913	R	AN	L
(40225, 75200, 1923)	40225	75200	1923	73397075018614172	648518346507634553	R	AN	R
(40094, 75200, 1903)	40094	75200	1903	73397075018456512	648518346494575893	R	AN	L
(40275, 75200, 1892)	40275	75200	1892	73397075018440370	648518346499636574	R	AN	L
(39864, 75200, 1883)	39864	75200	1883	73397075018423095	648518346488195870	R	AN	R
(39917, 75200, 1891)	39917	75200	1891	73397075018432943	648518346476008418	R	doubleseed	L
(39789, 75200, 1893)	39789	75200	1893	73397075018448447	648518346481465487	R	AN	R
(39859, 75200, 1902)	39859	75200	1902	73397075018484114	648518346495587403	R	AN	L
(39789, 75200, 1909)	39789	75200	1909	73397075018476764	648518346502103113	R	AN	R
(39844, 75200, 1910)	39844	75200	1910	73397075018481581	648518346489811581	R	AN	L
(39917, 75200, 1909)	39917	75200	1909	73397075018494892	648518346489561945	R	AN	L
(39970, 75200, 1917)	39970	75200	1917	73397075018687567	648518346474404034	R	DN		VTV	DNxl115
(40809, 75200, 1835)	40809	75200	1835	73397075018309137	648518346496644836	R	DN		DLV	DNg29
(40525, 75200, 1830)	40525	75200	1830	73397075018291148	648518346487704746	R	AN	L
(40707, 75200, 1815)	40707	75200	1815	73397075018245177	648518346531539994	R	AN	L
(40629, 75200, 1801)	40629	75200	1801	73397074951412655	648518346497159297	R	AN	L
(40828, 75200, 1792)	40828	75200	1792	73397074951373311	648518346495850315	R	AN	L
(40617, 75200, 1849)	40617	75200	1849	73397075018353058	648518346495907216	R	AN	R
(40474, 75200, 1845)	40474	75200	1845	73397075018345837	648518346491044129	R	AN	R
(40339, 75200, 1842)	40339	75200	1842	73397075018340994	648518346480128166	R	AN	R
(40361, 75200, 1830)	40361	75200	1830	73397075018301487	648518346515819514	R	AN	R
(40203, 75200, 1826)	40203	75200	1826	73397075018276094	648518346482825637	R	AN	R
(40217, 75200, 1842)	40217	75200	1842	73397075018333916	648518346502749683	R	DN		VTV	DNg57
(40142, 75200, 1841)	40142	75200	1841	73397075018329135	648518346494246135	R	doubleseed
(40103, 75200, 1849)	40103	75200	1849	73397075018338621	648518346488136272	R	AN	R
(40043, 75200, 1844)	40043	75200	1844	73397075018316729	648518346489545305	R	AN	R
(40016, 75200, 1851)	40016	75200	1851	73397075018336285	648518346489926171	R	DN		none	DNfl999
(39914, 75200, 1847)	39914	75200	1847	73397075018321776	648518346472627403	R	AN	R
(39886, 75200, 1855)	39886	75200	1855	73397075018359815	648518346506469154	R	AN	R
(39932, 75200, 1864)	39932	75200	1864	73397075018374308	648518346466129712	R	AN	R
(39731, 75200, 1867)	39731	75200	1867	73397075018376768	648518346490236955	R	AN	L
(39832, 75200, 1873)	39832	75200	1873	73397075018402605	648518346497144472	R	AN	R
(39779, 75200, 1883)	39779	75200	1883	73397075018418476	648518346509719171	R	AN	R
(39706, 75200, 1883)	39706	75200	1883	73397075018416267	648518346487015395	R	AN	R
(39519, 75200, 1885)	39519	75200	1885	73397075018407061	648518346489569887	R	DN		VTV	DNxn160
(39651, 75200, 1911)	39651	75200	1911	73397075018494690	648518346489749599	R	AN	L
(39484, 75200, 1901)	39484	75200	1901	73397075018448439	648518346493959281	R	AN	L
(39335, 75200, 1896)	39335	75200	1896	73397075018451091	648518346490268881	R	AN	R
(41296, 75200, 1829)	41296	75200	1829	73467443762484599	648518346483100390	R	AN	L
(41344, 75200, 1829)	41344	75200	1829	73467443762491755	648518346494209000	R	AN	L
(40886, 75200, 1854)	40886	75200	1854	73397075018353075	648518346482985892	R	AN	R
(40636, 75200, 1909)	40636	75200	1909	73397075018486711	648518346508979007	R	AN	L
(40502, 75200, 1920)	40502	75200	1920	73397075018687751	648518346488911082	R	AN	R
(40305, 75200, 1928)	40305	75200	1928	73397075018520710	648518346492667822	R	AN	R
(40316, 75200, 1920)	40316	75200	1920	73397075018565782	648518346517685028	R	AN	R
(40218, 75200, 1934)	40218	75200	1934	73397075085186628	648518346496297021	R	AN	R
(40076, 75200, 1937)	40076	75200	1937	73397075085327897	648518346493800078	R	DN		VTV	DNxl125
(39852, 75200, 1935)	39852	75200	1935	73397075085264718	648518346483006629	R	AN	L
(39715, 75200, 1939)	39715	75200	1939	73397075085342608	648518346488602205	R	AN	R
(39829, 75200, 1948)	39829	75200	1948	73397075085372306	648518346515851082	R	doubleseed	L
(39991, 75200, 1951)	39991	75200	1951	73397075085379325	648518346494545797	R	AN	R
(40149, 75200, 1948)	40149	75200	1948	73397075085372307	648518346493950971	R	AN	R
(39586, 75200, 1953)	39586	75200	1953	73397075085388891	648518346524178437	R	AN	R
(39519, 75200, 1945)	39519	75200	1945	73397075085376984	648518346497917850	R	SA		VTV
(39518, 75200, 1941)	39518	75200	1941	73397075085360693	648518346497311768	R	SA		VTV
(39563, 75200, 1937)	39563	75200	1937	73397075085327910	648518346502354599	R	SA		VTV
(39570, 75200, 1942)	39570	75200	1942	73397075085342493	648518346475487585	R	SA		VTV
(39762, 75200, 1925)	39762	75200	1925	73397075018586279	648518346497171096	R	AN	R
(39565, 75200, 1927)	39565	75200	1927	73397075018648135	648518346491502142	R	AN	R
(39420, 75200, 1925)	39420	75200	1925	73397075018613879	648518346479153872	R	AN	R
(39244, 75200, 1938)	39244	75200	1938	73397075085349348	648518346474513602	R	AN	L
(39246, 75200, 1929)	39246	75200	1929	73397075018520675	648518346497845750	R	AN	L
(39143, 75200, 1931)	39143	75200	1931	73397075085185614	648518346489687660	R	AN	R
(38948, 75200, 1946)	38948	75200	1946	73397075085182031	648518346493592206	R	AN	L
(39792, 75200, 1901)	39792	75200	1901	73397075018489499	648518346491668079	R	AN	R
(39857, 75200, 1898)	39857	75200	1898	73397075018448440	648518346495724688	R	AN	L
(39980, 75200, 1932)	39980	75200	1932	73397075085240896	648518346489852599	R	DN		VTV	DNxl066
(39952, 75200, 1941)	39952	75200	1941	73397075085349371	648518346518608607	R	DN		VTV	DNxl063
(41846, 75200, 1573)	41846	75200	1573	73467443628264570	648518346498472688	R	AN	L
(41642, 75200, 1572)	41642	75200	1572	73467443628259507	648518346511920063	R	AN	L
(41491, 75200, 1574)	41491	75200	1574	73467443628271384	648518346466923758	R	DN		MDA	DNa14
(41583, 75200, 1581)	41583	75200	1581	73467443628281177	648518346507061832	R	DN		VTV	DNp45
(41365, 75200, 1588)	41365	75200	1588	73467443628295847	648518346509982522	R	AN	R
(41732, 75200, 1592)	41732	75200	1592	73467443628315935	648518346504456940	R	DN		MTD-I	DNxn124
(41884, 75200, 1611)	41884	75200	1611	73467443628348477	648518346470610686	R	AN	R
(41673, 75200, 1618)	41673	75200	1618	73467443628369608	648518346476764616	R	AN	R
(41908, 75200, 1628)	41908	75200	1628	73467443628418074	648518346499732108	R	DN		MTD-I	DNp34
(42066, 75200, 1632)	42066	75200	1632	73467443628413133	648518346518885855	R	AN	L
(42244, 75200, 1642)	42244	75200	1642	73467443628452173	648518346491991947	R	AN	L
(42549, 75200, 1642)	42549	75200	1642	73467443628441390	648518346493960761	R	DN		VTV	DNxl121
(42414, 75200, 1658)	42414	75200	1658	73467443628471192	648518346496173002	R	AN	L
(42483, 75200, 1665)	42483	75200	1665	73467443628492050	648518346486827673	R	AN	L
(42478, 75200, 1685)	42478	75200	1685	73467443695319945	648518346475431736	R	AN	R
(42381, 75200, 1682)	42381	75200	1682	73467443695134140	648518346486494624	R	AN	L
(42310, 75200, 1666)	42310	75200	1666	73467443628481883	648518346464991349	R	doubleseed	R
(42225, 75200, 1673)	42225	75200	1673	73467443628529073	648518346495991820	R	DN		VLT	DNg107
(42002, 75200, 1670)	42002	75200	1670	73467443628486466	648518346459401220	R	AN	R
(42088, 75200, 1680)	42088	75200	1680	73467443695290306	648518346481690561	R	AN	L
(42180, 75200, 1699)	42180	75200	1699	73467443695351818	648518346492933916	R	DN		DLV	DNp09
(42287, 75200, 1709)	42287	75200	1709	73467443695386067	648518346501627977	R	DN		DLV	DNp60
(42398, 75200, 1697)	42398	75200	1697	73467443695358921	648518346476469622	R	DN		DLV	DNxl102
(42493, 75200, 1717)	42493	75200	1717	73467443695395661	648518346475620480	R	DN		DLV	DNp37
(42296, 75200, 1725)	42296	75200	1725	73467443695414910	648518346486600700	R	DN		DLV	DNp71
(42391, 75200, 1737)	42391	75200	1737	73467443695444376	648518346489441900	R	DN		DLV	DNg45
(42163, 75200, 1726)	42163	75200	1726	73467443695412435	648518346488247326	R	DN		DLV	DNp67
(42092, 75200, 1716)	42092	75200	1716	73467443695419891	648518346497430401	R	AN	L
(42026, 75200, 1706)	42026	75200	1706	73467443695371521	648518346503106035	R	AN	L
(41219, 75200, 1709)	41219	75200	1709	73467443695391123	648518346480595414	R	AN	L
(41319, 75200, 1710)	41319	75200	1710	73467443695381032	648518346465847856	R	DN		DLV	DNg40
(41294, 75200, 1702)	41294	75200	1702	73467443695371614	648518346511172661	R	AN	L
(41340, 75200, 1697)	41340	75200	1697	73467443695343827	648518346489672665	R	AN	L
(41407, 75200, 1695)	41407	75200	1695	73467443695351796	648518346488588271	R	AN	L
(41495, 75200, 1705)	41495	75200	1705	73467443695371583	648518346484223773	R	AN	L
(41683, 75200, 1707)	41683	75200	1707	73467443695381053	648518346488914161	R	AN	R
(41677, 75200, 1693)	41677	75200	1693	73467443695341288	648518346498898753	R	DN		DLV	DNp12
(41894, 75200, 1694)	41894	75200	1694	73467443695335908	648518346472719563	R	AN	L
(41911, 75200, 1682)	41911	75200	1682	73467443695133300	648518346483377996	R	AN	L
(41848, 75200, 1669)	41848	75200	1669	73467443628486502	648518346514353118	R	AN	L
(42007, 75200, 1687)	42007	75200	1687	73467443695329980	648518346495547723	R	AN	L
(42007, 75200, 1694)	42007	75200	1694	73467443695351806	648518346503645089	R	AN	L
(41846, 75200, 1713)	41846	75200	1713	73467443695400301	648518346499137345	R	AN	L
(41689, 75200, 1731)	41689	75200	1731	73467443695424748	648518346526150103	R	DN		DLV	DNp70
(42009, 75200, 1727)	42009	75200	1727	73467443695407472	648518346500027971	R	AN	L
(42001, 75200, 1739)	42001	75200	1739	73467443695441914	648518346515585610	R	DN		DLV	DNp27
(41902, 75200, 1748)	41902	75200	1748	73467443695483202	648518346497151640	R	doubleseed
(41497, 75200, 1721)	41497	75200	1721	73467443695400300	648518346479479953	R	AN	L
(41129, 75200, 1738)	41129	75200	1738	73467443695456349	648518346502169673	R	AN	L
(41330, 75200, 1741)	41330	75200	1741	73467443695451602	648518346486723297	R	AN	L
(40989, 75200, 1758)	40989	75200	1758	73467443695483207	648518346496809730	R	AN	L
(40903, 75200, 1738)	40903	75200	1738	73397074951231900	648518346475433016	R	AN	L
(40673, 75200, 1745)	40673	75200	1745	73397074951274946	648518346492124043	R	AN	L
(40312, 75200, 1739)	40312	75200	1739	73397074951236950	648518346496047179	R	AN	R
(40980, 75200, 1719)	40980	75200	1719	73467443695400331	648518346496892717	R	AN	R
(40830, 75200, 1724)	40830	75200	1724	73397074951222327	648518346487597715	R	AN	L
(40767, 75200, 1721)	40767	75200	1721	73397074951201879	648518346479231695	R	AN	L
(40903, 75200, 1710)	40903	75200	1710	73397074951180996	648518346487633322	R	AN	L
(41024, 75200, 1708)	41024	75200	1708	73467443695371556	648518346492200331	R	AN	L
(41114, 75200, 1703)	41114	75200	1703	73467443695371552	648518346490535688	R	AN	L
(41262, 75200, 1688)	41262	75200	1688	73467443695319947	648518346492173695	R	DN		DLV	DNxl120
(41371, 75200, 1677)	41371	75200	1677	73467443695281034	648518346484181789	R	AN	L
(41104, 75200, 1710)	41104	75200	1710	73467443695388469	648518346480202555	R	DN		none	DNxn980
(41231, 75200, 1718)	41231	75200	1718	73467443695400327	648518346491596712	R	AN	R
(40987, 75200, 1694)	40987	75200	1694	73467443695343912	648518346487712426	R	AN
(41066, 75200, 1698)	41066	75200	1698	73467443695346623	648518346487452651	R	AN	L
(41117, 75200, 1686)	41117	75200	1686	73467443695329987	648518346486779597	R	AN	L
(41218, 75200, 1678)	41218	75200	1678	73467443695138148	648518346480072692	R	AN	L
(41300, 75200, 1674)	41300	75200	1674	73467443695136270	648518346475485752	R	AN	L
(41379, 75200, 1662)	41379	75200	1662	73467443628486583	648518346477128208	R	AN	L
(41463, 75200, 1664)	41463	75200	1664	73467443628486539	648518346488645257	R	AN	L
(41381, 75200, 1669)	41381	75200	1669	73467443628491848	648518346496944692	R	AN	L
(41417, 75200, 1676)	41417	75200	1676	73467443695137896	648518346480601302	R	AN	L
(41484, 75200, 1671)	41484	75200	1671	73467443628506706	648518346490194359	R	AN	L
(41539, 75200, 1666)	41539	75200	1666	73467443628544295	648518346497090020	R	AN	L
(41497, 75200, 1680)	41497	75200	1680	73467443695323657	648518346481127648	R	AN	L
(41591, 75200, 1671)	41591	75200	1671	73467443628506707	648518346499287617	R	AN	L
(41618, 75200, 1664)	41618	75200	1664	73467443628565044	648518346498015079	R	AN	L
(41700, 75200, 1658)	41700	75200	1658	73467443628481920	648518346477421788	R	AN	L
(41855, 75200, 1648)	41855	75200	1648	73467443628462633	648518346486347106	R	AN	R
(41994, 75200, 1640)	41994	75200	1640	73467443628433288	648518346480812800	R	AN	L
(41733, 75200, 1636)	41733	75200	1636	73467443628410607	648518346478209237	R	AN	L
(41663, 75200, 1642)	41663	75200	1642	73467443628428067	648518346489826655	R	AN	L
(41724, 75200, 1644)	41724	75200	1644	73467443628452202	648518346518022760	R	AN	L
(41714, 75200, 1652)	41714	75200	1652	73467443628449445	648518346493945969	R	AN	L
(41662, 75200, 1650)	41662	75200	1650	73467443628452177	648518346486918140	R	AN	L
(41625, 75200, 1657)	41625	75200	1657	73467443628478010	648518346518672607	R	AN	L
(41199, 75200, 1667)	41199	75200	1667	73467443628474397	648518346496184695	R	DN		MDA	DNxn152
(41198, 75200, 1652)	41198	75200	1652	73467443628438670	648518346477115664	R	AN	L
(41349, 75200, 1651)	41349	75200	1651	73467443628428010	648518346496925492	R	AN	L
(41477, 75200, 1645)	41477	75200	1645	73467443628444119	648518346486236612	R	AN	L
(41512, 75200, 1638)	41512	75200	1638	73467443628415749	648518346489810813	R	AN	L
(41457, 75200, 1627)	41457	75200	1627	73467443628402616	648518346477125904	R	AN	R
(41299, 75200, 1632)	41299	75200	1632	73467443628402630	648518346501671018	R	AN	L
(41148, 75200, 1642)	41148	75200	1642	73467443628422948	648518346486794543	R	AN	L
(41298, 75200, 1644)	41298	75200	1644	73467443628428040	648518346501147241	R	AN	L
(40963, 75200, 1662)	40963	75200	1662	73467443628481876	648518346479729908	R	DN		VTV	DNxn181
(41013, 75200, 1675)	41013	75200	1675	73467443695193414	648518346501352470	R	AN	L
(41100, 75200, 1677)	41100	75200	1677	73467443695191844	648518346481452447	R	AN	L
(41164, 75200, 1678)	41164	75200	1678	73467443695238426	648518346481467279	R	AN	L
(40923, 75200, 1682)	40923	75200	1682	73397074951077061	648518346479585234	R	AN	L
(41000, 75200, 1687)	41000	75200	1687	73467443695326824	648518346459870468	R	AN	L
(40946, 75200, 1689)	40946	75200	1689	73397074951114598	648518346512872094	R	AN	L
(40895, 75200, 1697)	40895	75200	1697	73397074951148439	648518346493243312	R	AN	L
(38947, 75200, 1994)	38947	75200	1994	73397075085470890	648518346501682026	R	SA		VTV
(38906, 75200, 1988)	38906	75200	1988	73326706341251320	648518346476810952	R	SA	R	VTV
(38854, 75200, 1987)	38854	75200	1987	73326706341260907	648518346509827110	R	SA	R	VTV
(38887, 75200, 1993)	38887	75200	1993	73326706341265511	648518346486453985	R	SA		VTV
(38918, 75200, 1998)	38918	75200	1998	73397075085458932	648518346499204187	R	SA		VTV
(38957, 75200, 2008)	38957	75200	2008	73397075085489983	648518346494641797	R	AN	L
(39054, 75200, 2002)	39054	75200	2002	73397075085478408	648518346486426593	R	other
(38996, 75200, 1999)	38996	75200	1999	73397075085481832	648518346493616753	R	SA		VTV
(39004, 75200, 1993)	39004	75200	1993	73397075085451199	648518346477148360	R	SA		VTV
(39057, 75200, 1996)	39057	75200	1996	73397075085463018	648518346467355911	R	SA		VTV
(38957, 75200, 1988)	38957	75200	1988	73397075085453083	648518346510804354	R	other
(38933, 75200, 1981)	38933	75200	1981	73397075085440810	648518346480325889	R	SA		VTV
(38996, 75200, 1983)	38996	75200	1983	73397075085445126	648518346487802910	R	SA		VTV
(39059, 75200, 1984)	39059	75200	1984	73397075085440792	648518346496452949	R	SA		VTV
(39110, 75200, 1982)	39110	75200	1982	73397075085449221	648518346499734083	R	SA		VTV
(39095, 75200, 1991)	39095	75200	1991	73397075085458956	648518346506946974	R	SA		VTV
(39128, 75200, 1995)	39128	75200	1995	73397075085470867	648518346515379962	R	SA		VTV
(39168, 75200, 1987)	39168	75200	1987	73397075085442876	648518346491917356	R	SA		VTV
(39111, 75200, 1986)	39111	75200	1986	73397075085438544	648518346490836257	R	SA		VTV
(39146, 75200, 1991)	39146	75200	1991	73397075085455143	648518346494027911	R	SA		VTV
(39189, 75200, 1993)	39189	75200	1993	73397075085470886	648518346488918250	R	SA		VTV
(39222, 75200, 1988)	39222	75200	1988	73397075085463105	648518346459427076	R	SA		VTV
(39215, 75200, 1983)	39215	75200	1983	73397075085438562	648518346494130464	R	SA		VTV
(39179, 75200, 1980)	39179	75200	1980	73397075085430444	648518346478807247	R	SA		VTV
(39316, 75200, 1985)	39316	75200	1985	73397075085455167	648518346517414949	R	AN	R
(39354, 75200, 1988)	39354	75200	1988	73397075085453074	648518346501452899	R	doubleseed
(39265, 75200, 1988)	39265	75200	1988	73397075085447220	648518346501452899	R	doubleseed
(39256, 75200, 1985)	39256	75200	1985	73397075085459010	648518346494582947	R	SA		VTV
(39300, 75200, 2004)	39300	75200	2004	73397075085485142	648518346481585601	R	doubleseed
(39575, 75200, 1994)	39575	75200	1994	73397075085467304	648518346492077868	R	AN	L
(39843, 75200, 2023)	39843	75200	2023	73397075085517689	648518346494180363	R	DN		VTV	DNxl114
(38666, 75200, 1997)	38666	75200	1997	73326706341264099	648518346515290439	R	AN	L
(38545, 75200, 2015)	38545	75200	2015	73326706341312633	648518346492291199	R	AN	L
(38766, 75200, 2013)	38766	75200	2013	73326706341308688	648518346497288472	R	doubleseed	L
(38728, 75200, 1970)	38728	75200	1970	73326706341231220	648518346498497520	R	DN		VTV	DNg103
(38721, 75200, 1952)	38721	75200	1952	73326706341208984	648518346493808241	R	DN		VTV	DNxl118
(38855, 75200, 1940)	38855	75200	1940	73326706341009339	648518346500841139	R	AN	L
(38989, 75200, 1915)	38989	75200	1915	73397075018515033	648518346490230199	R	AN	L
(39114, 75200, 1910)	39114	75200	1910	73397075018489388	648518346489051881	R	AN	L
(38965, 75200, 1903)	38965	75200	1903	73397075018486732	648518346472314377	R	AN	L
(39181, 75200, 1899)	39181	75200	1899	73397075018445574	648518346488199966	R	AN	L
(39266, 75200, 1883)	39266	75200	1883	73397075018432959	648518346466564462	R	AN	L
(39372, 75200, 1865)	39372	75200	1865	73397075018383971	648518346489704556	R	AN	R
(39558, 75200, 1868)	39558	75200	1868	73397075018393363	648518346500254780	R	DN		VTV	DNp32
(39235, 75200, 1847)	39235	75200	1847	73397075018357454	648518346495228086	L	DN		VTV	DNp43
(39473, 75200, 1834)	39473	75200	1834	73397075018296163	648518346526142423	R	DN		VTV	DNxn187
(38839, 75200, 1957)	38839	75200	1957	73326706341222336	648518346495088266	R	AN	L
(38906, 75200, 1963)	38906	75200	1963	73326706341216728	648518346492946608	R	AN	R
(38898, 75200, 1971)	38898	75200	1971	73326706341234505	648518346486453729	R	SA		VTV
(38839, 75200, 1974)	38839	75200	1974	73326706341246407	648518346499493467	R	SA		VTV
(38807, 75200, 1980)	38807	75200	1980	73326706341254462	648518346472369161	R	SA		VTV
(38874, 75200, 1981)	38874	75200	1981	73326706341256127	648518346500199228	R	SA		VTV
(39172, 75200, 1919)	39172	75200	1919	73397075018515186	648518346490238300	R	AN	L
(39071, 75200, 1948)	39071	75200	1948	73397075085370013	648518346504972422	R	AN
(39009, 75200, 1955)	39009	75200	1955	73397075085372270	648518346488131152	R	AN	L
(39295, 75200, 1917)	39295	75200	1917	73397075018510392	648518346504969587	R	AN	L
(39298, 75200, 1906)	39298	75200	1906	73397075018481590	648518346492441983	R	AN	R
(39450, 75200, 1935)	39450	75200	1935	73397075085185240	648518346502126921	R	AN	R
(39401, 75200, 1947)	39401	75200	1947	73397075085355305	648518346484428839	R	AN
(39246, 75200, 1949)	39246	75200	1949	73397075085374578	648518346501452899	R	AN	L
(39655, 75200, 1759)	39655	75200	1759	73397074951302030	648518346517254436	R	AN	L
(39580, 75200, 1780)	39580	75200	1780	73397074951363698	648518346487316883	R	DN		VTV	DNp43
(39421, 75200, 1791)	39421	75200	1791	73397074951389749	648518346479695092	R	DN		VTV	DNp29
(39511, 75200, 1800)	39511	75200	1800	73397074951412620	648518346499356507	R	DN		VTV	DNxn178
(39582, 75200, 1809)	39582	75200	1809	73397075018232237	648518346488062999	R	DN		VTV	DNg70
(39730, 75200, 1795)	39730	75200	1795	73397074951376949	648518346486654361	R	DN		VTV	DNxn186
(39766, 75200, 1775)	39766	75200	1775	73397074951334160	648518346489557337	R	AN	L
(39976, 75200, 1779)	39976	75200	1779	73397074951366880	648518346510112806	R	AN	R
(39873, 75200, 1790)	39873	75200	1790	73397074951369894	648518346498413808	R	DN		VTV	DNxn183
(39976, 75200, 1793)	39976	75200	1793	73397074951412714	648518346477800173	R	DN		VTV	DNxl076
(39809, 75200, 1807)	39809	75200	1807	73397075018209618	648518346494801719	R	AN	R
(39685, 75200, 1825)	39685	75200	1825	73397075018281257	648518346476719990	R	AN	L
(39848, 75200, 1821)	39848	75200	1821	73397075018254570	648518346502767091	R	AN	L
(39770, 75200, 1831)	39770	75200	1831	73397075018293750	648518346498277530	R	AN	R
(39691, 75200, 1833)	39691	75200	1833	73397075018306583	648518346492126347	R	AN	R
(39925, 75200, 1703)	39925	75200	1703	73397074951169250	648518346475742388	R	DN		DLV	DNg34
(40077, 75200, 1722)	40077	75200	1722	73397074951206891	648518346488509423	R	AN	L
(39981, 75200, 1685)	39981	75200	1685	73397074951087586	648518346501190029	R	DN		MDA	DNg66
(39945, 75200, 1646)	39945	75200	1646	73397074884232191	648518346503229563	R	AN	R
(39755, 75200, 1675)	39755	75200	1675	73397074950951918	648518346494593813	R	AN	R
(40080, 75200, 1665)	40080	75200	1665	73397074884314524	648518346509737347	R	AN	R
(39947, 75200, 1668)	39947	75200	1668	73397074884314577	648518346481949373	R	doubleseed	R
(40304, 75200, 1651)	40304	75200	1651	73397074884241770	648518346504984179	R	DN		MDA	DNg22
(40278, 75200, 1663)	40278	75200	1663	73397074884303031	648518346489937947	R	DN		MDA	DNp44
(40182, 75200, 1687)	40182	75200	1687	73397074951134761	648518346466999278	R	AN	R
(40286, 75200, 1697)	40286	75200	1697	73397074951150970	648518346490234460	R	DN		VTV	DNxn129
(40377, 75200, 1686)	40377	75200	1686	73397074951126115	648518346487589011	R	AN	R
(40535, 75200, 1678)	40535	75200	1678	73397074950954463	648518346485963154	R	DN		VTV	DNxn182
(40556, 75200, 1691)	40556	75200	1691	73397074951143216	648518346487925271	R	AN	L
(40392, 75200, 1708)	40392	75200	1708	73397074951185603	648518346489919003	R	DN		VTV	DNg24
(40569, 75200, 1705)	40569	75200	1705	73397074951157895	648518346494440818	R	AN	L
(40662, 75200, 1696)	40662	75200	1696	73397074951155685	648518346504250152	R	AN	L
(40753, 75200, 1677)	40753	75200	1677	73397074951049765	648518346504178894	R	AN	L
(40773, 75200, 1685)	40773	75200	1685	73397074951087436	648518346511476277	R	AN	L
(40579, 75200, 1663)	40579	75200	1663	73397074884439663	648518346488168990	R	AN	L
(40392, 75200, 1661)	40392	75200	1661	73397074884293474	648518346464943989	R	DN		MDA	DNp24
(40447, 75200, 1648)	40447	75200	1648	73397074884244154	648518346492189039	R	AN
(40439, 75200, 1655)	40439	75200	1655	73397074884253501	648518346475595136	R	doubleseed	L
(40506, 75200, 1654)	40506	75200	1654	73397074884253569	648518346496228693	R	AN	L
(39949, 75200, 1620)	39949	75200	1620	73397074884167612	648518346484760141	R	AN	L
(39700, 75200, 1586)	39700	75200	1586	73397074884083497	648518346479521472	R	AN	R
(39617, 75200, 1608)	39617	75200	1608	73397074884142251	648518346486299026	R	doubleseed	R
(39788, 75200, 1612)	39788	75200	1612	73397074884146743	648518346482356116	R	AN	R
(39952, 75200, 1605)	39952	75200	1605	73397074884135221	648518346521669881	R	AN	R
(40053, 75200, 1599)	40053	75200	1599	73397074884130389	648518346482496553	R	AN	R
(39918, 75200, 1590)	39918	75200	1590	73397074884092913	648518346496081866	R	AN	R
(40035, 75200, 1583)	40035	75200	1583	73397074884097754	648518346474414786	R	DN		MDA	oviDNb
(39993, 75200, 1562)	39993	75200	1562	73397074884012915	648518346478560084	R	DN		MDA	oviDN unmatched
(39923, 75200, 1549)	39923	75200	1549	73397074883854846	648518346485689107	R	AN	L
(39835, 75200, 1535)	39835	75200	1535	73397074817150490	648518346475779810	R	doubleseed	R
(39833, 75200, 1558)	39833	75200	1558	73397074884027863	648518346518584918	R	doubleseed	L
(40109, 75200, 1515)	40109	75200	1515	73397074817111006	648518346502588742	R	AN	L
(40039, 75200, 1525)	40039	75200	1525	73397074817134682	648518346477826711	R	doubleseed	L
(40140, 75200, 1525)	40140	75200	1525	73397074817140014	648518346507148831	R	SA		MDA
(40116, 75200, 1534)	40116	75200	1534	73397074817150482	648518346491380422	R	SA		MDA
(40106, 75200, 1543)	40106	75200	1543	73397074817196394	648518346504326636	R	DN		MDA	oviDN unmatched
(40181, 75200, 1537)	40181	75200	1537	73397074817185876	648518346489351513	R	AN	L
(40223, 75200, 1531)	40223	75200	1531	73397074817153327	648518346488465486	R	SA		MDA
(40274, 75200, 1521)	40274	75200	1521	73397074817137447	648518346481382081	R	SA		MDA
(40228, 75200, 1516)	40228	75200	1516	73397074817108485	648518346466654574	R	DN		MDA	DNit004
(40163, 75200, 1501)	40163	75200	1501	73397074817068928	648518346485831108	R	DN		MDA	DNxn141
(40334, 75200, 1498)	40334	75200	1498	73397074817068891	648518346498312688	R	DN		MDA	DNp25
(40311, 75200, 1513)	40311	75200	1513	73397074817093763	648518346489338053	R	AN	R
(40497, 75200, 1517)	40497	75200	1517	73397074817091592	648518346499996678	R	DN		MDA	DNxn113
(40425, 75200, 1530)	40425	75200	1530	73397074817139988	648518346517475908	R	AN
(40720, 75200, 1524)	40720	75200	1524	73397074817123704	648518346479188687	R	DN		MDA	DNp65
(40588, 75200, 1531)	40588	75200	1531	73397074817150541	648518346472919140	R	DN		MDA	DNxn140
(40653, 75200, 1536)	40653	75200	1536	73397074817177189	648518346483149220	R	DN		MDA	DNxn138
(40510, 75200, 1542)	40510	75200	1542	73397074817212447	648518346494733077	R	AN	R
(40474, 75200, 1558)	40474	75200	1558	73397074884012916	648518346489784538	R	DN		MDA	DNp103
(40355, 75200, 1551)	40355	75200	1551	73397074883856166	648518346476886216	R	DN		MDA	DNxn161
(40241, 75200, 1544)	40241	75200	1544	73397074817185442	648518346493704817	R	DN		MDA	DNxn177
(40425, 75200, 1536)	40425	75200	1536	73397074817164661	648518346499640019	R	AN	L
(40248, 75200, 1566)	40248	75200	1566	73397074884046275	648518346517557060	R	DN		MDA	oviDNa
(40194, 75200, 1565)	40194	75200	1565	73397074884038798	648518346485793732	R	DN		none	DNxn992
(40153, 75200, 1572)	40153	75200	1572	73397074884062568	648518346517619816	R	DN		MDA	DNp46
(40197, 75200, 1578)	40197	75200	1578	73397074884076630	648518346507125023	R	DN		MDA	oviDNb
(40290, 75200, 1574)	40290	75200	1574	73397074884062533	648518346483594671	R	DN		MDA	DNxn130
(40339, 75200, 1563)	40339	75200	1563	73397074884048471	648518346499717516	R	DN		MDA	DNxn131
(40287, 75200, 1586)	40287	75200	1586	73397074884085631	648518346481234063	R	DN		MDA	DNp64
(40929, 75200, 1435)	40929	75200	1435	73397074816848555	648518346499571547	R	AN	R
(41009, 75200, 1444)	41009	75200	1444	73467443561197026	648518346485807300	R	DN		MDA	DNit997
(41061, 75200, 1458)	41061	75200	1458	73467443561247200	648518346494717973	R	DN		MDA	DNxn179
(41128, 75200, 1444)	41128	75200	1444	73467443561187332	648518346486103650	R	DN		MDA	DNxn173
(40694, 75158, 1440)	40694	75158	1440	73397074816935241	648518346491636934	R	AN	R
(40626, 75200, 1443)	40626	75200	1443	73397074816948938	648518346481627841	R	AN	R
(40604, 75200, 1451)	40604	75200	1451	73397074816953457	648518346485934472	R	SA		MDA
(40742, 75200, 1452)	40742	75200	1452	73397074816962751	648518346504175340	R	SA		MDA
(40847, 75200, 1461)	40847	75200	1461	73397074816980459	648518346520125265	R	AN	R
(40642, 75200, 1432)	40642	75200	1432	73397074816921251	648518346502347943	R	other
(40598, 75200, 1460)	40598	75200	1460	73397074816993965	648518346508563007	R	SA		MDA
(40598, 75200, 1472)	40598	75200	1472	73397074817006956	648518346492434105	R	AN	R
(40404, 75200, 1463)	40404	75200	1463	73397074816987162	648518346493748256	R	SA		MDA
(40360, 75200, 1467)	40360	75200	1467	73397074817006961	648518346479775220	R	SA		MDA
(40282, 75200, 1462)	40282	75200	1462	73397074816982631	648518346489788633	R	SA		MDA
(40432, 75200, 1479)	40432	75200	1479	73397074817029140	648518346472632011	R	AN	R
(40699, 75200, 1481)	40699	75200	1481	73397074817029161	648518346491967532	R	AN	R
(40802, 75200, 1492)	40802	75200	1492	73397074817057209	648518346507132959	R	DN		MDA	DNp68
(40216, 75200, 1481)	40216	75200	1481	73397074817043538	648518346477826711	R	doubleseed	L
(40128, 75200, 1484)	40128	75200	1484	73397074817031371	648518346476709494	R	doubleseed	L
(40048, 75200, 1491)	40048	75200	1491	73397074817057227	648518346477830551	R	doubleseed	L
(40881, 75200, 1415)	40881	75200	1415	73397074750092392	648518346480257339	R	DN		MDA	DNxn126
(40942, 75200, 1403)	40942	75200	1403	73397074750013600	648518346482717414	R	DN		MDA	DNxn126
(41036, 75200, 1396)	41036	75200	1396	73467443494201351	648518346501078633	R	AN	L
(41128, 75200, 1416)	41128	75200	1416	73467443494422883	648518346502963443	R	DN		MDA	DNxn103
(41152, 75200, 1392)	41152	75200	1392	73467443494190232	648518346484816717	R	AN	R
(40327, 75200, 1527)	40327	75200	1527	73397074817139992	648518346504955507	R	SA		MDA
(40310, 75200, 1534)	40310	75200	1534	73397074817156729	648518346480583389	R	SA		MDA
(40115, 75200, 1565)	40115	75200	1565	73397074884041242	648518346511819967	R	DN		MDA	oviDNx
(40987, 75200, 1377)	40987	75200	1377	73467443494177050	648518346498671600	R	AN	R
(40943, 75200, 1385)	40943	75200	1385	73397074749946857	648518346518578518	R	AN	L
(41060, 75200, 1353)	41060	75200	1353	73467443494119119	648518346496475733	R	AN	R
(40950, 75200, 1345)	40950	75200	1345	73397074749880852	648518346496669698	R	AN	R
(41060, 75200, 1370)	41060	75200	1370	73467443494158566	648518346507386911	R	AN	R
(40541, 75200, 1276)	40541	75200	1276	73397074682722329	648518346494246135	R	AN
(40706, 75200, 1234)	40706	75200	1234	73397074682626626	648518346484534275	R	DN		MDA	DNxn179
(40775, 75200, 1334)	40775	75200	1334	73397074749895432	648518346501426019	R	AN	R
(40815, 75200, 1351)	40815	75200	1351	73397074749895392	648518346486299026	R	AN	R
(41443, 75200, 1223)	41443	75200	1223	73467443426967621	648518346480215355	R	AN	R
(41359, 75200, 1240)	41359	75200	1240	73467443427017880	648518346489938995	R	AN	R
(40410, 75200, 1593)	40410	75200	1593	73397074884090434	648518346464944245	R	DN		MDA	DNp63
(40396, 75200, 1577)	40396	75200	1577	73397074884069612	648518346485836228	R	DN		MDA	DNp36
(40609, 75200, 1579)	40609	75200	1579	73397074884057924	648518346493958769	R	AN	R
(40659, 75200, 1570)	40659	75200	1570	73397074884050780	648518346517252932	R	doubleseed	R
(40710, 75200, 1586)	40710	75200	1586	73397074884092897	648518346489883609	R	doubleseed	R
(40579, 75200, 1589)	40579	75200	1589	73397074884110377	648518346494517667	R	DN		MDA	DNxn155
(40659, 75200, 1616)	40659	75200	1616	73397074884160839	648518346480283350	R	DN		MDA	oviDNb
(40987, 75200, 1591)	40987	75200	1591	73467443628298288	648518346478758996	R	AN	L
(40901, 75200, 1600)	40901	75200	1600	73397074884120213	648518346485817796	R	DN		MDA	DNp54
(40756, 75200, 1597)	40756	75200	1597	73397074884122748	648518346489562749	R	DN		MDA	DNlt011
(41134, 75200, 1587)	41134	75200	1587	73467443628281144	648518346484447235	R	DN		MDA	DNp39
(41101, 75200, 1599)	41101	75200	1599	73467443628318183	648518346472919396	R	DN		MDA	DNp59
(41235, 75200, 1604)	41235	75200	1604	73467443628322999	648518346495682978	R	AN	L
(41362, 75200, 1613)	41362	75200	1613	73467443628343461	648518346472520139	R	AN	R
(41520, 75200, 1607)	41520	75200	1607	73467443628335874	648518346492930990	R	AN	R
(41118, 75200, 1618)	41118	75200	1618	73467443628372146	648518346497827226	R	AN	R
(40974, 75200, 1614)	40974	75200	1614	73467443628361970	648518346500392883	R	DN		MDA	DNxn134
(40920, 75200, 1628)	40920	75200	1628	73397074884179384	648518346479726580	R	DN		MDA	DNxn185
(40657, 75200, 1640)	40657	75200	1640	73397074884199028	648518346479264188	R	AN	L
(40695, 75200, 1648)	40695	75200	1648	73397074884236989	648518346492456319	R	AN	R
(40572, 75200, 1653)	40572	75200	1653	73397074884244162	648518346495682667	R	AN	L
(40747, 75200, 1655)	40747	75200	1655	73397074884255833	648518346501447267	R	doubleseed	L
(40808, 75200, 1651)	40808	75200	1651	73397074884248815	648518346496551725	R	DN		MDA	DNxn137
(40846, 75200, 1645)	40846	75200	1645	73397074884239436	648518346509126522	R	AN	R
(40881, 75200, 1651)	40881	75200	1651	73397074884244182	648518346493850123	R	AN	R
(40946, 75200, 1644)	40946	75200	1644	73397074884214697	648518346517408805	R	AN	R
(40985, 75200, 1648)	40985	75200	1648	73467443628446746	648518346509730947	R	AN	R
(40954, 75200, 1654)	40954	75200	1654	73397074884260846	648518346498167890	R	DN		none	DNit993
(40881, 75200, 1657)	40881	75200	1657	73397074884260656	648518346483110630	R	AN	L
(40827, 75200, 1657)	40827	75200	1657	73397074884268755	648518346466698606	R	AN	L
(41095, 75200, 1651)	41095	75200	1651	73467443628459975	648518346488602381	R	doubleseed
(41568, 75200, 1651)	41568	75200	1651	73467443628446763	648518346490112977	R	AN	L
(40354, 75200, 1671)	40354	75200	1671	73397074884293417	648518346497187480	R	AN	L
(40184, 75200, 1677)	40184	75200	1677	73397074950954412	648518346495571600	R	AN	R
(39951, 75200, 1630)	39951	75200	1630	73397074884189324	648518346486594436	R	AN	R
(39832, 75200, 1627)	39832	75200	1627	73397074884177092	648518346499176001	R	AN	R
(39133, 75200, 1952)	39133	75200	1952	73397075085388957	648518346471923099	R	AN	L
(39080, 75200, 1954)	39080	75200	1954	73397075085365401	648518346477739757	R	SA		VTV
(39101, 75200, 1958)	39101	75200	1958	73397075085388908	648518346491465489	R	SA		VTV
(39162, 75200, 1956)	39162	75200	1956	73397075085405941	648518346484562333	R	SA		VTV
(39292, 75200, 1959)	39292	75200	1959	73397075085388903	648518346477774300	R	SA		VTV
(39188, 75200, 1955)	39188	75200	1955	73397075085379292	648518346501452899	R	doubleseed
(39027, 75200, 1959)	39027	75200	1959	73397075085384084	648518346464896373	R	SA		VTV
(38978, 75200, 1962)	38978	75200	1962	73397075085395606	648518346495390626	R	SA		VTV
(38966, 75200, 1968)	38966	75200	1968	73397075085417252	648518346509855433	R	SA		VTV
(39016, 75200, 1965)	39016	75200	1965	73397075085401674	648518346480720385	R	SA		VTV
(39075, 75200, 1962)	39075	75200	1962	73397075085395600	648518346482450985	R	SA		VTV
(39122, 75200, 1962)	39122	75200	1962	73397075085391149	648518346498269936	R	SA		VTV
(39071, 75200, 1970)	39071	75200	1970	73397075085408037	648518346492853936	R	SA		VTV
(39027, 75200, 1974)	39027	75200	1974	73397075085434531	648518346489773751	R	SA		VTV
(38961, 75200, 1975)	38961	75200	1975	73397075085426519	648518346517060901	R	SA		VTV
(42028, 75200, 1208)	42028	75200	1208	73467443426922033	648518346485807556	R	DN		MTD-I	DNb07
(42042, 75200, 1189)	42042	75200	1189	73467443426895305	648518346474415042	R	DN		MTD-I	DNxn112
(40870, 75200, 1450)	40870	75200	1450	73397074816958184	648518346481949373	R	AN	R
(40535, 75200, 1485)	40535	75200	1485	73397074817038547	648518346494246135	R	doubleseed
(40205, 75200, 1556)	40205	75200	1556	73397074884016685	648518346512497310	R	DN		MDA	oviDNx
(40535, 75200, 1581)	40535	75200	1581	73397074884074379	648518346509788454	R	DN		MDA	DNg77
(40532, 75200, 1603)	40532	75200	1603	73397074884120210	648518346493079872	R	DN		MDA	DNxn159
(39845, 75200, 1605)	39845	75200	1605	73397074884130400	648518346509737347	R	doubleseed	R
(41127, 75200, 1629)	41127	75200	1629	73467443628402657	648518346478240213	R	AN
(41205, 75200, 1619)	41205	75200	1619	73467443628374667	648518346496335991	R	AN	R
(41406, 75200, 1638)	41406	75200	1638	73467443628425462	648518346497220632	R	AN	L
(41367, 75200, 1703)	41367	75200	1703	73467443695369089	648518346478211821	R	AN	L
(40627, 75200, 1718)	40627	75200	1718	73397074951206939	648518346480019188	R	AN	L
(40787, 75200, 1705)	40787	75200	1705	73397074951171533	648518346492896754	R	AN	L
(41556, 75200, 1660)	41556	75200	1660	73467443628498906	648518346483016613	R	AN	L
(40158, 75200, 1782)	40158	75200	1782	73397074951344295	648518346491898130	R	DN		VTV	DNp69
(40391, 75200, 1789)	40391	75200	1789	73397074951424018	648518346517173797	R	AN	R
(40458, 75200, 1800)	40458	75200	1800	73397074951403104	648518346475595136	R	AN	L
(41054, 75200, 1773)	41054	75200	1773	73467443695546183	648518346507062088	R	DN		none	DNxn154
(40945, 75200, 1774)	40945	75200	1774	73397074951326656	648518346491839249	R	AN	L
(39525, 75200, 1853)	39525	75200	1853	73397075018357465	648518346520382289	R	AN	L
(39631, 75200, 1844)	39631	75200	1844	73397075018336332	648518346492780974	R	DN		VTV	DNxl088
(39650, 75200, 1849)	39650	75200	1849	73397075018341008	648518346500874774	R	doubleseed	R
(39752, 75200, 1841)	39752	75200	1841	73397075018321809	648518346483331492	R	AN
(39886, 75200, 1837)	39886	75200	1837	73397075018324288	648518346489650124	R	AN	L
(39925, 75200, 1827)	39925	75200	1827	73397075018288731	648518346489847567	R	AN	L
(41686, 75200, 1834)	41686	75200	1834	73467443762501243	648518346492996784	R	AN	R
(41750, 75200, 1834)	41750	75200	1834	73467443762501233	648518346486308242	R	AN	L
(41538, 75200, 1888)	41538	75200	1888	73467443762644031	648518346488820209	R	AN	L
(39740, 75200, 1852)	39740	75200	1852	73397075018350680	648518346483567765	R	AN	R
(39194, 75200, 2007)	39194	75200	2007	73397075085486890	648518346493069120	R	DN		none	DNfl999
(39182, 75200, 2002)	39182	75200	2002	73397075085483583	648518346489955415	R	AN	L
(40008, 75200, 1975)	40008	75200	1975	73397075085430480	648518346492876206	R	AN	L
(40476, 75200, 1961)	40476	75200	1961	73397075085403695	648518346490200247	R	AN	R
(41886, 75200, 1864)	41886	75200	1864	73467443762580133	648518346493882681	R	AN	L
(43750, 75200, 1940)	43750	75200	1940	73537812573602602	648518346483798447	R	AN	R
(40736, 75200, 1575)	40736	75200	1575	73397074884065022	648518346500632501	R	doubleseed	R
(42001, 75200, 1716)	42001	75200	1716	73467443695391132	648518346486105982	R	AN	R
(42093, 75200, 1244)	42093	75200	1244	73467443427043514	648518346491822447	R	AN	R
(43440, 75200, 1166)	43440	75200	1166	73537812170969658	648518346486606307	R	DN		MTD-II	DNg03
(44877, 75210, 1293)	44877	75210	1293	73537812237990617	648518346487435755	R	DN		ITD	DNg10
(44898, 75210, 1298)	44898	75210	1298	73537812238172364	648518346501767274	R	DN		ITD	DNg10
(44932, 75210, 1303)	44932	75210	1303	73537812238182146	648518346501767018	R	DN		ITD	DNg10
(44202, 75210, 1334)	44202	75210	1334	73537812238286184	648518346509026170	R	DN		ITD	DNht001
(44006, 75200, 1313)	44006	75200	1313	73537812238228331	648518346494754954	R	DN		ITD	DNxn106
(46021, 75200, 1480)	46021	75200	1480	73608181049600899	648518346509675907	R	SA		DMT
(46090, 75200, 1480)	46090	75200	1480	73608181049569633	648518346459653892	R	doubleseed
(45203, 75200, 1569)	45203	75200	1569	73608181116575061	648518346500836969	R	SA		DMT
(43633, 75200, 1655)	43633	75200	1655	73537812372617732	648518346497839094	R	AN	L
(43653, 75200, 1662)	43653	75200	1662	73537812372695063	648518346487714327	R	DN		none	DNxn167
(43858, 75200, 1938)	43858	75200	1938	73537812573602629	648518346494090999	R	AN	R
(43136, 75200, 2004)	43136	75200	2004	73537812573686423	648518346482437268	R	doubleseed	R
(43989, 75200, 1971)	43989	75200	1971	73537812573651389	648518346489826587	R	other
(47283, 75200, 1759)	47283	75200	1759	73678549927854523	648518346494011761	R	DN		DLT	DNg105
(46388, 75200, 1687)	46388	75200	1687	73608181183673294	648518346495579723	R	DN		DLT	DNg52
(46252, 75200, 1682)	46252	75200	1682	73608181183654957	648518346479768549	R	AN	L
(47435, 75200, 1676)	47435	75200	1676	73678549927686382	648518346499635596	R	DN		none	DNfl998
(48332, 75200, 1682)	48332	75200	1682	73678549927739969	648518346494078496	R	other
(46292, 75200, 1458)	46292	75200	1458	73608181049529491	648518346518867679	R	AN	L
(47003, 75200, 1404)	47003	75200	1404	73608180982594822	648518346499274075	R	DN		MTD-I	DNg88
(46341, 75200, 1288)	46341	75200	1288	73608180915222520	648518346494375223	R	DN		ITD	DNxn150
(46251, 75200, 1710)	46251	75200	1710	73608181183773466	648518346495071114	R	AN	L
(47049, 75200, 1744)	47049	75200	1744	73608181183842925	648518346481925053	R	AN	L
(35943, 75200, 1967)	35943	75200	1967	73256337597053096	648518346501446243	L	doubleseed	L
(35922, 75200, 1952)	35922	75200	1952	73256337597028475	648518346499802949	L	AN	R
(35744, 75200, 1945)	35744	75200	1945	73256337597000249	648518346521566969	L	AN	R
(35739, 75200, 1932)	35739	75200	1932	73256337596834329	648518346484175901	L	doubleseed	R
(35897, 75200, 1937)	35897	75200	1937	73256337596981067	648518346500729449	L	AN	R
(36036, 75200, 1945)	36036	75200	1945	73256337597011981	648518346495986237	L	DN		none	DNfl996
(36138, 75200, 1943)	36138	75200	1943	73256337596994001	648518346501994858	L	AN	L
(36121, 75200, 1926)	36121	75200	1926	73256337530222148	648518346466005552	L	AN	L
(35924, 75200, 1922)	35924	75200	1922	73256337530181501	648518346492594361	L	AN	L
(36024, 75200, 1914)	36024	75200	1914	73256337530142835	648518346504958579	L	AN	L
(36145, 75200, 1908)	36145	75200	1908	73256337530140418	648518346486915836	L	doubleseed	L
(36126, 75200, 1900)	36126	75200	1900	73256337530107552	648518346496944612	L	AN	R
(35970, 75200, 1900)	35970	75200	1900	73256337530121641	648518346478443636	L	AN	L
(36009, 75200, 1892)	36009	75200	1892	73256337530102806	648518346490380810	L	AN	L
(36383, 75200, 1931)	36383	75200	1931	73256337596959233	648518346496504700	L	AN	L
(36320, 75200, 1924)	36320	75200	1924	73256337530191578	648518346497646183	L	doubleseed	L
(36422, 75200, 1917)	36422	75200	1917	73256337530148224	648518346494772402	L	AN	R
(36271, 75200, 1909)	36271	75200	1909	73256337530154786	648518346495562831	L	AN	L
(36492, 75200, 1902)	36492	75200	1902	73256337530102775	648518346459834884	L	AN	L
(36288, 75200, 1886)	36288	75200	1886	73256337530072568	648518346494341371	L	AN	L
(36672, 75200, 1882)	36672	75200	1882	73256337530062618	648518346475803060	L	AN	L
(36798, 75200, 1889)	36798	75200	1889	73256337530087427	648518346496329789	L	AN	R
(36820, 75200, 1905)	36820	75200	1905	73256337530112128	648518346481011165	L	AN	R
(36677, 75200, 1905)	36677	75200	1905	73256337530131311	648518346514243883	L	AN	R
(36762, 75200, 1912)	36762	75200	1912	73256337530151377	648518346517430309	L	AN	R
(36789, 75200, 1921)	36789	75200	1921	73256337530174096	648518346495461558	L	AN	R
(36623, 75200, 1919)	36623	75200	1919	73256337530204950	648518346487966487	L	AN	R
(36939, 75200, 1918)	36939	75200	1918	73326706274414409	648518346496185207	L	DN		VTV	DNxl125
(36854, 75200, 1912)	36854	75200	1912	73256337530135857	648518346481558465	L	AN	R
(36959, 75200, 1904)	36959	75200	1904	73326706274307425	648518346476905672	L	AN	R
(37012, 75200, 1894)	37012	75200	1894	73326706274304986	648518346491527998	L	AN	R
(37017, 75200, 1886)	37017	75200	1886	73326706274264465	648518346514066731	L	DN		VTV	DNg84
(37002, 75200, 1876)	37002	75200	1876	73326706274244062	648518346492061228	L	AN	R
(36925, 75200, 1943)	36925	75200	1943	73326706341177403	648518346521656825	L	AN	R
(36920, 75200, 1928)	36920	75200	1928	73326706274438030	648518346492300076	L	AN	L
(36849, 75200, 1929)	36849	75200	1929	73256337530343780	648518346475306849	L	AN	R
(36791, 75200, 1934)	36791	75200	1934	73256337596830134	648518346482831913	L	AN	R
(36772, 75200, 1930)	36772	75200	1930	73256337596833005	648518346481365953	L	AN	R
(37170, 75200, 1944)	37170	75200	1944	73326706341006065	648518346517622888	L	DN		VTV	DNg87
(37126, 75200, 1927)	37126	75200	1927	73326706274340483	648518346497825639	L	AN	L
(37245, 75200, 1902)	37245	75200	1902	73326706274297318	648518346490006490	L	AN	L
(37466, 75200, 1901)	37466	75200	1901	73326706274294733	648518346489725309	L	AN	R
(36769, 75200, 1975)	36769	75200	1975	73256337597054786	648518346504117454	L	AN	R
(36650, 75200, 1982)	36650	75200	1982	73256337597070300	648518346501157020	L	SA		VTV
(36949, 75200, 1977)	36949	75200	1977	73326706341252916	648518346506729250	L	DN		VTV	DNg85
(34711, 75200, 1955)	34711	75200	1955	73185968852679664	648518346490991533	L	AN	L
(34896, 75200, 1953)	34896	75200	1953	73256337597032047	648518346492167535	L	AN	L
(35010, 75200, 1947)	35010	75200	1947	73256337596994063	648518346501150552	L	AN
(34958, 75200, 1961)	34958	75200	1961	73256337597035797	648518346497163416	L	DN		CVL	DNp58
(34933, 75200, 1973)	34933	75200	1973	73256337597056433	648518346501369688	L	AN	L
(35098, 75200, 1969)	35098	75200	1969	73256337597062922	648518346486266978	L	AN	L
(35206, 75200, 1955)	35206	75200	1955	73256337597033937	648518346486348946	L	doubleseed	L
(35313, 75200, 1962)	35313	75200	1962	73256337597037397	648518346496507989	L	AN	R
(35364, 75200, 1945)	35364	75200	1945	73256337597007620	648518346466193200	L	AN	R
(35173, 75200, 1939)	35173	75200	1939	73256337597002875	648518346501328781	L	AN	L
(35114, 75200, 1935)	35114	75200	1935	73256337596959086	648518346507239240	L	AN	R
(35259, 75200, 1908)	35259	75200	1908	73256337530126508	648518346489860989	L	DN		DLV	DNxn165
(35577, 75200, 1935)	35577	75200	1935	73256337596832141	648518346471789211	L	DN		DLV	DNxl123
(35663, 75200, 1908)	35663	75200	1908	73256337530135877	648518346507691385	L	AN	R
(36010, 75200, 1880)	36010	75200	1880	73256337530082612	648518346484222493	L	AN	L
(35843, 75200, 1890)	35843	75200	1890	73256337530105280	648518346495495094	L	AN	L
(36403, 75200, 1864)	36403	75200	1864	73256337530031388	648518346496157286	L	AN	R
(36608, 75200, 1863)	36608	75200	1863	73256337530001096	648518346480375611	L	AN	L
(36803, 75200, 1864)	36803	75200	1864	73256337530038728	648518346466903662	L	AN	L
(37082, 75200, 1862)	37082	75200	1862	73326706274211576	648518346494507378	L	AN	R
(37166, 75200, 1867)	37166	75200	1867	73326706274209012	648518346496495484	L	AN	L
(37375, 75200, 1853)	37375	75200	1853	73326706274168315	648518346480115685	L	AN	R
(35968, 75200, 1851)	35968	75200	1851	73256337529990774	648518346490188983	L	AN	R
(35907, 75200, 1869)	35907	75200	1869	73256337530045833	648518346481369231	L	AN	R
(36146, 75200, 1864)	36146	75200	1864	73256337530023677	648518346480087781	L	AN	L
(35801, 75200, 1882)	35801	75200	1882	73256337530064868	648518346498434097	L	AN	R
(35632, 75200, 1863)	35632	75200	1863	73256337530013632	648518346477105680	L	AN	L
(34351, 75200, 1939)	34351	75200	1939	73185968852658786	648518346493685105	L	DN		CVL	DNg80
(34191, 75200, 1933)	34191	75200	1933	73185968852618680	648518346477764565	L	AN
(34193, 75200, 1920)	34193	75200	1920	73185968785930031	648518346479579099	L	AN	L
(34230, 75200, 1912)	34230	75200	1912	73185968785903889	648518346502473555	L	AN	R
(34175, 75200, 1911)	34175	75200	1911	73185968785909071	648518346479255185	L	AN	R
(34100, 75200, 1900)	34100	75200	1900	73185968785888022	648518346495728290	L	AN	R
(34059, 75200, 1887)	34059	75200	1887	73185968785876267	648518346509827366	L	DN		VTV	DNxl094
(34173, 75200, 1872)	34173	75200	1872	73185968785846762	648518346487768555	L	DN		VLT	DNxl116
(34219, 75200, 1891)	34219	75200	1891	73185968785881834	648518346515457786	L	DN		CVL	DNxl107
(34252, 75200, 1902)	34252	75200	1902	73185968785889576	648518346494369415	L	AN	R
(34336, 75200, 1911)	34336	75200	1911	73185968785906403	648518346496259852	L	AN	L
(34285, 75200, 1917)	34285	75200	1917	73185968785942689	648518346480012788	L	AN	L
(34393, 75200, 1901)	34393	75200	1901	73185968785897850	648518346482496404	L	AN	R
(34456, 75200, 1907)	34456	75200	1907	73185968785905190	648518346518325334	L	AN	R
(34505, 75200, 1913)	34505	75200	1913	73185968785906386	648518346480455126	L	AN	L
(34584, 75200, 1914)	34584	75200	1914	73185968785907770	648518346499332071	L	doubleseed	L
(34654, 75200, 1920)	34654	75200	1920	73185968785922242	648518346482437268	L	doubleseed	R
(34652, 75200, 1931)	34652	75200	1931	73185968852591660	648518346490753453	L	DN		CVL	DNg59
(34577, 75200, 1922)	34577	75200	1922	73185968785919566	648518346499775043	L	AN	L
(34549, 75200, 1895)	34549	75200	1895	73185968785876271	648518346493930744	L	AN	L
(34426, 75200, 1882)	34426	75200	1882	73185968785869768	648518346486713135	L	AN	L
(34522, 75200, 1862)	34522	75200	1862	73185968785823327	648518346494841003	L	AN	R
(34408, 75200, 1861)	34408	75200	1861	73185968785826885	648518346500161791	L	AN	L
(34424, 75200, 1867)	34424	75200	1867	73185968785828789	648518346475891170	L	AN	R
(34470, 75200, 1843)	34470	75200	1843	73185968785817640	648518346507211336	L	DN		DLV	DNxl112
(34749, 75200, 1850)	34749	75200	1850	73185968785810736	648518346495847755	L	AN	R
(34698, 75200, 1856)	34698	75200	1856	73185968785825073	648518346483211428	L	AN	L
(34744, 75200, 1869)	34744	75200	1869	73185968785851717	648518346487709098	L	DN		DLV	DNd02
(34703, 75200, 1860)	34703	75200	1860	73185968785825055	648518346504204072	L	AN	L
(34766, 75200, 1858)	34766	75200	1858	73185968785805460	648518346478838900	L	AN	R
(34823, 75200, 1853)	34823	75200	1853	73256337529993199	648518346479139536	L	AN	R
(34843, 75200, 1859)	34843	75200	1859	73256337530015801	648518346499924035	L	AN	R
(34900, 75200, 1853)	34900	75200	1853	73256337529995733	648518346497170072	L	AN	L
(34925, 75200, 1862)	34925	75200	1862	73256337530021012	648518346480496955	L	AN	L
(34982, 75200, 1870)	34982	75200	1870	73256337530041001	648518346479148496	L	DN		DLV	DNxl128
(35078, 75200, 1868)	35078	75200	1868	73256337530055664	648518346488645816	L	AN	L
(35144, 75200, 1867)	35144	75200	1867	73256337530036442	648518346481506719	L	AN	L
(35322, 75200, 1861)	35322	75200	1861	73256337530020993	648518346478839156	L	AN	L
(35142, 75200, 1850)	35142	75200	1850	73256337529988364	648518346496292413	L	AN	R
(35421, 75200, 1850)	35421	75200	1850	73256337530005975	648518346479174095	L	AN	L
(35041, 75200, 1895)	35041	75200	1895	73256337530148310	648518346478483028	L	DN		DMT	DNg15
(35564, 75200, 1885)	35564	75200	1885	73256337530067503	648518346483927983	L	AN	R
(34233, 75200, 1828)	34233	75200	1828	73185968785768999	648518346491656902	L	AN	L
(34332, 75200, 1823)	34332	75200	1823	73185968785752895	648518346518028392	L	AN	L
[truncated: 1,875 more rows]
