# Supplementary material for: Comparative connectomics of the descending and ascending neurons of the Drosophila nervous system: stereotypy and sexual dimorphism
Source: bioRxiv. 2024 Jun 28:2024.06.04.596633. Originally published 2024 Jun 6. Preprint. [Version 2] doi: 10.1101/2024.06.04.596633 (PMC11185702; doi:10.1101/2024.06.04.596633)
Supplement: Supplement 2 [file media-2.xlsx]

## Sheet: FAFB_DNs
supervoxel_id	root_id	side	codex_name	Namiki_name	synonyms	tract_from_manc	confidence_LM_1_5	soma_type	neuropil	neuropilgroup	x	y	z
81067198742874678	720575940644438551	L	DNa01	DNa01		MTD-III	4	A	multi	multi	133529	77125	5798
78887554648419193	720575940627787609	R	DNa01	DNa01		MTD-III	4	A	multi	multi	130844	75988	5798
81137567487051293	720575940604737708	L	DNa02	DNa02		ITD	5	A	LAL_IPS	PS_LAL	137715	81039	5798
78535092317951076	720575940629327659	R	DNa02	DNa02		ITD	5	A	LAL_IPS	PS_LAL	125640	76907	5798
81067198742878698	720575940630085583	L	DNa03	DNa03		MTD-I	5	A	LAL_IPS	PS_LAL	132962	77269	5798
78816429788909362	720575940620918789	R	DNa03	DNa03		MTD-I	5	A	LAL_IPS	PS_LAL	130814	76235	5798
81067267462343296	720575940627432680	L	DNa04	DNa04		MTD-I	5	A	SPS_IPS	PS_LAL	133810	77363	5798
78887142331394982	720575940628577897	R	DNa04	DNa04		MTD-I	5	A	SPS_IPS	PS_LAL	130256	76130	5798
81067198742881327	720575940623062515	L	DNa05	DNa05		MTD-I	5	A	SPS_IPS	PS_LAL	134049	74999	5798
78887211050967908	720575940620534768	R	DNa05	DNa05		MTD-I	5	A	SPS_IPS	PS_LAL	130350	75534	5798
81067198742860395	720575940640325429	L	DNa06	DNa06		ITD	5	A	multi	multi	139230	79544	5798
78817048465349955	720575940624986919	R	DNa06	DNa06		ITD	5	A	multi	multi	126471	76819	5798
81067198742884128	720575940633727339	L	DNa07	DNa07		MTD-I	5	A	PLP_SPS	PLP	133063	77393	5798
78746129831140353	720575940637101413	R	DNa07	DNa07		MTD-I	5	A	PLP_SPS	PLP	130697	76849	5798
81067267462344741	720575940625090314	L	DNa08	DNa08		MTD-II	5	A	multi	multi	133491	77348	5798
78322817787117095	720575940631498563	R	DNa08	DNa08		MTD-II	5	A	multi	multi	130206	76734	5798
81067198742871711	720575940620711334	L	DNa09	DNa09		MTD-I	5	A	multi	multi	133900	76761	5798
78746129897978177	720575940634140883	R	DNa09	DNa09		MTD-I	5	A	multi	multi	129949	76489	5798
81137567487046166	720575940627946261	L	DNa10	DNa10		MTD-II	5	A	multi	multi	137015	74070	5798
78322749067709655	720575940623468691	R	DNa10	DNa10		MTD-II	5	A	multi	multi	126653	73166	5793
81067198742876030	720575940623019544	L	DNa11	DNa11		DMT	4	A	multi	multi	138436	81861	5798
78816498575193012	720575940611735514	R	DNa11	DNa11		DMT	4	A	multi	multi	126421	80214	5798
81067198742876335	720575940631520312	L	DNa12	DNa12	aSP22	DMT	4	A	multi	multi	137803	81767	5798
78605323623177069	720575940629490476	R	DNa12	DNa12	aSP22	DMT	4	A	multi	multi	126796	80296	5798
81067198742876203	720575940625502666	L	DNa13_a	DNa13		MTD-III	5	A	multi	multi	133225	77322	5798
81067198742873453	720575940637607646	L	DNa13_b	DNa13		MTD-III	5	A	multi	multi	133291	77575	5798
78887485928970796	720575940616286175	R	DNa13_a	DNa13		MTD-III	5	A	multi	multi	130772	76548	5798
78605460995528527	720575940613408552	R	DNa13_b	DNa13		MTD-III	5	A	multi	multi	130556	76465	5798
81209379273320190	720575940630758418	L	DNb01	DNb01		MTD-I	5	B	multi	multi	131686	75803	5798
77972142230441142	720575940625878160	R	DNb01	DNb01		MTD-I	5	B	multi	multi	133632	75887	5798
81139079248836796	720575940646753412	L	DNb02	DNb02		ITD	5	B	IPS_SPS	PS_LAL	130359	79230	5798
81138941809777777	720575940622540899	L	DNb02	DNb02		ITD	5	B	IPS_SPS	PS_LAL	130355	78153	5798
78042648413583138	720575940618156829	R	DNb02	DNb02		ITD	5	B	IPS_SPS	PS_LAL	135300	80966	5798
78113017157586708	720575940616936226	R	DNb02	DNb02		ITD	5	B	IPS_SPS	PS_LAL	134344	79883	5798
81560948049035129	720575940611016910	L	DNb03	DNb03		ITD	5	B	IPS	PS_LAL	134304	80112	5798
81490648024613488	720575940627997050	L	DNb03	DNb03		ITD	5	B	IPS	PS_LAL	134027	79919	5798
77901704699961762	720575940620776880	R	DNb03	DNb03		ITD	5	B	IPS	PS_LAL	130451	79074	5798
78042442254892934	720575940634163682	R	DNb03	DNb03		ITD	5	B	IPS	PS_LAL	128763	78735	5179
80083822829841785	720575940621226484	L	DNb04	DNb04		MTD-I	4	B	multi	multi	129812	75113	5798
80083822829818536	720575940613717138	L	DNb04	DNb04		MTD-I	4	B	multi	multi	129709	75984	5798
79520185882793142	720575940619582168	R	DNb04	DNb04		MTD-I	4	B	multi	multi	134213	75902	5798
80013591591568382	720575940629461442	L	DNb05	DNb05		DMT	5	B	multi	multi	137512	82467	5798
79309697991282726	720575940628352850	R	DNb05	DNb05		DMT	5	B	multi	multi	126786	80638	5798
80436078934889057	720575940629041879	L	DNb06	DNb06		DMT	5	B	IPS_SPS	PS_LAL	125721	79998	5798
79309766710952989	720575940637308605	R	DNb06	DNb06		DMT	5	B	IPS_SPS	PS_LAL	138832	78143	5798
80083960268522301	720575940629502251	L	DNbe007					B	multi	multi	137051	82099	5798
79309835430454806	720575940644494752	R	DNbe007					B	multi	multi	127910	81387	5798
79803104438248263	720575940634459290	L	DNb08_a	DNb08		DMT	4	B	multi	multi	133925	80009	5798
81349773164098790	720575940621068464	L	DNb08_b	DNb08		DMT	4	B	multi	multi	134207	79923	5798
78042579693854709	720575940630334658	R	DNb08_a	DNb08		DMT	4	B	multi	multi	130657	79546	5798
77972073510609659	720575940642549467	R	DNb08_b	DNb08		DMT	4	B	multi	multi	130517	79701	5798
81631454165664627	720575940648636292	L	DNb09	DNb09		MTD-I	5	B	multi	multi	130439	80122	5798
77972142230272669	720575940616826380	R	DNb09	DNb09		MTD-I	5	B	multi	multi	134816	80520	5798
79660579907942319	720575940615607207	L	DNc01	DNc01		DLT	3	C	multi	multi	115147	81289	5120
79801454634129096	720575940632991815	R	DNc01	DNc01		DLT	3	C	multi	multi	139864	82060	5798
76987667140576300	720575940625733351	L	DNc02	DNc02		DLT	3	C	multi	multi	124437	79671	5798
79731154810676920	720575940618203707	R	DNc02	DNc02		DLT	3	C	multi	multi	139867	81887	5798
81561703963857039	720575940627771279	L	DNd02	DNd02		DLV	5	D	multi	multi	135712	84959	5798
78888310428592406	720575940621388453	R	DNd02	DNd02		DLV	5	D	multi	multi	127154	83010	5799
81491266566812394	720575940614660263	L	DNd03	DNd03		DLT	4	D	multi	multi	137430	83025	5798
78677410555785933	720575940627482114	R	DNd03	DNd03		DLT	4	D	multi	multi	126995	81211	5798
80577160490217950	720575940624229925	L	DNg01_a	DNg01		MTD-II	4	G	SPS_IPS	PS_LAL	137813	74022	5798
80577160490217939	720575940612804862	L	DNg01_a	DNg01		MTD-II	4	G	SPS_IPS	PS_LAL	137776	74105	5798
80577160490219289	720575940621909739	L	DNg01_a	DNg01		MTD-II	4	G	SPS_IPS	PS_LAL	137919	74058	5798
80577160490212806	720575940622925972	L	DNg01_a	DNg01		MTD-II	4	G	SPS_IPS	PS_LAL	139118	75482	5798
80577160490217945	720575940628582607	L	DNg01_b	DNg01		MTD-II	4	G	SPS_IPS	PS_LAL	138745	75336	5798
78888379349556340	720575940608838958	R	DNg01_a	DNg01		MTD-II	4	G	SPS_IPS	PS_LAL	124914	73866	5802
78888310630048206	720575940637660733	R	DNg01_a	DNg01		MTD-II	4	G	SPS_IPS	PS_LAL	125996	73303	5792
77691904539613716	720575940618182480	R	DNg01_a	DNg01		MTD-II	4	G	SPS_IPS	PS_LAL	124713	74027	5798
78888310630038100	720575940634864026	R	DNg01_a	DNg01		MTD-II	4	G	SPS_IPS	PS_LAL	125164	74121	5798
79170197923599194	720575940638623165	R	DNg01_b	DNg01		MTD-II	4	G	SPS_IPS	PS_LAL	124636	74643	5798
80577229209697744	720575940612804606	L	DNg02_a	DNg02		MTD-II	4	G	SPS_IPS	PS_LAL	139110	75217	5798
80577160490212942	720575940610863310	L	DNg02_a	DNg02		MTD-II	4	G	SPS_IPS	PS_LAL	138682	75198	5798
80577229209694928	720575940632573887	L	DNg02_a	DNg02		MTD-II	4	G	SPS_IPS	PS_LAL	138640	74955	5798
80577160490220373	720575940627414887	L	DNg02_b	DNg02		MTD-II	4	G	IPS_SPS	PS_LAL	138249	74175	5798
80577160490216591	720575940647964281	L	DNg02_b	DNg02		MTD-II	4	G	IPS_SPS	PS_LAL	138356	74335	5798
80577160490217929	720575940617498507	L	DNg02_b	DNg02		MTD-II	4	G	IPS_SPS	PS_LAL	138339	74467	5798
80577160490224309	720575940625144061	L	DNg02_c	DNg02		MTD-II	4	G	IPS_SPS	PS_LAL	137955	74115	5798
80577160490215311	720575940630492714	L	DNg02_d	DNg02		MTD-II	4	G	SPS_IB	PS_LAL	138018	74373	5798
80577160490221780	720575940625482954	L	DNg02_e	DNg02		MTD-II	4	G	IPS_SPS	PS_LAL	138990	74826	5798
80577160490221745	720575940622910188	L	DNg02_f	DNg02		MTD-II	4	G	SPS_IB	PS_LAL	137862	74254	5798
80577160490229569	720575940617922439	L	DNg02_g	DNg02		MTD-II	4	G	SPS_IPS	PS_LAL	138237	74559	5798
80577160490217833	720575940615679282	L	DNg02_g	DNg02		MTD-II	4	G	SPS_IPS	PS_LAL	138162	74494	5798
78888379349552866	720575940639201443	R	DNg02_a	DNg02		MTD-II	4	G	SPS_IPS	PS_LAL	124166	75286	5551
78888310630040561	720575940612014131	R	DNg02_a	DNg02		MTD-II	4	G	SPS_IPS	PS_LAL	124673	74316	5798
78888310630049523	720575940630289804	R	DNg02_a	DNg02		MTD-II	4	G	SPS_IPS	PS_LAL	124554	74189	5798
78888379349559271	720575940626904219	R	DNg02_b	DNg02		MTD-II	4	G	IPS_SPS	PS_LAL	124564	74719	5798
78888310630042900	720575940613793170	R	DNg02_b	DNg02		MTD-II	4	G	IPS_SPS	PS_LAL	124725	74238	5798
78888379349551738	720575940613668620	R	DNg02_b	DNg02		MTD-II	4	G	IPS_SPS	PS_LAL	124804	74155	5798
78888310630039105	720575940622681864	R	DNg02_b	DNg02		MTD-II	4	G	IPS_SPS	PS_LAL	124035	74360	5468
78255266809985213	720575940622042603	R	DNg02_c	DNg02		MTD-II	4	G	IPS_SPS	PS_LAL	124712	74144	5798
78888379349549319	720575940641305229	R	DNg02_d	DNg02		MTD-II	4	G	SPS_IB	PS_LAL	124797	73798	5802
78888379349549402	720575940628942586	R	DNg02_e	DNg02		MTD-II	4	G	IPS_SPS	PS_LAL	124633	74077	5798
78888379349545480	720575940626278129	R	DNg02_f	DNg02		MTD-II	4	G	SPS_IB	PS_LAL	124730	74503	5797
78888379349546908	720575940627850622	R	DNg02_g	DNg02		MTD-II	4	G	SPS_IPS	PS_LAL	124679	73993	5798
78888310630041698	720575940626377349	R	DNg02_g	DNg02		MTD-II	4	G	SPS_IPS	PS_LAL	124904	74096	5798
80577160490220526	720575940625963432	L	DNg03	DNg03		MTD-II	5	G	multi	multi	138569	74463	5798
80577160490217886	720575940615899622	L	DNg03	DNg03		MTD-II	5	G	multi	multi	138600	74555	5798
80577160490224289	720575940642027464	L	DNg03	DNg03		MTD-II	5	G	multi	multi	138560	74796	5798
80577160490221779	720575940623222712	L	DNg03	DNg03		MTD-II	5	G	multi	multi	138685	74846	5798
80577160490224351	720575940613998860	L	DNg03	DNg03		MTD-II	5	G	multi	multi	138812	74796	5798
78888310630040402	720575940653053601	R	DNg03	DNg03		MTD-II	5	G	multi	multi	124910	74000	5797
78888379349555359	720575940620328828	R	DNg03	DNg03		MTD-II	5	G	multi	multi	124776	73996	5798
78888379349547917	720575940628800207	R	DNg03	DNg03		MTD-II	5	G	multi	multi	124448	74550	5584
78888379349549299	720575940636254810	R	DNg03	DNg03		MTD-II	5	G	multi	multi	124850	74022	5798
78888310630043105	720575940632409130	R	DNg03	DNg03		MTD-II	5	G	multi	multi	124608	74258	5798
80718447667453899	720575940621325034	L	DNg04	DNg04		MTD-II	4	G	IPS_SPS	PS_LAL	137587	74008	5779
79944460268028971	720575940624968013	L	DNg04	DNg04		MTD-II	4	G	IPS_SPS	PS_LAL	137797	74060	5783
78958748093699785	720575940624082931	R	DNg04	DNg04		MTD-II	4	G	IPS_SPS	PS_LAL	125998	73519	5779
78888310630044203	720575940643817888	R	DNg04	DNg04		MTD-II	4	G	IPS_SPS	PS_LAL	126199	73547	5793
80647460514909353	720575940627731176	L	DNg05_a	DNg05		MTD-II	3	G	GNG	GNG	137702	75301	5798
80647529234399984	720575940625550398	L	DNg05_b	DNg05		MTD-II	3	G	GNG	GNG	137257	74442	5798
80577160490207664	720575940627003179	L	DNg05_b	DNg05		MTD-II	3	G	GNG	GNG	137336	74204	5798
80647460514909375	720575940612922851	L	DNg05_b	DNg05		MTD-II	3	G	GNG	GNG	137432	74280	5798
79733285382855817	720575940609589443	R	DNg05_a	DNg05		MTD-II	3	G	GNG	GNG	125430	73834	5801
78958748093703830	720575940619074836	R	DNg05_b	DNg05		MTD-II	3	G	GNG	GNG	126034	73643	5801
78888310630047955	720575940620404182	R	DNg05_b	DNg05		MTD-II	3	G	GNG	GNG	125333	73775	5802
78958748093701355	720575940622347784	R	DNg05_b	DNg05		MTD-II	3	G	GNG	GNG	124083	74930	5798
80647529234409396	720575940637966424	L	DNg06_a	DNg06		MTD-II	3	G	SAD_GNG	GNG	137257	74336	5798
80577160490217862	720575940656144289	L	DNg06_b	DNg06		MTD-II	3	G	GNG_IPS	PS_LAL	138521	74665	5798
80577160490221679	720575940635222640	L	DNg06_b	DNg06		MTD-II	3	G	GNG_IPS	PS_LAL	138882	75119	5798
80577160490215438	720575940623491987	L	DNg06_c	DNg06		MTD-II	3	G	IPS_GNG	PS_LAL	138611	75073	5798
78958748093702613	720575940614572906	R	DNg06_a	DNg06		MTD-II	3	G	SAD_GNG	GNG	123979	74826	5798
78888310630055750	720575940626088835	R	DNg06_b	DNg06		MTD-II	3	G	GNG_IPS	PS_LAL	124652	74436	5798
78888379349556832	720575940610348458	R	DNg06_b	DNg06		MTD-II	3	G	GNG_IPS	PS_LAL	124951	74002	5783
78888310630036679	720575940627021349	R	DNg06_c	DNg06		MTD-II	3	G	IPS_GNG	PS_LAL	124526	74427	5798
80929485113490102	720575940625426469	L	DNg07	DNg07		ITD	4	G	SAD_GNG	GNG	129200	78089	5244
80929485113500341	720575940612288947	L	DNg07	DNg07		ITD	4	G	SAD_GNG	GNG	128997	78354	5226
79028704520793375	720575940644801060	L	DNg07	DNg07		ITD	4	G	SAD_GNG	GNG	129118	78271	5231
80929485113490120	720575940647478148	L	DNg07	DNg07		ITD	4	G	SAD_GNG	GNG	129007	78359	5250
80929485113500465	720575940626027752	L	DNg07	DNg07		ITD	4	G	SAD_GNG	GNG	129190	78166	5274
80929485113496567	720575940621339713	L	DNg07	DNg07		ITD	4	G	SAD_GNG	GNG	130183	79264	5798
80929485113477196	720575940639539840	L	DNg07	DNg07		ITD	4	G	SAD_GNG	GNG	129091	78269	5242
80929485113489999	720575940614181585	L	DNg07	DNg07		ITD	4	G	SAD_GNG	GNG	129247	78271	5288
78466510414324647	720575940612429714	R	DNg07	DNg07		ITD	4	G	SAD_GNG	GNG	134538	79756	5798
78466510414313891	720575940626729295	R	DNg07	DNg07		ITD	4	G	SAD_GNG	GNG	134661	79627	5798
78396141670143088	720575940629956695	R	DNg07	DNg07		ITD	4	G	SAD_GNG	GNG	134645	79681	5798
78466510414312559	720575940628252751	R	DNg07	DNg07		ITD	4	G	SAD_GNG	GNG	134590	79574	5798
78466510414323308	720575940626745987	R	DNg07	DNg07		ITD	4	G	SAD_GNG	GNG	134582	79720	5798
78466510414328668	720575940611308181	R	DNg07	DNg07		ITD	4	G	SAD_GNG	GNG	134546	79634	5798
78466510414299812	720575940621572890	R	DNg07	DNg07		ITD	4	G	SAD_GNG	GNG	134522	79689	5798
78396141670122441	720575940615453182	R	DNg07	DNg07		ITD	4	G	SAD_GNG	GNG	134449	79803	5798
80225866323622827	720575940621471157	L	DNg08_a	DNg08		ITD	4	G	SAD_GNG	GNG	135481	80682	5798
80155497579446002	720575940635564896	L	DNg08_a	DNg08		ITD	4	G	SAD_GNG	GNG	136167	81284	5798
80225866323622947	720575940624748419	L	DNg08_a	DNg08		ITD	4	G	SAD_GNG	GNG	135915	81127	5798
80155497579438906	720575940630682618	L	DNg08_a	DNg08		ITD	4	G	SAD_GNG	GNG	136181	81144	5798
80225866323619200	720575940616688286	L	DNg08_a	DNg08		ITD	4	G	SAD_GNG	GNG	135799	81070	5798
80225866323627628	720575940625376062	L	DNg08_a	DNg08		ITD	4	G	SAD_GNG	GNG	135904	81029	5798
80155497579452959	720575940624131913	L	DNg08_a	DNg08		ITD	4	G	SAD_GNG	GNG	135350	80852	5798
80225866323626459	720575940622760269	L	DNg08_b	DNg08		ITD	4	G	multi	multi	135469	80552	5798
80225866323628955	720575940621274845	L	DNg08_b	DNg08		ITD	4	G	multi	multi	136069	81205	5798
80225866323623855	720575940640194493	L	DNg08_b	DNg08		ITD	4	G	multi	multi	136246	81363	5798
80225866323614880	720575940632339425	L	DNg08_b	DNg08		ITD	4	G	multi	multi	136386	81432	5798
79100103855916613	720575940636761926	R	DNg08_a	DNg08		ITD	4	G	SAD_GNG	GNG	128851	80803	5798
79100103855935223	720575940623033532	R	DNg08_a	DNg08		ITD	4	G	SAD_GNG	GNG	129392	80399	5798
78959366367287816	720575940616401467	R	DNg08_a	DNg08		ITD	4	G	SAD_GNG	GNG	128341	81106	5798
79100103855921809	720575940608076739	R	DNg08_a	DNg08		ITD	4	G	SAD_GNG	GNG	129239	80418	5798
78959366367318362	720575940626732776	R	DNg08_a	DNg08		ITD	4	G	SAD_GNG	GNG	129022	80649	5798
79029735111742741	720575940618051801	R	DNg08_a	DNg08		ITD	4	G	SAD_GNG	GNG	128780	80364	5798
78959366367279459	720575940637667443	R	DNg08_a	DNg08		ITD	4	G	SAD_GNG	GNG	129028	80778	5798
79100103855925823	720575940618818395	R	DNg08_b	DNg08		ITD	4	G	multi	multi	129315	80335	5798
79100103855931513	720575940631593753	R	DNg08_b	DNg08		ITD	4	G	multi	multi	128922	80718	5798
79029735111747242	720575940631973207	R	DNg08_b	DNg08		ITD	4	G	multi	multi	128720	80595	5798
79170472600067046	720575940632458514	R	DNg08_b	DNg08		ITD	4	G	multi	multi	129339	80473	5798
80506722959484763	720575940629472298	L	DNg09	DNg09		ITD	4	G	SAD_WED	auditory	129061	78262	5273
80929485113490160	720575940629742718	L	DNg09	DNg09		ITD	4	G	SAD_WED	auditory	129214	78369	5280
80929485113525190	720575940626877639	L	DNg09	DNg09		ITD	4	G	SAD_WED	auditory	129192	78327	5307
80929485113471487	720575940631829059	L	DNg09	DNg09		ITD	4	G	SAD_WED	auditory	128964	78035	5233
78396141670146817	720575940621586473	R	DNg09	DNg09		ITD	4	G	SAD_WED	auditory	134400	79483	5798
78396141670135108	720575940627799802	R	DNg09	DNg09		ITD	4	G	SAD_WED	auditory	134485	79299	5798
78396141670126534	720575940634207087	R	DNg09	DNg09		ITD	4	G	SAD_WED	auditory	134277	79635	5798
78396141670145538	720575940630297292	R	DNg09	DNg09		ITD	4	G	SAD_WED	auditory	133899	78394	5798
80506860465603961	720575940627303699	L	DNg10	DNg10		ITD	5	G	GNG	GNG	128364	75653	5798
80506860465588847	720575940620595883	L	DNg10	DNg10		ITD	5	G	GNG	GNG	128231	75695	5798
80506860465597793	720575940612805118	L	DNg10	DNg10		ITD	5	G	GNG	GNG	128492	75598	5798
80506860465605155	720575940619944513	L	DNg10	DNg10		ITD	5	G	GNG	GNG	128388	75734	5798
80506860465601492	720575940631855663	L	DNg10	DNg10		ITD	5	G	GNG	GNG	126911	75795	5798
80506860465597666	720575940616935838	L	DNg10	DNg10		ITD	5	G	GNG	GNG	127945	75548	5798
80506929185058985	720575940620564673	L	DNg10	DNg10		ITD	5	G	GNG	GNG	128446	75563	5798
78959091690726526	720575940624234242	R	DNg10	DNg10		ITD	5	G	GNG	GNG	136277	76208	5798
78959091690717850	720575940629369642	R	DNg10	DNg10		ITD	5	G	GNG	GNG	136183	76390	5798
78959091690720865	720575940660224385	R	DNg10	DNg10		ITD	5	G	GNG	GNG	136374	76295	5798
78959160410183526	720575940626639259	R	DNg10	DNg10		ITD	5	G	GNG	GNG	135367	76644	5798
78959091690721247	720575940617689816	R	DNg10	DNg10		ITD	5	G	GNG	GNG	135938	76793	5798
80225866323622526	720575940614089726	L	DNg101	DNg101			5	G	multi	multi	139751	80800	5798
78536535494444338	720575940621246068	R	DNg101	DNg101			5	G	multi	multi	124699	79048	5798
81070222400338343	720575940621626394	L	DNg102_a	DNg102			4	G	multi	multi	131504	79510	5798
81281259913353391	720575940630480348	L	DNg102_b	DNg102			4	G	multi	multi	131059	80781	5798
77621604380718476	720575940640316238	R	DNg102_a	DNg102			4	G	multi	multi	133722	81834	5798
77973585474001046	720575940624877360	R	DNg102_b	DNg102			4	G	multi	multi	132458	79371	5798
80506860465583819	720575940621817326	L	DNg11	DNg11		ITD	5	G	SPS_IPS	PS_LAL	129446	76963	5798
80506860465595028	720575940644740256	L	DNg11	DNg11		ITD	5	G	SPS_IPS	PS_LAL	129705	77811	5798
80506860465595012	720575940631090402	L	DNg11	DNg11		ITD	5	G	SPS_IPS	PS_LAL	129229	74765	5768
78959091690735321	720575940609366648	R	DNg11	DNg11		ITD	5	G	SPS_IPS	PS_LAL	134279	78008	5798
78959160410186857	720575940618827910	R	DNg11	DNg11		ITD	5	G	SPS_IPS	PS_LAL	134962	76740	5798
78959091690723611	720575940625573653	R	DNg11	DNg11		ITD	5	G	SPS_IPS	PS_LAL	135623	76955	5798
80577160557089226	720575940619751872	L	DNg12_a	DNg12		none	4	G	GNG	GNG	139632	80204	5798
80929347741142144	720575940611939290	L	DNg12_a	DNg12		none	4	G	GNG	GNG	137982	77556	5798
80577160557084941	720575940631987364	L	DNg12_a	DNg12		none	4	G	GNG	GNG	139567	80697	5798
80929347741025533	720575940615958203	L	DNg12_a	DNg12		none	4	G	GNG	GNG	137990	77729	5798
80858910277348133	720575940625253649	L	DNg12_b	DNg12		none	4	G	GNG	GNG	139955	80259	5798
80929279021594359	720575940631518582	L	DNg12_b	DNg12		none	4	G	GNG	GNG	139962	80190	5798
80929279021646082	720575940638810677	L	DNg12_b	DNg12		none	4	G	GNG	GNG	139588	80441	5798
80929279021600449	720575940631108559	L	DNg12_b	DNg12		none	4	G	GNG	GNG	139915	80089	5798
80929279021586055	720575940626834698	L	DNg12_b	DNg12		none	4	G	GNG	GNG	139347	80836	5798
80929347741071975	720575940620149836	L	DNg12_b	DNg12		none	4	G	GNG	GNG	139810	80238	5798
80929347741095841	720575940621640885	L	DNg12_b	DNg12		none	4	G	GNG	GNG	139636	80868	5798
80647529301274382	720575940628241628	L	DNg12_b	DNg12		none	4	G	GNG	GNG	139775	80330	5798
80225316903307329	720575940617390641	L	DNg12_b	DNg12		none	4	G	GNG	GNG	139970	80452	5798
80929347674461458	720575940617554577	L	DNg12_c	DNg12		none	4	G	GNG	GNG	139266	80800	5798
80507272647907073	720575940645032580	L	DNg12_c	DNg12		none	4	G	GNG	GNG	139441	80529	5798
80577641392073035	720575940627417619	L	DNg12_c	DNg12		none	4	G	GNG	GNG	139354	80756	5798
80858978996760850	720575940626399588	L	DNg12_d	DNg12		none	4	G	GNG	GNG	139679	80373	5798
80858978930276668	720575940614588778	L	DNg12_e	DNg12		none	4	G	GNG	GNG	139307	80939	5798
80577160557090688	720575940626527055	L	DNg12_e	DNg12		none	4	G	GNG	GNG	139168	80817	5798
80858978930231151	720575940641781133	L	DNg12_e	DNg12		none	4	G	GNG	GNG	139651	80674	5798
80577229276574698	720575940605282406	L	DNg12_e	DNg12		none	4	G	GNG	GNG	139461	80691	5798
79170472600072211	720575940617074393	R	DNg12_a	DNg12		none	4	G	GNG	GNG	125295	76501	5798
78959366367293483	720575940642926702	R	DNg12_a	DNg12		none	4	G	GNG	GNG	124319	78657	5798
78888997623103437	720575940624394498	R	DNg12_a	DNg12		none	4	G	GNG	GNG	124319	78795	5798
78959366367291930	720575940625872688	R	DNg12_a	DNg12		none	4	G	GNG	GNG	124328	77521	5798
79170472600069662	720575940615623051	R	DNg12_b	DNg12		none	4	G	GNG	GNG	123826	78595	5798
79170472600056586	720575940632698541	R	DNg12_b	DNg12		none	4	G	GNG	GNG	124009	78689	5798
79170472600061807	720575940619524852	R	DNg12_b	DNg12		none	4	G	GNG	GNG	124131	78655	5798
79170472600055165	720575940618762605	R	DNg12_b	DNg12		none	4	G	GNG	GNG	123878	78515	5798
79170472600061832	720575940618147520	R	DNg12_b	DNg12		none	4	G	GNG	GNG	124326	77707	5798
79170472600061842	720575940617993607	R	DNg12_b	DNg12		none	4	G	GNG	GNG	124005	78600	5798
79170472600059108	720575940611700520	R	DNg12_b	DNg12		none	4	G	GNG	GNG	124092	78591	5798
79170472600064449	720575940625422609	R	DNg12_b	DNg12		none	4	G	GNG	GNG	124216	77657	5798
79170472600072319	720575940608960722	R	DNg12_b	DNg12		none	4	G	GNG	GNG	123943	78547	5798
78888997623102309	720575940612019825	R	DNg12_c	DNg12		none	4	G	GNG	GNG	124537	78586	5798
78888997623103541	720575940622797244	R	DNg12_c	DNg12		none	4	G	GNG	GNG	124402	78618	5798
78888997623101058	720575940635175263	R	DNg12_c	DNg12		none	4	G	GNG	GNG	124454	77524	5798
78959366367293308	720575940637501784	R	DNg12_d	DNg12		none	4	G	GNG	GNG	124452	77743	5798
79170472600068293	720575940627500279	R	DNg12_e	DNg12		none	4	G	GNG	GNG	124676	79269	5798
79029735111754822	720575940621767306	R	DNg12_e	DNg12		none	4	G	GNG	GNG	124048	78740	5798
78888997623106056	720575940627814522	R	DNg12_e	DNg12		none	4	G	GNG	GNG	124355	78976	5798
79170472600058005	720575940612427670	R	DNg12_e	DNg12		none	4	G	GNG	GNG	124655	79853	5720
80296372506916508	720575940606112940	L	DNg13	DNg13		VLT	5	G	multi	multi	126924	82153	5798
79169579381252865	720575940616471052	R	DNg13	DNg13		VLT	5	G	multi	multi	137115	83677	5798
81632828823645556	720575940609260494	L	DNg14	DNg14		DLT	5	G	GNG	GNG	125321	80167	5798
78043954150660237	720575940624280066	R	DNg14	DNg14		DLT	5	G	GNG	GNG	139067	82783	5798
80225934908847691	720575940625870640	L	DNg15	DNg15		DMT	5	G	GNG	GNG	127217	81196	5798
78114528986223376	720575940627825923	R	DNg15	DNg15		DMT	5	G	GNG	GNG	136600	83777	5798
81562254188869417	720575940641480949	L	DNg16	DNg16		MTD-I	5	G	GNG	GNG	139828	82771	5798
77832367150523288	720575940645047831	R	DNg16	DNg16		MTD-I	5	G	GNG	GNG	123774	79363	5798
79310660667904258	720575940614384757	L	DNg17	DNg17		DLT	4	G	GNG	GNG	126282	81868	5781
79029528885998915	720575940613535554	R	DNg17	DNg17		DLT	4	G	GNG	GNG	138126	83444	5798
80506860465592444	720575940659703937	L	DNg18_a	DNg18		ITD	4	G	GNG_IPS	PS_LAL	128326	75136	5798
80506860465597763	720575940609844117	L	DNg18_b	DNg18		ITD	4	G	GNG_IPS	PS_LAL	128264	75152	5798
80506860465591195	720575940631498925	L	DNg18_b	DNg18		ITD	4	G	GNG_IPS	PS_LAL	128796	75776	5798
80506860465597644	720575940634599615	L	DNg18_b	DNg18		ITD	4	G	GNG_IPS	PS_LAL	128718	75647	5798
78959091690710120	720575940621021278	R	DNg18_a	DNg18		ITD	4	G	GNG_IPS	PS_LAL	135316	75391	5798
78959160410184834	720575940630712493	R	DNg18_b	DNg18		ITD	4	G	GNG_IPS	PS_LAL	134723	76359	5798
78959091690731088	720575940622352764	R	DNg18_b	DNg18		ITD	4	G	GNG_IPS	PS_LAL	135589	75942	5798
78959160410188718	720575940620632369	R	DNg18_b	DNg18		ITD	4	G	GNG_IPS	PS_LAL	134831	76995	5798
81773703817561372	720575940643837988	L	DNg19	DNg19		VLT	4	G	GNG	GNG	126353	81726	5798
77199254476739883	720575940625353736	R	DNg19	DNg19		VLT	4	G	GNG	GNG	137877	83390	5798
79451672766196743	720575940633771745	L	DNg20	DNg20		VTV	4	G	GNG	GNG	129200	83773	5798
79803448035592882	720575940637648485	R	DNg20	DNg20		VTV	4	G	GNG	GNG	133114	84712	5798
80014416560864888	720575940612376805	L	DNg21	DNg21		DLV	5	G	GNG	GNG	131390	81886	5798
78959297648210069	720575940634229871	R	DNg21	DNg21		DLV	5	G	GNG	GNG	136234	82581	5798
79662091871060602	720575940621566844	R	DNg22	DNg22		MDA	5	G	GNG	GNG	132639	79692	5798
79591998205706094	720575940628030440	L	DNg22	DNg22		MDA	5	G	GNG	GNG	130688	80116	5798
80788816411632982	720575940615505406	L	DNg23	DNg23		DLV	4	G	GNG	GNG	128188	82980	5799
79240635387236048	720575940630054735	R	DNg23	DNg23		DLV	4	G	GNG	GNG	134654	83707	5798
79451260448756053	720575940639118926	L	DNg24	DNg24		VTV	5	G	SAD_AMMC	auditory	131518	82935	5798
79592066656705786	720575940624750480	R	DNg24	DNg24		VTV	5	G	SAD_AMMC	auditory	131435	83116	5798
79099416996434043	720575940630274459	L	DNg26	DNg26		DLT	5	G	multi	multi	123407	79870	5798
80225454342255187	720575940605300140	R	DNg26	DNg26		DLT	5	G	multi	multi	139899	82206	5798
79100103788438430	720575940610610841	R	DNg26	DNg26		DLT	5	G	multi	multi	139808	82291	5798
80014897462791773	720575940625047479	L	DNg26	DNg26		DLT	5	G	multi	multi	123935	80090	5798
81210960090124232	720575940644666660	L	DNg27	DNg27		MDA	5	G	multi	multi	132553	78946	5798
79732666974567617	720575940619757366	R	DNg27	DNg27		MDA	5	G	multi	multi	132467	79138	5798
81562460012050903	720575940630980559	L	DNg28	DNg28			5	G	PRW_GNG	PRW	135622	86869	5668
81773566311279076	720575940610173048	L	DNg28	DNg28			5	G	PRW_GNG	PRW	136316	86856	5656
77621535527375913	720575940621667693	R	DNg28	DNg28			5	G	PRW_GNG	PRW	123931	81655	5792
77410360575119873	720575940630665210	R	DNg28	DNg28			5	G	PRW_GNG	PRW	125107	83814	5633
78677066823918474	720575940607761244	L	DNg29	DNg29		DLV	5	G	multi	multi	129890	82501	5798
77973654126331618	720575940622579967	R	DNg29	DNg29		DLV	5	G	multi	multi	134315	83083	5798
81632760170964642	720575940623446860	L	DNg30	DNg30		DLV	5	G	multi	multi	127466	82556	5798
77832161058720145	720575940631270162	R	DNg30	DNg30		DLV	5	G	multi	multi	136210	83701	5798
79451398156294978	720575940660229505	L	DNg31	DNg31		VLT	5	G	GNG	GNG	128492	81949	5798
78818422653433716	720575940632722771	R	DNg31	DNg31		VLT	5	G	GNG	GNG	137317	83512	5798
80295822751286749	720575940609948514	L	DNg32	DNg32		DLT	4	G	multi	multi	125881	81901	5798
79100103855924347	720575940642545883	R	DNg32	DNg32		DLT	4	G	multi	multi	138148	83587	5798
80366672531614023	720575940630244060	L	DNg33	DNg33		MDA	4	G	GNG	GNG	131467	76504	5798
79871960817252937	720575940618666142	R	DNg33	DNg33		MDA	4	G	GNG	GNG	132590	76595	5798
80155497377990849	720575940644751652	L	DNg34	DNg34		DLV	5	G	multi	multi	135566	84480	5798
79381098131585396	720575940620543025	R	DNg34	DNg34		DLV	5	G	multi	multi	127136	83143	5799
80295754031580130	720575940629805950	L	DNg35	DNg35		MTD-I	5	G	GNG	GNG	123746	78015	5798
78818491372887446	720575940618574749	R	DNg35	DNg35		MTD-I	5	G	GNG	GNG	139779	79179	5798
80929485113492884	720575940622929193	L	DNg36_a	DNg36		ITD	4	G	IPS	PS_LAL	128776	78397	5282
80929485113485505	720575940617296699	L	DNg36_b	DNg36		ITD	4	G	IPS	PS_LAL	128868	78390	5295
80929485113485576	720575940621304004	L	DNg36_b	DNg36		ITD	4	G	IPS	PS_LAL	128937	78103	5325
79099279356664875	720575940639159029	R	DNg36_a	DNg36		ITD	4	G	IPS	PS_LAL	135015	79772	5798
78817735660439024	720575940626663994	R	DNg36_a	DNg36		ITD	4	G	IPS	PS_LAL	134756	79859	5798
78044023004381111	720575940614478658	R	DNg36_b	DNg36		ITD	4	G	IPS	PS_LAL	134353	78634	5798
78044023004282057	720575940621700789	R	DNg36_b	DNg36		ITD	4	G	IPS	PS_LAL	134480	77288	5798
78396141670145563	720575940625396252	R	DNg36_b	DNg36		ITD	4	G	IPS	PS_LAL	134292	78673	5798
79310660667930031	720575940624333802	L	DNg37	DNg37		DMT	5	G	GNG	GNG	126132	81848	5798
80155154317554771	720575940623128269	R	DNg37	DNg37		DMT	5	G	GNG	GNG	138231	83158	5798
80225935043080674	720575940608735241	L	DNg38	DNg38		DMT	5	G	GNG	GNG	134901	81509	5798
79100103855916651	720575940613929391	R	DNg38	DNg38		DMT	5	G	GNG	GNG	127852	81718	5798
81562391560751624	720575940634915691	L	DNg39	DNg39		DMT	5	G	GNG	GNG	125008	77036	5798
78607041744753902	720575940616376287	R	DNg39	DNg39		DMT	5	G	GNG	GNG	138668	80935	5798
80155497579451917	720575940622996579	L	DNg40	DNg40		DLV	5	G	multi	multi	129936	81687	5798
78817804312380948	720575940626901136	R	DNg40	DNg40		DLV	5	G	multi	multi	134257	81484	5798
81632691451612994	720575940622037926	L	DNg41	DNg41		ITD	5	G	IPS	PS_LAL	125649	79910	5533
77480660734189990	720575940636329579	R	DNg41	DNg41		ITD	5	G	IPS	PS_LAL	138892	80147	5798
80225728884649047	720575940621336852	L	DNg42	DNg42		MTD-I	4	G	GNG_IPS	PS_LAL	130308	76670	5798
78888928769253044	720575940624448956	R	DNg42	DNg42		MTD-I	4	G	GNG_IPS	PS_LAL	133610	78675	5798
80225179195930431	720575940614187006	L	DNg43	DNg43		DLV	4	G	GNG_WED	auditory	127246	83098	5799
78958816611713468	720575940611772083	R	DNg43	DNg43		DLV	4	G	GNG_WED	auditory	136177	84422	5798
80366672531615635	720575940628844712	L	DNg44	DNg44		VLT	5	G	GNG	GNG	137818	84260	5798
78607110463659326	720575940614186449	R	DNg44	DNg44		VLT	5	G	GNG	GNG	126057	81977	5798
81491885377735910	720575940622486644	L	DNg45	DNg45		DLV	4	G	GNG	GNG	127685	82927	5799
77832573241382314	720575940627732423	R	DNg45	DNg45		DLV	4	G	GNG	GNG	135984	83343	5798
80225728884651902	720575940615108714	L	DNg46	DNg46		DMT	3	G	IPS	PS_LAL	125686	79760	5798
79240841277022277	720575940638664355	R	DNg46	DNg46		DMT	3	G	IPS	PS_LAL	138727	81223	5798
79451398156282525	720575940631629160	L	DNg47	DNg47		VLT	5	G	GNG	GNG	128074	82068	5798
80014348109717160	720575940627812168	R	DNg47	DNg47		VLT	5	G	GNG	GNG	136237	82296	5798
80859184819813573	720575940628225167	L	DNg48	DNg48		none	5	G	GNG	GNG	126864	80956	5798
78466647652005573	720575940633228172	R	DNg48	DNg48		none	5	G	GNG	GNG	138387	82027	5798
81492091469227005	720575940631299855	L	DNg49	DNg49		none	5	G	GNG_IPS	PS_LAL	124229	78444	5798
77762273216679340	720575940632307025	R	DNg49	DNg49		none	5	G	GNG_IPS	PS_LAL	139271	80317	5798
81421516700730345	720575940620760692	L	DNg50	DNg50		DLT	4	G	GNG_SAD	GNG	125548	80432	5798
77973310796991695	720575940619744496	R	DNg50	DNg50		DLT	4	G	GNG_SAD	GNG	137987	82750	5798
80999853857628230	720575940635587064	L	DNg51	DNg51		ITD	5	G	multi	multi	128643	77497	5173
80929485113487549	720575940617663093	L	DNg51	DNg51		ITD	5	G	multi	multi	130367	78492	5798
78325772925940863	720575940639159797	R	DNg51	DNg51		ITD	5	G	multi	multi	134278	77292	5798
78466510414319469	720575940629521655	R	DNg51	DNg51		ITD	5	G	multi	multi	134194	79085	5798
80296166281101553	720575940630808591	L	DNg52_a	DNg52		DLT	4	G	GNG	GNG	137516	82709	5798
80225935043086955	720575940628881576	L	DNg52_b	DNg52		DLT	4	G	GNG	GNG	138115	82530	5798
78888104404085736	720575940641832333	R	DNg52_a	DNg52		DLT	4	G	GNG	GNG	126845	81284	5798
79029735111745687	720575940624967463	R	DNg52_b	DNg52		DLT	4	G	GNG	GNG	126911	81315	5798
80155085464064135	720575940620470976	L	DNg53	DNg53		DMT	3	G	GNG	GNG	125011	77224	5798
79521629327562074	720575940633995181	R	DNg53	DNg53		DMT	3	G	GNG	GNG	136464	76405	5798
81491954096950474	720575940648188548	L	DNg54	DNg54		VLT	5	G	GNG	GNG	126818	82487	5799
78607041744771916	720575940618514043	R	DNg54	DNg54		VLT	5	G	GNG	GNG	137068	84206	5798
79662022949899316	720575940622010373	M	DNg55	DNg55		MDA	5	G	multi	multi	132712	79102	5798
80296372708163352	720575940649809273	L	DNg56	DNg56		DLV	5	G	multi	multi	135231	82442	5798
78184485815847475	720575940604783136	R	DNg56	DNg56		DLV	5	G	multi	multi	130574	81785	5798
80155222835658742	720575940632634532	L	DNg57	DNg57		VTV	5	G	GNG	GNG	130216	82683	5798
79240360441834087	720575940634617952	R	DNg57	DNg57		VTV	5	G	GNG	GNG	130303	82761	5798
79732873066105787	720575940615030568	L	DNg58	DNg58			3	G	GNG	GNG	139932	79452	5798
78536879225640630	720575940611225237	R	DNg58	DNg58			3	G	GNG	GNG	123364	77261	5798
80225728817477961	720575940620169607	L	DNg59	DNg59		CVL	5	G	GNG	GNG	128241	81996	5798
78748053909226909	720575940622067165	R	DNg59	DNg59		CVL	5	G	GNG	GNG	136422	82630	5798
81210685010825340	720575940635166571	L	DNg60	DNg60		none	5	G	GNG	GNG	130742	78583	5798
78747641592848143	720575940631168057	R	DNg60	DNg60		none	5	G	GNG	GNG	133735	79235	5798
81632897744256101	720575940617031385	L	DNg61	DNg61		DLT	5	G	GNG	GNG	140062	80278	5798
77691973192229174	720575940647560500	R	DNg61	DNg61		DLT	5	G	GNG	GNG	123447	78545	5798
79310729119299479	720575940616185531	L	DNg62	DNg62		none	5	G	GNG	GNG	128100	81695	5798
78959297648204502	720575940624319124	R	DNg62	DNg62		none	5	G	GNG	GNG	135752	81478	5798
80225935043097173	720575940604470956	L	DNg63	DNg63		MTD-I	5	G	GNG_PRW	PRW	133923	79549	5798
79098935825936497	720575940612692889	R	DNg63	DNg63		MTD-I	5	G	GNG_PRW	PRW	130666	78281	5798
80225728817476668	720575940621947653	L	DNg64	DNg64		VLT	4	G	GNG_IPS	PS_LAL	136114	82086	5798
78748053909230608	720575940632632607	R	DNg64	DNg64		VLT	4	G	GNG_IPS	PS_LAL	128150	81942	5798
81070222399842485	720575940611756723	L	DNg65	DNg65		CVL	4	G	GNG_SAD	GNG	136342	82484	5798
79381029412115446	720575940628659305	R	DNg65	DNg65		CVL	4	G	GNG_SAD	GNG	127889	82057	5798
79733422754720771	720575940630956345	M	DNg66	DNg66		MDA	5	G	multi	multi	131139	79330	5798
81492159987222739	720575940632877869	L	DNg67	DNg67		CVL	5	G	GNG_PRW	PRW	125114	84652	5417
77832779265713351	720575940612648106	R	DNg67	DNg67		CVL	5	G	GNG_PRW	PRW	136397	84269	5798
80296303787435433	720575940630808827	L	DNg68	DNg68		DLV	4	G	multi	multi	128869	81612	5798
78959297648207291	720575940629543409	R	DNg68	DNg68		DLV	4	G	multi	multi	136751	82839	5798
81421722792098974	720575940634903915	L	DNg69	DNg69		MTD-I	4	G	GNG	GNG	140095	82327	5798
77832573241992251	720575940628387663	R	DNg69	DNg69		MTD-I	4	G	GNG	GNG	123789	79551	5798
79592066589922442	720575940632524559	L	DNg70	DNg70		VTV	4	G	multi	multi	129503	83893	5798
79170472599771766	720575940632407826	R	DNg70	DNg70		VTV	4	G	multi	multi	132866	84969	5798
80647460514931608	720575940622160560	L	DNg71	DNg71		MTD-I	4	G	IPS_GNG	PS_LAL	129294	75974	5798
78818422653421265	720575940626524702	R	DNg71	DNg71		MTD-I	4	G	IPS_GNG	PS_LAL	134176	77147	5798
81773703750839545	720575940626179614	L	DNg72	DNg72		DMT	5	G	GNG	GNG	124935	79408	5798
81421997535508986	720575940636029807	L	DNg72	DNg72		DMT	5	G	GNG	GNG	126721	80841	5798
77832916637750649	720575940627366675	R	DNg72	DNg72		DMT	5	G	GNG	GNG	138523	82288	5798
78958816611712059	720575940615323298	R	DNg72	DNg72		DMT	5	G	GNG	GNG	139260	80459	5798
81632828957826704	720575940641833869	L	DNg73	DNg73		none	5	G	GNG	GNG	124317	79778	5798
80084785573374091	720575940623426854	R	DNg73	DNg73		none	5	G	GNG	GNG	138094	83205	5798
79732460547988725	720575940622500172	L	DNg74_a	DNg74		DLT	5	G	GNG	GNG	125378	79832	5798
79802966730743887	720575940627087646	L	DNg74_b	DNg74		DLT	5	G	GNG	GNG	124864	79757	5798
79240910063478126	720575940633529548	R	DNg74_a	DNg74		DLT	5	G	GNG	GNG	139005	81893	5798
79029735044427650	720575940636656632	R	DNg74_b	DNg74		DLT	5	G	GNG	GNG	139740	81304	5798
81351422633529496	720575940612603289	L	DNg75	DNg75		DLT	5	G	GNG_IPS	PS_LAL	124652	79323	5798
77902873266657096	720575940614730914	R	DNg75	DNg75		DLT	5	G	GNG_IPS	PS_LAL	139119	81532	5798
81562185469473069	720575940620622708	L	DNg76	DNg76		DLT	5	G	GNG	GNG	124479	79548	5798
77902667175327340	720575940605950496	R	DNg76	DNg76		DLT	5	G	GNG	GNG	139393	81896	5798
77551098130843917	720575940625815562	R	DNg77	DNg77		MDA	5	G	GNG	GNG	132274	76800	5798
79591654407209025	720575940631643532	L	DNg77	DNg77		MDA	5	G	GNG	GNG	131455	78180	5798
81562597518150631	720575940606342089	L	DNg78	DNg78		none	4	G	GNG	GNG	138141	75600	5798
78114322894967172	720575940611956197	R	DNg78	DNg78		none	4	G	GNG	GNG	123342	75906	5798
80365504367678367	720575940627538434	L	DNg79	DNg79		MTD-I	4	G	multi	multi	129795	80298	5798
79451191864072630	720575940611735002	L	DNg79	DNg79		MTD-I	4	G	multi	multi	128122	79485	5083
78607316286502396	720575940622537653	R	DNg79	DNg79		MTD-I	4	G	multi	multi	135826	81363	5798
78536947609481484	720575940627210568	R	DNg79	DNg79		MTD-I	4	G	multi	multi	136063	81427	5798
79733422687716598	720575940631110095	L	DNg80	DNg80		CVL	5	G	multi	multi	123416	85623	5316
79663054010398587	720575940630697078	R	DNg80	DNg80		CVL	5	G	multi	multi	137055	84875	5798
79874160243134863	720575940629012227	L	DNg81	DNg81		none	5	G	GNG	GNG	123921	78277	5798
79240772826084919	720575940645556334	R	DNg81	DNg81		none	5	G	GNG	GNG	139486	78866	5798
80577160490233284	720575940627691458	L	DNg82	DNg82		MTD-II	4	G	SPS	PS_LAL	138978	75298	5798
78536879225842322	720575940614843275	R	DNg82	DNg82		MTD-II	4	G	SPS	PS_LAL	123989	74880	5798
80859322325733777	720575940615378399	L	DNg83	DNg83		VTV	5	G	GNG	GNG	129131	83848	5798
79803448035590115	720575940626816062	R	DNg83	DNg83		VTV	5	G	GNG	GNG	133270	84914	5798
79944254042563693	720575940639152361	L	DNg84	DNg84		VTV	5	G	GNG	GNG	129766	82988	5798
79451604180480711	720575940644473760	R	DNg84	DNg84		VTV	5	G	GNG	GNG	134201	83798	5798
80014553999898089	720575940626295396	L	DNg85	DNg85		VTV	5	G	GNG	GNG	130297	82305	5798
79451672832915358	720575940621628582	R	DNg85	DNg85		VTV	5	G	GNG	GNG	133232	84917	5804
79803791499188687	720575940631549202	L	DNg86	DNg86		VLT	5	G	GNG	GNG	126664	80625	5798
79099966618282575	720575940617290043	R	DNg86	DNg86		VLT	5	G	GNG	GNG	133822	84732	5798
81421654072594411	720575940627828552	L	DNg87	DNg87		VTV	5	G	GNG	GNG	134076	83010	5798
78536673000570539	720575940628125715	R	DNg87	DNg87		VTV	5	G	GNG	GNG	130815	82415	5798
80788816411620909	720575940623355114	L	DNg88	DNg88		MTD-I	4	G	GNG	GNG	139986	79745	5798
77691835820327325	720575940621065301	R	DNg88	DNg88		MTD-I	4	G	GNG	GNG	123539	78841	5798
81562666372012437	720575940618658974	L	DNg89	DNg89		none	4	G	GNG	GNG	129121	74222	5798
79522316522309619	720575940638109668	R	DNg89	DNg89		none	4	G	GNG	GNG	136039	75433	5798
80155566298927946	720575940605513649	L	DNg90	DNg90		DMT	4	G	multi	multi	137287	82211	5798
79170472600078020	720575940610231509	R	DNg90	DNg90		DMT	4	G	multi	multi	127439	81540	5798
80788816411622141	720575940622594186	L	DNg91	DNg91		ITD	5	G	IPS_SPS	PS_LAL	140087	79536	5798
78888310630051970	720575940635701655	R	DNg91	DNg91		ITD	5	G	IPS_SPS	PS_LAL	123719	79032	5798
80577229209708618	720575940628397138	L	DNg92_a	DNg92		MTD-II	4	G	IPS_SPS	PS_LAL	139143	75403	5798
80577160490224247	720575940625314058	L	DNg92_a	DNg92		MTD-II	4	G	IPS_SPS	PS_LAL	144811	73777	5123
80577160490223165	720575940637678653	L	DNg92_b	DNg92		MTD-II	4	G	IPS_SPS	PS_LAL	141786	72518	5150
80577160490216638	720575940638159472	L	DNg92_b	DNg92		MTD-II	4	G	IPS_SPS	PS_LAL	137535	74376	5798
78888310630051901	720575940611462885	R	DNg92_a	DNg92		MTD-II	4	G	IPS_SPS	PS_LAL	123180	73102	5379
78888310630047829	720575940625345584	R	DNg92_a	DNg92		MTD-II	4	G	IPS_SPS	PS_LAL	125659	73842	5636
78888310630046777	720575940642198747	R	DNg92_b	DNg92		MTD-II	4	G	IPS_SPS	PS_LAL	125186	73922	5801
78888310630043889	720575940626187014	R	DNg92_b	DNg92		MTD-II	4	G	IPS_SPS	PS_LAL	125603	73505	5547
81421654005606716	720575940613019541	L	DNg93	DNg93		DLT	5	G	GNG	GNG	126609	81223	5798
77621466941703112	720575940626085562	R	DNg93	DNg93		DLT	5	G	GNG	GNG	140054	81672	5798
81421654072377988	720575940626888250	L	DNg94	DNg94		ITD	5	G	IPS	PS_LAL	125007	79129	5798
78043954285028755	720575940623626986	R	DNg94	DNg94		ITD	5	G	IPS	PS_LAL	138584	82920	5798
81560055165744734	720575940632499757	L	DNp01	DNp01		none	5	P	multi	multi	132816	75217	5798
78183248597293996	720575940622838154	R	DNp01	DNp01		none	5	P	multi	multi	130614	75314	5798
81489892579980902	720575940620468718	L	DNp02	DNp02		DLV	4	P	multi	multi	135743	82627	5798
78183867072322773	720575940619654053	R	DNp02	DNp02		DLV	4	P	multi	multi	128626	82086	5798
80503767954952520	720575940628884496	L	DNp03	DNp03		MTD-I	5	P	PLP_PVLP	PLP	130055	75587	5798
78955655649747543	720575940627645514	R	DNp03	DNp03		MTD-I	5	P	PLP_PVLP	PLP	133959	75875	5798
81208692548200806	720575940629757036	L	DNp04	DNp04		VTV	5	P	PVLP	PLP	133228	83223	5798
77901704901171447	720575940604954289	R	DNp04	DNp04		VTV	5	P	PVLP	PLP	131574	82314	5798
80997517596266127	720575940626009852	L	DNp05	DNp05		MTD-I	5	P	multi	multi	129640	74789	5798
78816154978066998	720575940612203482	R	DNp05	DNp05		MTD-I	5	P	multi	multi	134433	74743	5798
81419729994659100	720575940611644529	L	DNp06	DNp06		DLV	5	P	AVLP_PVLP	auditory	133409	78757	5798
77831473595740741	720575940622673860	R	DNp06	DNp06		DLV	5	P	AVLP_PVLP	auditory	131071	76631	5798
80716042418361274	720575940622550089	L	DNp07	DNp07		MTD-I	4	P	SPS_PLP	PLP	129589	75550	5798
78675005374032229	720575940617034565	R	DNp07	DNp07		MTD-I	4	P	SPS_PLP	PLP	133675	75554	5798
81137842767736145	720575940633170643	L	DNp08	DNp08		DMT	5	P	multi	multi	138438	81671	5798
78674936587791199	720575940628498161	R	DNp08	DNp08		DMT	5	P	multi	multi	126240	80048	5798
81560261391300957	720575940627652358	L	DNp09	DNp09		DLV	4	P	multi	multi	135608	82057	5798
78325154384117627	720575940635872101	R	DNp09	DNp09		DLV	4	P	multi	multi	129020	81491	5798
79940199458671953	720575940619678366	L	DNp10	DNp10		MTD-I	5	P	multi	multi	130731	79318	5798
79447549530059644	720575940620153765	R	DNp10	DNp10		MTD-I	5	P	multi	multi	133703	79461	5798
80856230218421628	720575940625420986	L	DNp101	DNp101			4	P	multi	multi	131116	79698	5798
78604499258372284	720575940631483695	R	DNp101	DNp101			4	P	multi	multi	133340	79734	5798
80575030186145515	720575940610199781	L	DNp102	DNp102			5	P	SPS_IPS	PS_LAL	135046	76469	5798
79026849094838290	720575940638637501	R	DNp102	DNp102			5	P	SPS_IPS	PS_LAL	129384	75598	5798
81631385982970043	720575940610505006	L	DNp103	DNp103		MDA	5	P	multi	multi	131043	77940	5798
78253273744252038	720575940623781127	R	DNp103	DNp103		MDA	5	P	multi	multi	132670	77325	5798
80434155258735612	720575940623122125	L	DNp104	DNp104			5	P	multi	multi	133274	79652	5798
79238092833242676	720575940614137907	R	DNp104	DNp104			5	P	multi	multi	131337	79522	5798
81771779739098473	720575940629777018	L	DNp11	DNp11		MTD-I	5	P	LO_PVLP	visual	129585	75315	5798
77549586436248099	720575940620054694	R	DNp11	DNp11		MTD-I	5	P	LO_PVLP	visual	134538	76439	5798
80504180271850168	720575940629421159	L	DNp12	DNp12		DLV	5	P	multi	multi	134739	81683	5798
78955724369273753	720575940621804159	R	DNp12	DNp12		DLV	5	P	multi	multi	129226	81651	5798
80434223978206620	720575940625295339	L	DNp13	DNp13	pMN1; descending neuron of the posterior brain DNp13 (female) [FBbt_00049942]	MTD-I	5	P	multi	multi	130971	76925	5798
78956823746742875	720575940619486891	R	DNp13	DNp13	pMN1; descending neuron of the posterior brain DNp13 (female) [FBbt_00049942]	MTD-I	5	P	multi	multi	133131	76869	5798
81067473956721976	720575940620354836	L	DNp14	DNp14		ITD	5	P	multi	multi	137935	82285	5798
78675005374033154	720575940640747352	R	DNp14	DNp14		ITD	5	P	multi	multi	125935	79888	5798
81068367376733333	720575940623431351	L	DNp15	DNp15		ITD	5	P	IPS	PS_LAL	138348	77854	5798
78887005026949842	720575940616293855	R	DNp15	DNp15		ITD	5	P	IPS	PS_LAL	125582	76530	5798
80504592722383748	720575940613748689	L	DNp16	DNp16		ITD	5	P	SPS_IPS	PS_LAL	134793	75029	5798
80504592722382138	720575940605041330	L	DNp16	DNp16		ITD	5	P	SPS_IPS	PS_LAL	134775	75227	5798
79026849094836941	720575940615219417	R	DNp16	DNp16		ITD	5	P	SPS_IPS	PS_LAL	129527	74777	5798
79380342150085389	720575940618382529	R	DNp16	DNp16		ITD	5	P	SPS_IPS	PS_LAL	128277	73054	5311
80504592655813532	720575940610010521	L	DNp17	DNp17		ITD	5	P	IPS	PS_LAL	135066	75655	5798
80434223978206526	720575940628895787	L	DNp17	DNp17		ITD	5	P	IPS	PS_LAL	134860	75763	5798
80434223978213280	720575940617696728	L	DNp17	DNp17		ITD	5	P	IPS	PS_LAL	134764	75612	5798
80363786514560786	720575940633853559	L	DNp17	DNp17		ITD	5	P	IPS	PS_LAL	134941	75809	5798
80434223978205473	720575940623992300	L	DNp17	DNp17		ITD	5	P	IPS	PS_LAL	134958	75737	5798
80504592722378860	720575940625744784	L	DNp17	DNp17		ITD	5	P	IPS	PS_LAL	134906	75684	5798
79167449144331898	720575940630071583	R	DNp17	DNp17		ITD	5	P	IPS	PS_LAL	129067	74943	5798
79380342150081255	720575940623203004	R	DNp17	DNp17		ITD	5	P	IPS	PS_LAL	129150	74963	5798
79027192625502851	720575940607037635	R	DNp17	DNp17		ITD	5	P	IPS	PS_LAL	129178	75184	5798
79097492650050876	720575940630671734	R	DNp17	DNp17		ITD	5	P	IPS	PS_LAL	129246	75147	5798
79380342150088614	720575940617802187	R	DNp17	DNp17		ITD	5	P	IPS	PS_LAL	129397	75070	5798
79097561369617202	720575940628398202	R	DNp17	DNp17		ITD	5	P	IPS	PS_LAL	129170	75100	5798
81208623762116907	720575940627949589	L	DNp18	DNp18		MTD-I	5	P	multi	multi	134537	75945	5798
79027467570308338	720575940618440000	R	DNp18	DNp18		MTD-I	5	P	multi	multi	129209	75759	5798
80785861540981152	720575940643487342	L	DNp19	DNp19		MTD-I	4	P	multi	multi	133955	75390	5798
78745236746161304	720575940616647483	R	DNp19	DNp19		MTD-I	4	P	multi	multi	129072	75311	5798
81067542675980764	720575940644166048	L	DNp20	DNp20		none	5	P	IPS_SPS	PS_LAL	137985	74896	5798
78604636629944134	720575940629390123	R	DNp20	DNp20		none	5	P	IPS_SPS	PS_LAL	125386	73553	5801
80998273510601758	720575940631225996	L	DNp22	DNp22		ITD	5	P	IPS_SPS	PS_LAL	135362	75643	5798
79098111259138593	720575940615043368	R	DNp22	DNp22		ITD	5	P	IPS_SPS	PS_LAL	128903	75393	5798
81348467762939619	720575940639428174	L	DNp23	DNp23		DLV	5	P	multi	multi	128619	81911	5798
78041068134116811	720575940610472146	R	DNp23	DNp23		DLV	5	P	multi	multi	136199	83164	5798
80293005386724228	720575940645176264	L	DNp24	DNp24		MDA	4	P	SLP_SCL	SMP_SLP	132939	78209	5798
79027192424155642	720575940623786376	R	DNp24	DNp24		MDA	4	P	SLP_SCL	SMP_SLP	131448	79113	5798
80504042832762364	720575940611782874	L	DNp25	DNp25		MDA	5	P	multi	multi	132919	77896	5798
79237405504791667	720575940629509948	R	DNp25	DNp25		MDA	5	P	multi	multi	131156	78093	5798
81067680115361935	720575940627732361	L	DNp26	DNp26		MTD-I	5	P	multi	multi	130203	75866	5798
78745648928663306	720575940619432261	R	DNp26	DNp26		MTD-I	5	P	multi	multi	134072	76376	5798
81982130192133153	720575940629413962	L	DNp27	DNp27		DLV	3	P	multi	multi	129031	81648	5798
81137567487056041	720575940628731140	R	DNp27	DNp27		DLV	3	P	multi	multi	136665	82674	5798
80574205418664836	720575940640142141	L	DNp28	DNp28		MTD-I	5	P	OCG	visual	128873	75070	5798
78955518210724337	720575940621561697	R	DNp28	DNp28		MTD-I	5	P	OCG	visual	134900	76173	5798
79169304302141680	720575940635549620	L	DNp29	DNp29		VTV	5	P	multi	multi	130901	83044	5798
78815124118869569	720575940622675421	R	DNp29	DNp29		VTV	5	P	multi	multi	132446	82849	5798
80434361417636123	720575940633228103	L	DNp30	DNp30		MTD-I	5	P	multi	multi	131125	76880	5798
79097217839435706	720575940620156283	R	DNp30	DNp30		MTD-I	5	P	multi	multi	133736	74383	5798
80856573882590026	720575940628132745	L	DNp31	DNp31		MTD-II	5	P	multi	multi	126504	73380	5801
78957167411344126	720575940632189900	R	DNp31	DNp31		MTD-II	5	P	multi	multi	135435	74043	5797
80575098838467494	720575940630610042	L	DNp32	DNp32		VTV	5	P	multi	multi	132783	82989	5798
78183111158344757	720575940650929273	R	DNp32	DNp32		VTV	5	P	multi	multi	130994	82698	5798
80926736401482876	720575940633165452	L	DNp33	DNp33		ITD	5	P	SAD_IPS	PS_LAL	138229	81307	5798
78604705349428421	720575940604103084	R	DNp33	DNp33		ITD	5	P	SAD_IPS	PS_LAL	126097	79700	5798
81067886340327217	720575940632903737	L	DNp34	DNp34		MTD-I	5	P	multi	multi	130710	80679	5798
79027123838462477	720575940642894628	R	DNp34	DNp34		MTD-I	5	P	multi	multi	133925	79736	5798
81349223811325979	720575940623276168	L	DNp35	DNp35		DLV	5	P	multi	multi	135962	82539	5798
78252998866374764	720575940628437291	R	DNp35	DNp35		DLV	5	P	multi	multi	127579	82711	5799
80856298937850551	720575940630992813	L	DNp36	DNp36		MDA	5	P	multi	multi	131182	79442	5798
78675348770060102	720575940624407944	R	DNp36	DNp36		MDA	5	P	multi	multi	133156	79363	5798
81067473956582933	720575940613170498	L	DNp37	DNp37	vpoDN (Wang 2021); adult doublesex pMN2 (female) neuron [FBbt_00048405]		5	P	multi	multi	135364	81930	5798
78182424231752991	720575940627496829	R	DNp37	DNp37	vpoDN (Wang 2021); adult doublesex pMN2 (female) neuron [FBbt_00048405]		5	P	multi	multi	128177	82142	5798
80434155258740500	720575940630236988	L	DNp38	DNp38		MDA	4	P	multi	multi	130893	79589	5798
79026849094838399	720575940632422219	R	DNp38	DNp38		MDA	4	P	multi	multi	133447	79256	5798
80856505230179557	720575940612557994	L	DNp39	DNp39		MDA	5	P	multi	multi	134161	79563	5798
78534061794160001	720575940617750070	R	DNp39	DNp39		MDA	5	P	multi	multi	130437	78033	5798
81208967426364700	720575940619152856	L	DNp40	DNp40	DNp21	ITD	3	P	IPS_SPS	PS_LAL	135280	75992	5798
78253205359834796	720575940623467527	R	DNp40	DNp40	DNp21	ITD	3	P	IPS_SPS	PS_LAL	128869	75242	5798
80926805254948560	720575940633953434	L	DNp41	DNp41		ITD	5	P	SPS_IPS	PS_LAL	133839	78184	5798
80856230218353167	720575940632836675	L	DNp41	DNp41		ITD	5	P	SPS_IPS	PS_LAL	133896	77756	5798
78604430538589618	720575940636933722	R	DNp41	DNp41		ITD	5	P	SPS_IPS	PS_LAL	129747	75302	5798
78674661844153519	720575940627166851	R	DNp41	DNp41		ITD	5	P	SPS_IPS	PS_LAL	129961	75390	5798
81208211512130176	720575940641148149	L	DNp42	DNp42		DLV	5	P	multi	multi	136230	83364	5798
78393805207883235	720575940618594022	R	DNp42	DNp42		DLV	5	P	multi	multi	127780	82559	5798
80786204936719730	720575940641278965	L	DNp43	DNp43		VTV	5	P	multi	multi	131987	82650	5798
78604636428606863	720575940631122191	R	DNp43	DNp43		VTV	5	P	multi	multi	131035	82897	5798
81137567487048110	720575940605725873	L	DNp44	DNp44		MDA	5	P	multi	multi	133150	79660	5798
78674593057516532	720575940627582724	R	DNp44	DNp44		MDA	5	P	multi	multi	131403	79613	5798
81842148684788610	720575940617280657	L	DNp45	DNp45		VTV	5	P	multi	multi	132904	77754	5798
77971867486689037	720575940624426680	R	DNp45	DNp45		VTV	5	P	multi	multi	131074	76241	5798
80504042832557820	720575940623582867	L	DNp46	DNp46		MDA	4	P	multi	multi	131210	78178	5798
79096461790884936	720575940620369517	R	DNp46	DNp46		MDA	4	P	multi	multi	132657	77814	5798
81419661341792485	720575940620038779	L	DNp47	DNp47		DMT	5	P	multi	multi	137467	81902	5798
78885699155466025	720575940615251251	R	DNp47	DNp47		DMT	5	P	multi	multi	128582	80921	5798
80504042832543888	720575940621031006	L	DNp48	DNp48		MDA	5	P	SMP_CRE	SMP_SLP	131301	77658	5798
79096255632535008	720575940613403890	R	DNp48	DNp48		MDA	5	P	SMP_CRE	SMP_SLP	132706	77659	5798
81278580256264083	720575940625747812	L	DNp49	DNp49		DLV	5	P	multi	multi	135973	82269	5798
78534542629605638	720575940625539984	R	DNp49	DNp49		DLV	5	P	multi	multi	129863	81257	5798
79729436823540517	720575940640331472	L	DNp50	DNp50	MDN	MTD-I	5	P	multi	multi	130948	77317	5798
79729368037511443	720575940610236514	L	DNp50	DNp50	MDN	MTD-I	5	P	multi	multi	130860	77057	5798
79658999293380042	720575940631082808	R	DNp50	DNp50	MDN	MTD-I	5	P	multi	multi	133306	77835	5798
79517918207273132	720575940616026939	R	DNp50	DNp50	MDN	MTD-I	5	P	multi	multi	132768	76838	5798
80856299071480805	720575940636651376	L	DNp51	DNp51		MTD-I	5	P	IPS_SPS	PS_LAL	134802	76440	5798
78674799282550292	720575940612682467	R	DNp51	DNp51		MTD-I	5	P	IPS_SPS	PS_LAL	129545	75759	5798
80221949313892745	720575940625513360	L	DNp52	DNp52			5	P	multi	multi	132796	79414	5798
79518193219091190	720575940616886301	R	DNp52	DNp52			5	P	multi	multi	131112	78355	5798
80081211825504826	720575940624861072	L	DNp53	DNp53		ITD	5	P	multi	multi	128426	74264	5424
79377730675757089	720575940627055303	R	DNp53	DNp53		ITD	5	P	multi	multi	135235	75156	5798
80433124332671055	720575940618398533	L	DNp54	DNp54		MDA	5	P	multi	multi	133342	79025	5798
79096186913151984	720575940630346860	R	DNp54	DNp54		MDA	5	P	multi	multi	130982	78297	5798
80997105212329313	720575940617245652	L	DNp55	DNp55		DLV	5	P	AVLP_SAD	auditory	135543	82400	5798
78534199233127077	720575940643347616	R	DNp55	DNp55		DLV	5	P	AVLP_SAD	auditory	127879	82355	5798
80222155538911173	720575940637126007	L	DNp56	DNp56		none	5	P	VES_WED	VES	136060	81698	5798
79307361864964887	720575940629312300	R	DNp56	DNp56		none	5	P	VES_WED	VES	127532	81377	5798
81138048859523869	720575940629170250	L	DNp57	DNp57		MTD-I	5	P	SPS	PS_LAL	131383	76162	5798
78815948886893194	720575940646814340	R	DNp57	DNp57		MTD-I	5	P	SPS	PS_LAL	133030	77028	5798
79730673506142954	720575940618936710	L	DNp58	DNp58		CVL	5	P	FLA_PRW	PRW	126054	82779	5799
78041068134114239	720575940631309866	R	DNp58	DNp58		CVL	5	P	FLA_PRW	PRW	136628	84847	5798
79940405684216305	720575940614581410	L	DNp59	DNp59		MDA	5	P	multi	multi	132950	79131	5798
79236580803640233	720575940645258606	R	DNp59	DNp59		MDA	5	P	multi	multi	131047	78491	5798
79660167322918416	720575940630221509	L	DNp67	DNp67		DLV	5	P	multi	multi	128425	82130	5798
78041068134103546	720575940620582260	R	DNp67	DNp67		DLV	5	P	multi	multi	135470	81830	5798
79660167322920987	720575940626859283	L	DNp60	DNp60		DLV	4	P	multi	multi	128303	82128	5798
78533649142183881	720575940615692690	R	DNp60	DNp60		DLV	4	P	multi	multi	135422	82116	5798
80082586416031428	720575940617904208	L	DNp62	DNp62		MTD-I	5	P	multi	multi	131120	77127	5798
79238298991707533	720575940635640312	R	DNp62	DNp62		MTD-I	5	P	multi	multi	132799	77064	5798
80504042832558280	720575940625345511	L	DNp63	DNp63		MDA	4	P	multi	multi	131629	79000	5798
79096530510353855	720575940636610671	R	DNp63	DNp63		MDA	4	P	multi	multi	132730	78336	5798
79591654407216605	720575940629846722	L	DNp64	DNp64		MDA	5	P	multi	multi	131718	78934	5798
78041068134100775	720575940639789475	R	DNp64	DNp64		MDA	5	P	multi	multi	132390	77391	5798
80292867947847335	720575940620878785	L	DNp65	DNp65		MDA	5	P	PRW_FLA	PRW	132426	78520	5798
79379998150702307	720575940623925173	R	DNp65	DNp65		MDA	5	P	PRW_FLA	PRW	131247	78502	5798
79873679340843187	720575940625101360	L	DNx01	DNx01		DLV	5	X	GNG	GNG	134408	83358	5798
79521835619946889	720575940635254117	R	DNx01	DNx01		DLV	5	X	GNG	GNG	129716	82755	5798
80574411442473212	720575940642312136	L	oviDNa_a	oviDNa	oviDNa_#1 (Wang 2020); oviposition descending neuron oviDNa [FBbt_00049920]		5	P	multi	multi	131348	78960	5798
78604017886333824	720575940627921182	R	oviDNa_a	oviDNa	oviDNa_#1 (Wang 2020); oviposition descending neuron oviDNa [FBbt_00049920]		5	P	multi	multi	132833	78722	5798
80855955138514111	720575940646173748	L	oviDNa_b	oviDNa	oviDNa_#2 (Wang 2020); oviposition descending neuron oviDNa [FBbt_00049920]; oviDNb`		5	P	multi	multi	131310	78217	5798
78392842934347441	720575940621257340	R	oviDNa_b	oviDNa	oviDNa_#2 (Wang 2020); oviposition descending neuron oviDNa [FBbt_00049920]; oviDNb`		5	P	multi	multi	132610	78661	5798
79729849006144765	720575940603980256	L	oviDNb	oviDNb	oviposition descending neuron oviDNb [FBbt_00049921]		5	P	multi	multi	131441	78973	5798
79026092912332158	720575940641518733	R	oviDNb	oviDNb	oviposition descending neuron oviDNb [FBbt_00049921]		5	P	multi	multi	132695	78596	5798
79589180103071269	720575940624459907	L	DNde007					D	multi	multi	125946	82457	5799
79801523353607669	720575940623068841	R	DNde007					D	multi	multi	132899	84842	5798
79589180036205868	720575940629736720	L	DNd05	DNd05		DLV	5	D	multi	multi	136622	82552	5798
79377867645223697	720575940631333195	R	DNd05	DNd05		DLV	5	D	multi	multi	127660	82002	5798
81137636206527502	720575940626328707	L	DNae001					A	multi	multi	135564	80867	5798
78816429788786109	720575940618167579	R	DNae001					A	multi	multi	128762	81062	5798
81067198742877163	720575940620380449	L	DNae002					A	multi	multi	133573	76329	5798
78676173537828961	720575940627139530	R	DNae002					A	multi	multi	129767	74892	5798
81137567487052186	720575940622204186	L	DNae003					A	IPS_SPS	PS_LAL	133658	76859	5798
78746473562545229	720575940634253281	R	DNae003					A	IPS_SPS	PS_LAL	129899	75686	5798
81067198742886663	720575940641276917	L	DNae004					A	SPS_IPS	PS_LAL	133696	77818	5798
78957648514561798	720575940603591014	R	DNae004					A	SPS_IPS	PS_LAL	130562	75823	5798
81067198742877336	720575940614403178	L	DNae005					A	multi	multi	133281	77082	5798
78886867319335806	720575940609097429	R	DNae005					A	multi	multi	130644	76099	5798
81137636206517441	720575940625573322	L	DNae006					A	GNG_IPS	PS_LAL	133593	77515	5798
78041205304831584	720575940614348438	R	DNae006					A	GNG_IPS	PS_LAL	130422	77080	5606
81067198742887834	720575940615043222	L	DNae007					A	multi	multi	133780	76998	5798
78746267203268193	720575940630607738	R	DNae007					A	multi	multi	130679	77153	5798
81067198742867399	720575940624874983	L	DNae008					A	multi	multi	133875	78001	5798
78886523721982810	720575940625094325	R	DNae008					A	multi	multi	130890	77562	5798
81067198742887525	720575940636454136	L	DNae009					A	multi	multi	132799	77971	5798
78886867319895457	720575940620322497	R	DNae009					A	multi	multi	130667	79055	5798
81067198742872203	720575940630868281	L	DNae010					A	IPS_SPS	PS_LAL	133373	76894	5798
78817048465137926	720575940651341558	R	DNae010					A	IPS_SPS	PS_LAL	131046	76010	5798
81278098749905747	720575940637608560	L	DNa14	DNa14		MDA	5	A	multi	multi	133013	77643	5798
78181874073701768	720575940620823828	R	DNa14	DNa14		MDA	5	A	multi	multi	131220	76314	5798
81067198742878773	720575940609488942	L	DNa15	DNa15		MTD-I	4	A	IPS_SPS	PS_LAL	133225	76587	5798
78746610935008818	720575940631759663	R	DNa15	DNa15		MTD-I	4	A	IPS_SPS	PS_LAL	130388	76145	5798
81067198742884076	720575940621519130	L	DNa16	DNa16		ITD	4	A	multi	multi	138246	77505	5798
78887417209750430	720575940632962786	R	DNa16	DNa16		ITD	4	A	multi	multi	125911	76327	5798
80154260293395445	720575940632539788	L	DNbe001					B	multi	multi	135370	74579	5798
79449404687270218	720575940632868051	R	DNbe001					B	multi	multi	126182	73194	5793
79873128981262650	720575940622321110	L	DNbe002					B	multi	multi	135577	84263	5798
80013729030605126	720575940619116061	L	DNbe002					B	multi	multi	135806	84355	5798
78254579145538510	720575940621119061	R	DNbe002					B	multi	multi	127395	83056	5799
79169166661336854	720575940653614838	R	DNbe002					B	multi	multi	126903	83131	5799
80154397732019990	720575940628627867	L	DNbe003					B	multi	multi	135792	81963	5798
79239329179972295	720575940617917396	R	DNbe003					B	multi	multi	128311	81835	5798
80576404307336057	720575940653310198	L	DNbe004					B	multi	multi	133664	78262	5798
79239535405982563	720575940627731599	R	DNbe004					B	multi	multi	129993	76256	5798
80717485125006821	720575940625558730	L	DNbe005					B	multi	multi	133769	77590	5798
79169098008907830	720575940613358450	R	DNbe005					B	multi	multi	130238	76425	5798
80435735471524574	720575940608402524	L	DNbe006					B	multi	multi	133204	78887	5798
79380547772145494	720575940624982823	R	DNbe006					B	multi	multi	130899	78050	5798
80787373167892187	720575940623938823	L	DNb07	DNb07		MTD-I	5	B	multi	multi	134153	76724	5798
79310041588950191	720575940613088426	R	DNb07	DNb07		MTD-I	5	B	multi	multi	130403	75689	5798
81772947635109080	720575940620749807	L	DNde001					D	multi	multi	134367	84957	5800
77831748339585158	720575940645537902	R	DNde001					D	multi	multi	128202	83767	5798
81912997861474287	720575940639170723	L	DNde002					D	multi	multi	137759	83943	5798
77901704766562931	720575940629812346	R	DNde002					D	multi	multi	126373	82094	5798
82053804069083127	720575940625718053	L	DNde003					D	multi	multi	137887	83661	5798
77268523440740979	720575940623110123	R	DNde003					D	multi	multi	126730	81984	5798
81912997861400596	720575940629064186	L	DNde004					D	multi	multi	137979	83857	5798
77480110709645334	720575940621392086	R	DNde004					D	multi	multi	127155	81925	5798
81772260373055915	720575940623385894	L	DNde005					D	multi	multi	137406	83775	5798
77479973203648575	720575940627368723	R	DNde005					D	multi	multi	126930	82254	5798
79803448035593766	720575940625006776	L	DNde006					D	GNG	GNG	133742	84948	5807
77831748339592603	720575940613307033	R	DNde006					D	GNG	GNG	128187	83494	5798
81772947634850680	720575940619945931	L	DNd04	DNd04		VTV	4	D	GNG_AVLP	auditory	133572	84958	5817
77410085697086694	720575940629412170	R	DNd04	DNd04		VTV	4	D	GNG_AVLP	auditory	128630	83769	5798
80296303854423084	720575940622632084	L	DNge001					G	GNG	GNG	139716	80226	5798
80366603879064423	720575940637530084	L	DNge001					G	GNG	GNG	139598	80283	5798
79170472600065852	720575940617568697	R	DNge001					G	GNG	GNG	120305	79647	5406
78888997623107290	720575940620135645	R	DNge001					G	GNG	GNG	124179	78331	5798
81773635031188258	720575940628345610	L	DNge002					G	GNG	GNG	137926	75477	5798
77621535594201274	720575940611531986	R	DNge002					G	GNG	GNG	123480	76089	5798
80155016878607556	720575940622195625	L	DNge003					G	GNG	GNG	138147	75471	5798
77551166917080141	720575940623164685	R	DNge003					G	GNG	GNG	123441	75867	5798
80296166281109585	720575940623637226	L	DNge004					G	GNG	GNG	138285	75731	5798
77692041710262496	720575940614352278	R	DNge004					G	GNG	GNG	123418	76223	5798
79099279557495930	720575940659356545	L	DNge005					G	multi	multi	123751	78461	5798
79522316455383296	720575940650282742	R	DNge005					G	multi	multi	140120	80538	5798
81632897743934840	720575940633178508	L	DNge006					G	GNG_IPS	PS_LAL	139944	82622	5798
77761998406168140	720575940646764579	R	DNge006					G	GNG_IPS	PS_LAL	123441	79113	5798
80788816411620764	720575940639425112	L	DNge007					G	GNG	GNG	140106	82014	5798
78466510481453447	720575940626993694	R	DNge007					G	GNG	GNG	123359	79328	5798
79733354102212137	720575940623431571	L	DNge008					G	GNG	GNG	139792	79785	5798
78466510481443406	720575940621923837	R	DNge008					G	GNG	GNG	123558	79085	5798
80296235067798594	720575940620017261	L	DNge009					G	GNG_PRW	PRW	139468	80958	5798
79170472600062992	720575940616353675	R	DNge009					G	GNG_PRW	PRW	123754	80093	5550
81562666438593666	720575940632161311	L	DNge010					G	GNG	GNG	140062	82502	5798
78466510481444494	720575940629833020	R	DNge010					G	GNG	GNG	123397	79619	5796
79592685266665923	720575940610872014	L	DNge011					G	GNG	GNG	139955	79941	5798
78466510481446325	720575940625306603	R	DNge011					G	GNG	GNG	123641	79936	5798
80788816411618984	720575940631632012	L	DNge012					G	GNG	GNG	139534	80110	5798
79240429295604223	720575940625890888	R	DNge012					G	GNG	GNG	123147	79587	5798
81562460280462780	720575940645834275	L	DNge013					G	multi	multi	140092	82171	5798
77762135844838559	720575940627001637	R	DNge013					G	multi	multi	123579	79514	5798
80577160490220267	720575940628993871	L	DNge014					G	SAD_GNG	GNG	137457	74743	5798
78958748093701263	720575940640156301	R	DNge014					G	SAD_GNG	GNG	124130	74608	5512
80577160490238239	720575940616076917	L	DNge015					G	GNG_IPS	PS_LAL	138954	75022	5798
80577160490219228	720575940633201400	L	DNge015					G	GNG_IPS	PS_LAL	138942	74951	5798
80577160490229634	720575940616374667	L	DNge015					G	GNG_IPS	PS_LAL	138723	74732	5798
77832779400394037	720575940605656521	R	DNge015					G	GNG_IPS	PS_LAL	124481	74627	5798
78043954352362153	720575940632041247	R	DNge015					G	GNG_IPS	PS_LAL	124598	74409	5798
78888310630046574	720575940626229337	R	DNge015					G	GNG_IPS	PS_LAL	124496	74548	5798
80577160490220497	720575940632037224	L	DNge016					G	SAD_GNG	GNG	137760	74194	5798
78958748093705079	720575940607178709	R	DNge016					G	SAD_GNG	GNG	123856	74888	5798
80647529234398681	720575940612586151	L	DNge017					G	IPS_GNG	PS_LAL	137545	74049	5798
78958748093707588	720575940626919579	R	DNge017					G	IPS_GNG	PS_LAL	124172	74809	5798
81491885377895833	720575940631283267	L	DNge018					G	GNG	GNG	124693	76817	5344
78607041744760507	720575940625641402	R	DNge018					G	GNG	GNG	139435	79950	5798
80436972623316244	720575940622386824	L	DNge019					G	GNG	GNG	139985	81017	5798
80507341367510018	720575940624106388	L	DNge019					G	GNG	GNG	139217	80707	5798
80436972623296413	720575940622351996	L	DNge019					G	GNG	GNG	139338	80514	5798
80507341367418166	720575940631695841	L	DNge019					G	GNG	GNG	139400	80605	5798
80858978996797972	720575940614129617	L	DNge019					G	GNG	GNG	139200	80990	5798
79170472600075923	720575940604930481	R	DNge019					G	GNG	GNG	124085	78877	5798
79029460367730534	720575940630221563	R	DNge019					G	GNG	GNG	124225	78712	5798
79170472600071102	720575940619133878	R	DNge019					G	GNG	GNG	124342	78733	5798
79240841344268545	720575940632620991	R	DNge019					G	GNG	GNG	124273	78854	5798
79170472600063162	720575940626849546	R	DNge019					G	GNG	GNG	124298	79051	5798
78888997623104703	720575940632302151	R	DNge019					G	GNG	GNG	124378	79080	5798
78888997623095284	720575940634198926	R	DNge019					G	GNG	GNG	124471	79006	5798
80929347674531275	720575940627595772	L	DNge020					G	GNG	GNG	139434	80903	5798
80577641392080337	720575940625642302	L	DNge020					G	GNG	GNG	139993	80341	5798
80507341367299283	720575940618393478	L	DNge020					G	GNG	GNG	139447	80837	5798
80999716485186061	720575940604727264	L	DNge020					G	GNG	GNG	139344	80674	5798
79100103855939284	720575940612427414	R	DNge020					G	GNG	GNG	124398	79238	5798
79100103855923335	720575940632355885	R	DNge020					G	GNG	GNG	124062	78953	5798
79100103855935449	720575940618947956	R	DNge020					G	GNG	GNG	124558	80316	5612
79100103855940584	720575940622332403	R	DNge020					G	GNG	GNG	124133	78915	5798
80507341367498086	720575940614642838	L	DNge021					G	GNG	GNG	139540	80600	5798
79170472600063160	720575940628378440	R	DNge021					G	GNG	GNG	123995	78506	5798
81562528798824232	720575940639634304	L	DNge022					G	GNG	GNG	124468	78715	5798
78043954217756566	720575940615666655	R	DNge022					G	GNG	GNG	139505	80396	5798
81703403860466593	720575940633218444	L	DNge023					G	GNG	GNG	139812	82950	5798
77691904472807055	720575940644542880	R	DNge023					G	GNG	GNG	123902	79442	5798
80436972623156335	720575940645032068	L	DNge024					G	GNG	GNG	139914	80329	5798
80225935042918354	720575940622478349	L	DNge024					G	GNG	GNG	139705	80934	5798
80507341367357909	720575940611807795	L	DNge024					G	GNG	GNG	139558	80808	5798
79240841344261915	720575940621181066	R	DNge024					G	GNG	GNG	124062	79994	5646
79170472600063215	720575940628445169	R	DNge024					G	GNG	GNG	124212	78970	5798
79170472600066927	720575940631035603	R	DNge024					G	GNG	GNG	124340	79187	5798
80436972623309413	720575940632303441	L	DNge025					G	GNG	GNG	139904	80528	5798
78959366367283680	720575940618519454	R	DNge025					G	GNG	GNG	124190	78813	5798
80296166281118981	720575940638989894	L	DNge026					G	GNG	GNG	137751	83217	5798
77832779198863418	720575940628441862	R	DNge026					G	GNG	GNG	124535	78811	5798
81210959955332586	720575940617432065	L	DNge027					G	GNG	GNG	124473	78906	5798
77480729520522563	720575940621319156	R	DNge027					G	GNG	GNG	139259	80593	5798
80436972623115179	720575940614165201	L	DNge028					G	GNG	GNG	139742	80538	5798
78959366367286261	720575940644659236	R	DNge028					G	GNG	GNG	124232	78581	5798
80366741251081745	720575940619077755	L	DNge029					G	GNG	GNG	125664	73306	5801
78536810439270507	720575940614235323	R	DNge029					G	GNG	GNG	139853	80426	5798
80647529234406009	720575940611654570	L	DNge030					G	multi	multi	137386	74399	5798
78958748093708824	720575940639088216	R	DNge030					G	multi	multi	125654	74044	5758
80718584837502789	720575940644653348	L	DNge031					G	GNG	GNG	125677	76284	5798
80787923125548696	720575940640589171	R	DNge031					G	GNG	GNG	136170	76030	5798
80296097561660928	720575940631508598	L	DNge032					G	GNG_AVLP	auditory	136205	75876	5798
78184691773148457	720575940618663838	R	DNge032					G	GNG_AVLP	auditory	125851	76175	5798
81210685345969966	720575940606222014	L	DNge033					G	GNG_IPS	PS_LAL	124907	79281	5798
80436423068748824	720575940624816115	R	DNge033					G	GNG_IPS	PS_LAL	139047	80985	5798
80366672531622008	720575940627419676	L	DNge034					G	GNG	GNG	125456	79594	5798
78959297648225679	720575940612206810	R	DNge034					G	GNG	GNG	139133	80475	5798
81421791377538220	720575940639726141	L	DNge035					G	GNG	GNG	125427	80027	5798
77691698314650384	720575940620298772	R	DNge035					G	GNG	GNG	138986	82548	5798
81210685077883063	720575940627107721	L	DNge036					G	GNG	GNG	125267	79609	5798
77621535594378563	720575940632486969	R	DNge036					G	GNG	GNG	138663	81953	5798
81491747939064839	720575940627826760	L	DNge037					G	GNG	GNG	125492	79732	5798
78607041744761945	720575940608188427	R	DNge037					G	GNG	GNG	138957	80731	5798
81491885377560878	720575940637603038	L	DNge038					G	GNG	GNG	124948	79541	5798
77902735894336731	720575940621313414	R	DNge038					G	GNG	GNG	139046	81154	5798
81773635098089793	720575940621530117	L	DNge039					G	GNG	GNG	138772	82268	5798
77691973124798922	720575940616400470	R	DNge039					G	GNG	GNG	125800	80146	5798
80225797536926421	720575940606607234	L	DNge040					G	GNG_VES	VES	126744	75734	5798
78818422653427700	720575940645352814	R	DNge040					G	GNG_VES	VES	135561	76085	5798
81632828957393995	720575940629240263	L	DNge041					G	multi	multi	126257	80355	5798
78607041744763174	720575940622633716	R	DNge041					G	multi	multi	139387	80230	5798
82055247513728555	720575940613347299	L	DNge042					G	GNG	GNG	138744	81402	5798
77339991964938623	720575940631959097	R	DNge042					G	GNG	GNG	126079	80354	5798
81351285395276374	720575940634428058	L	DNge043					G	IPS_SPS	PS_LAL	137104	82340	5798
79099897898895172	720575940622147873	R	DNge043					G	IPS_SPS	PS_LAL	126816	80794	5798
79592479175106403	720575940617792069	L	DNge044					G	GNG	GNG	137801	83097	5798
79732873066045446	720575940623137212	R	DNge044					G	GNG	GNG	126824	81088	5798
80788679039581695	720575940634825879	L	DNge045					G	GNG	GNG	138189	82619	5798
79240360509344191	720575940612366322	R	DNge045					G	GNG	GNG	126335	80731	5798
81351628858933200	720575940622027222	L	DNge046					G	GNG	GNG	126280	80885	5798
79874160242993436	720575940620714150	L	DNge046					G	GNG	GNG	126405	81023	5798
79099966618077308	720575940644758308	R	DNge046					G	GNG	GNG	148487	84673	4848
78325704206979984	720575940630291767	R	DNge046					G	GNG	GNG	138488	83056	5798
79874160175858645	720575940622565590	L	DNge047					G	multi	multi	136883	82445	5798
79592616546825416	720575940614342038	R	DNge047					G	multi	multi	126423	80618	5798
81491748005810212	720575940609376707	L	DNge048					G	GNG	GNG	126633	80916	5798
78465617195653038	720575940617399257	R	DNge048					G	GNG	GNG	137231	82777	5798
81492091402250989	720575940620082512	L	DNge049					G	GNG	GNG	126002	80815	5798
77762067058737670	720575940628360723	R	DNge049					G	GNG	GNG	138298	82929	5798
81703266353914653	720575940647586948	L	DNge050					G	GNG_SAD	GNG	126278	80799	5798
78043404730272743	720575940611813842	R	DNge050					G	GNG_SAD	GNG	139175	83067	5798
81562391561234029	720575940649829241	L	DNge051					G	GNG	GNG	126816	81366	5798
77691835753653112	720575940610677828	R	DNge051					G	GNG	GNG	138693	81527	5798
79803722712193847	720575940620859630	L	DNge052					G	GNG	GNG	126271	81103	5798
79663053943792537	720575940637659749	R	DNge052					G	GNG	GNG	138341	83274	5798
81492160054765713	720575940630135084	L	DNge053					G	multi	multi	126117	80806	5798
77973516687121034	720575940638204132	R	DNge053					G	multi	multi	136247	81831	5798
81281191327910400	720575940622161366	L	DNge054					G	multi	multi	135675	81694	5798
77903216729856972	720575940620541099	R	DNge054					G	multi	multi	126833	81702	5798
81633035048738764	720575940624986300	L	DNge055					G	GNG	GNG	137581	84575	5798
77480729386715036	720575940623918121	R	DNge055					G	GNG	GNG	125881	82136	5799
81070359973373856	720575940632960813	L	DNge056					G	GNG	GNG	126305	82158	5798
80084854292848803	720575940626672058	R	DNge056					G	GNG	GNG	137624	84347	5798
80296235067802072	720575940648180868	L	DNge057					G	GNG	GNG	126399	81953	5798
77762341802498890	720575940627403578	R	DNge057					G	GNG	GNG	137588	83465	5798
81632829024662315	720575940613589167	L	DNge058					G	GNG	GNG	126548	81936	5798
78888791666017058	720575940606633248	R	DNge058					G	GNG	GNG	137592	84072	5798
80084854292839287	720575940619877396	L	DNge059					G	GNG	GNG	137235	84452	5798
79310660667926327	720575940615671106	R	DNge059					G	GNG	GNG	126289	82292	5799
81562528999611740	720575940618291520	L	DNge060					G	GNG	GNG	136265	84980	5798
78044091724124439	720575940630695798	R	DNge060					G	GNG	GNG	126530	82493	5799
80929279089014798	720575940618863553	L	DNge061					G	GNG	GNG	138391	83349	5798
78114391748685982	720575940621082111	R	DNge061					G	GNG	GNG	126541	81624	5798
81633103835490852	720575940615023535	L	DNge062					G	GNG	GNG	126676	81762	5798
77691904472572883	720575940627099338	R	DNge062					G	GNG	GNG	137503	83346	5798
79733422754931330	720575940617950877	L	DNge063					G	GNG	GNG	126762	81891	5798
79240772826201170	720575940616597334	R	DNge063					G	GNG	GNG	138050	84226	5798
81421997602851991	720575940626319235	L	DNge064					G	GNG	GNG	137422	84517	5798
78255404115189406	720575940636333710	R	DNge064					G	GNG	GNG	126534	82035	5798
81421928816282892	720575940627167516	L	DNge065					G	GNG	GNG	138049	83748	5798
77692041777641880	720575940633293025	R	DNge065					G	GNG	GNG	126522	81831	5798
81210753998656388	720575940618548244	L	DNge061					G	GNG	GNG	138299	83397	5798
78114323029363242	720575940621294218	R	DNge061					G	GNG	GNG	126489	81597	5798
80366535092560730	720575940627827697	L	DNge067					G	GNG	GNG	137738	83767	5798
77973791698917604	720575940622537477	R	DNge067					G	GNG	GNG	125990	82224	5799
81562735091101836	720575940615578043	L	DNge068					G	GNG	GNG	137883	84549	5798
77973654260599697	720575940611881139	R	DNge068					G	GNG	GNG	126086	82048	5798
80366672531614031	720575940627234069	L	DNge069					G	GNG	GNG	137915	83530	5798
79029735111738059	720575940618405686	R	DNge069					G	GNG	GNG	126005	81760	5798
80647529234394013	720575940651932150	L	DNge070					G	IPS_SPS	PS_LAL	127363	75264	5798
78959091690727367	720575940647755641	R	DNge070					G	IPS_SPS	PS_LAL	136441	75767	5798
80506860465598957	720575940636098367	L	DNge071					G	GNG	GNG	126985	76006	5798
80506860465583749	720575940628745209	L	DNge071					G	GNG	GNG	128669	75728	5699
80506929185059380	720575940609733582	L	DNge071					G	GNG	GNG	128672	75896	5734
80506860465597709	720575940612335539	L	DNge071					G	GNG	GNG	128125	75890	5798
80506929185063469	720575940614959675	L	DNge071					G	GNG	GNG	129089	77174	5798
80506860465606260	720575940611765201	L	DNge071					G	GNG	GNG	129172	77197	5798
79874091590564340	720575940630569413	L	DNge071					G	GNG	GNG	128200	75539	5798
78959091690713158	720575940634525303	R	DNge071					G	GNG	GNG	137185	77244	5798
78959091690731273	720575940631651810	R	DNge071					G	GNG	GNG	135526	75900	5798
78959091690727675	720575940621534273	R	DNge071					G	GNG	GNG	135517	76548	5798
78888791666004626	720575940625596647	R	DNge071					G	GNG	GNG	135876	76425	5798
78959091690725043	720575940640422016	R	DNge071					G	GNG	GNG	135655	76590	5798
78959091690727764	720575940620815896	R	DNge071					G	GNG	GNG	135204	76605	5798
78959091690710596	720575940619431765	R	DNge071					G	GNG	GNG	136010	76477	5798
78959160410184370	720575940610309034	R	DNge071					G	GNG	GNG	135716	76537	5798
78959091690728851	720575940613814971	R	DNge071					G	GNG	GNG	135194	76669	5798
80506860465598758	720575940638175558	L	DNge072					G	GNG_IPS	PS_LAL	127099	75883	5798
78959091690719124	720575940624530407	R	DNge072					G	GNG_IPS	PS_LAL	135767	75817	5798
81210547907237945	720575940629304702	L	DNge073					G	GNG_SAD	GNG	127112	81387	5798
77973242077686565	720575940634560922	R	DNge073					G	GNG_SAD	GNG	137455	82826	5798
79592547760567457	720575940617035449	L	DNge074					G	GNG	GNG	127828	81919	5798
79381372875417882	720575940612429743	R	DNge074					G	GNG	GNG	137213	83125	5798
81210685077570501	720575940628436282	L	DNge075					G	GNG_PRW	PRW	127533	82323	5798
78114254108640674	720575940624015287	R	DNge075					G	GNG_PRW	PRW	136383	84031	5798
80155428859786107	720575940634862943	L	DNge076					G	GNG	GNG	127645	81739	5798
77480798172956975	720575940628971779	R	DNge076					G	GNG	GNG	134773	81358	5798
80436766397609357	720575940628869648	L	DNge077					G	GNG_PRW	PRW	126930	82325	5798
77762410521626491	720575940614014895	R	DNge077					G	GNG_PRW	PRW	137414	84788	5798
78959297648204565	720575940636308075	L	DNge078					G	GNG	GNG	136396	82387	5798
79521766632443415	720575940629806974	L	DNge078					G	GNG	GNG	127905	81547	5798
79874091523957296	720575940632296519	L	DNge079					G	GNG	GNG	137750	82947	5798
79310729320355892	720575940629477675	R	DNge079					G	GNG	GNG	127331	81662	5798
80999853857629657	720575940609407939	L	DNge080					G	GNG	GNG	126919	82008	5798
77832710613225142	720575940627847752	R	DNge080					G	GNG	GNG	137892	84124	5798
81562528865433270	720575940618594117	L	DNge081					G	GNG	GNG	136613	83620	5798
77973516754164614	720575940613686954	R	DNge081					G	GNG	GNG	127206	82397	5798
81703266421109398	720575940628669545	L	DNge082					G	GNG	GNG	127786	82104	5798
78536673000561530	720575940626092302	R	DNge082					G	GNG	GNG	136811	83136	5798
81492228840893319	720575940619038366	L	DNge083					G	multi	multi	136983	83909	5798
77692041844338265	720575940625182341	R	DNge083					G	multi	multi	127440	82900	5799
80577160490240630	720575940638088511	L	DNge084					G	multi	multi	128792	74774	5798
78959091690727705	720575940624651189	R	DNge084					G	multi	multi	134042	77745	5798
80506929185060550	720575940628487153	L	DNge085					G	GNG	GNG	128691	77521	5798
80506860465600046	720575940625343761	L	DNge085					G	GNG	GNG	129496	78579	5798
80506860465592338	720575940610440402	L	DNge085					G	GNG	GNG	129165	77996	5798
80506860465595071	720575940623968612	L	DNge085					G	GNG	GNG	128984	76687	5798
80506860465594961	720575940616548416	L	DNge085					G	GNG	GNG	129138	76784	5798
80506929185064192	720575940622806247	L	DNge085					G	GNG	GNG	128798	75209	5798
78959091690723557	720575940615385798	R	DNge085					G	GNG	GNG	134326	78478	5798
78959091690703314	720575940616786433	R	DNge085					G	GNG	GNG	135121	79891	5798
78959160410189398	720575940639802685	R	DNge085					G	GNG	GNG	134985	76930	5798
78959091690722087	720575940622786317	R	DNge085					G	GNG	GNG	134858	76875	5798
78959091690710578	720575940619905916	R	DNge085					G	GNG	GNG	134585	78861	5798
80155291689471638	720575940617249254	L	DNge086					G	GNG_IPS	PS_LAL	128300	74684	5798
78888035818751014	720575940646443316	R	DNge086					G	GNG_IPS	PS_LAL	139280	78157	5798
79944529054071361	720575940624154604	L	DNge087					G	GNG	GNG	128868	76076	5798
81562666438818021	720575940626068569	L	DNge087					G	GNG	GNG	129063	76292	5798
78959091690698880	720575940630382075	R	DNge087					G	GNG	GNG	136082	76364	5798
78959091690727409	720575940605450342	R	DNge087					G	GNG	GNG	135254	76544	5798
80225935043090949	720575940612629210	L	DNge088					G	IPS_SPS	PS_LAL	128271	77303	5284
78817460782336731	720575940620231590	R	DNge088					G	IPS_SPS	PS_LAL	134620	77275	5798
80929485113492399	720575940606784265	L	DNge089					G	GNG_IPS	PS_LAL	128504	78280	5123
80929485113485131	720575940610935410	L	DNge089					G	GNG_IPS	PS_LAL	128457	78583	5133
80929485113499869	720575940626580794	L	DNge089					G	GNG_IPS	PS_LAL	129834	79951	5798
80859116369288787	720575940620915224	L	DNge089					G	GNG_IPS	PS_LAL	130097	79632	5798
77340060684792564	720575940627307625	R	DNge089					G	GNG_IPS	PS_LAL	134586	80051	5798
78396141670148048	720575940626748702	R	DNge089					G	GNG_IPS	PS_LAL	135113	80561	5798
78396141670123536	720575940626238716	R	DNge089					G	GNG_IPS	PS_LAL	135388	80451	5798
78396141670133934	720575940610341582	R	DNge089					G	GNG_IPS	PS_LAL	134473	79715	5798
80929485113496295	720575940615424966	L	DNge090					G	GNG_SAD	GNG	128917	78271	5188
80929485113497177	720575940614682274	L	DNge090					G	GNG_SAD	GNG	128902	78222	5164
78396141670129566	720575940625047815	R	DNge090					G	GNG_SAD	GNG	134705	80184	5798
78396141670136558	720575940637896893	R	DNge090					G	GNG_SAD	GNG	135115	80410	5798
80929485113490197	720575940620110215	L	DNge091					G	SAD_AMMC	auditory	128807	78391	5189
80929485113483211	720575940621071495	L	DNge091					G	SAD_AMMC	auditory	129593	80271	5798
80929485113482848	720575940615659521	L	DNge091					G	SAD_AMMC	auditory	129780	80121	5798
80929485113489712	720575940638094911	L	DNge091					G	SAD_AMMC	auditory	129888	79807	5798
80859047649780377	720575940629965708	L	DNge091					G	SAD_AMMC	auditory	129573	79917	5798
80929485113486916	720575940630990533	L	DNge091					G	SAD_AMMC	auditory	128734	78564	5184
80859116369291328	720575940615495867	L	DNge091					G	SAD_AMMC	auditory	127957	78528	5079
80929485113496823	720575940617295321	L	DNge091					G	SAD_AMMC	auditory	129179	78152	5294
80929485113489934	720575940649992569	L	DNge091					G	SAD_AMMC	auditory	128682	78619	5204
78396141670137925	720575940617477022	R	DNge091					G	SAD_AMMC	auditory	134663	79871	5798
78396141670139148	720575940629725545	R	DNge091					G	SAD_AMMC	auditory	134711	80037	5798
78396141670137869	720575940611610670	R	DNge091					G	SAD_AMMC	auditory	135196	80378	5798
78396141670147137	720575940625187940	R	DNge091					G	SAD_AMMC	auditory	134779	80278	5798
78396141670145582	720575940636606554	R	DNge091					G	SAD_AMMC	auditory	135278	80560	5798
78396141670137919	720575940611087786	R	DNge091					G	SAD_AMMC	auditory	134277	79744	5798
78396141670145816	720575940625065653	R	DNge091					G	SAD_AMMC	auditory	134171	79230	5798
78396141670136538	720575940622123400	R	DNge091					G	SAD_AMMC	auditory	134421	79572	5798
80999853857635544	720575940619910080	L	DNge092					G	GNG_IPS	PS_LAL	128909	78202	5320
80929485113487793	720575940636186463	L	DNge092					G	GNG_IPS	PS_LAL	128949	78104	5307
78466510414327394	720575940614046395	R	DNge092					G	GNG_IPS	PS_LAL	134418	79236	5798
78396141670137841	720575940634526560	R	DNge092					G	GNG_IPS	PS_LAL	134284	79386	5798
80859116369305537	720575940623543117	L	DNge093					G	GNG_SAD	GNG	128748	78607	5108
80929485113490186	720575940619676598	L	DNge093					G	GNG_SAD	GNG	128646	78700	5107
78396141670137682	720575940621071017	R	DNge093					G	GNG_SAD	GNG	135803	80929	5798
78396141670143225	720575940624374334	R	DNge093					G	GNG_SAD	GNG	134957	79830	5798
80929485113485205	720575940623899082	L	DNge094					G	IPS_GNG	PS_LAL	130111	79539	5798
80929485113487616	720575940621002480	L	DNge094					G	IPS_GNG	PS_LAL	129172	78196	5193
80929485113493521	720575940623193293	L	DNge094					G	IPS_GNG	PS_LAL	128321	78744	5120
80929485113490052	720575940632934751	L	DNge094					G	IPS_GNG	PS_LAL	130081	79469	5798
80929485113487482	720575940624882151	L	DNge094					G	IPS_GNG	PS_LAL	130014	79574	5798
80929485113493141	720575940623498876	L	DNge094					G	IPS_GNG	PS_LAL	129565	80345	5798
80929485113493046	720575940630829563	L	DNge094					G	IPS_GNG	PS_LAL	130197	78954	5798
78396141670139085	720575940615364564	R	DNge094					G	IPS_GNG	PS_LAL	134462	79402	5798
78114460468066120	720575940640630589	R	DNge094					G	IPS_GNG	PS_LAL	134472	79631	5798
78396141670139271	720575940620804566	R	DNge094					G	IPS_GNG	PS_LAL	135094	80491	5798
78396141670135187	720575940606856405	R	DNge094					G	IPS_GNG	PS_LAL	134868	79943	5798
78396141670128328	720575940612373423	R	DNge094					G	IPS_GNG	PS_LAL	135079	80607	5798
78396141670137913	720575940604729312	R	DNge094					G	IPS_GNG	PS_LAL	134444	79332	5798
78396141670135241	720575940621783628	R	DNge094					G	IPS_GNG	PS_LAL	135037	80571	5798
80929485113485234	720575940630505334	L	DNge095					G	GNG	GNG	128028	80266	5798
78396141670143023	720575940618870113	R	DNge095					G	GNG	GNG	135120	79999	5798
80296166281114882	720575940632412333	L	DNge096					G	GNG	GNG	128141	81467	5798
77691904271143447	720575940654094241	R	DNge096					G	GNG	GNG	135216	81504	5798
80225728817471400	720575940617990228	L	DNge097					G	IPS_GNG	PS_LAL	128125	81145	5798
78535367397489105	720575940613590579	R	DNge097					G	IPS_GNG	PS_LAL	137496	81754	5798
80296166281109516	720575940617373268	L	DNge098					G	GNG	GNG	127957	81664	5798
77762410454715648	720575940620473547	R	DNge098					G	GNG	GNG	136170	82472	5798
79451398156286130	720575940628883535	L	DNge099					G	multi	multi	128937	81891	5798
79240016777587703	720575940631091407	R	DNge099					G	multi	multi	135280	82712	5798
81703403859952853	720575940619530187	L	DNge100					G	GNG	GNG	128386	81990	5798
77410429428847438	720575940629792060	R	DNge100					G	GNG	GNG	135780	82105	5798
80296097561655635	720575940639553920	L	DNge101					G	GNG	GNG	127994	81945	5798
78818422653424092	720575940607451081	R	DNge101					G	GNG	GNG	137190	82981	5798
81210685077774833	720575940611474925	L	DNge102					G	GNG	GNG	137749	87348	5284
81140316333504852	720575940616498742	L	DNge102					G	GNG	GNG	135134	84874	5798
78114254242577585	720575940623706405	R	DNge102					G	GNG	GNG	128344	83385	5798
79732941785899527	720575940614075363	L	DNge103					G	multi	multi	133708	83691	5798
78043954419071574	720575940630803727	R	DNge103					G	multi	multi	128436	83703	5798
79451604046502927	720575940640723315	L	DNge104					G	GNG	GNG	128869	83615	5798
79100103788696083	720575940623037720	R	DNge104					G	GNG	GNG	133318	84960	5810
80296303787247491	720575940623781611	L	DNge105					G	GNG	GNG	134450	74510	5798
78888997623108507	720575940637612974	R	DNge105					G	GNG	GNG	129280	74685	5798
81070085162741436	720575940631662648	L	DNge106					G	GNG	GNG	134604	74664	5798
78888997623102219	720575940624484796	R	DNge106					G	GNG	GNG	129174	74721	5798
80296166281116122	720575940613917359	L	DNge107					G	multi	multi	134293	75537	5798
78887898245606693	720575940626982181	R	DNge107					G	multi	multi	129831	75861	5798
80929485113487711	720575940630290536	L	DNge108					G	GNG	GNG	128958	78226	5181
78396141670147964	720575940622944196	R	DNge108					G	GNG	GNG	134985	79933	5798
78396141670145595	720575940632788025	R	DNge108					G	GNG	GNG	135157	80069	5798
80859047649791609	720575940621121159	L	DNge109					G	GNG_IPS	PS_LAL	128977	78418	5191
78396141670136641	720575940626296339	R	DNge109					G	GNG_IPS	PS_LAL	134298	78762	5798
80929485113487500	720575940634583694	L	DNge110					G	GNG_IPS	PS_LAL	129080	78460	5202
78396141670122657	720575940623934096	R	DNge110					G	GNG_IPS	PS_LAL	135363	80343	5798
80929485113483345	720575940631061900	L	DNge111					G	SAD_GNG	GNG	129095	78230	5286
80929485113496019	720575940636104767	L	DNge111					G	SAD_GNG	GNG	129006	78240	5246
78466510414315317	720575940632626402	R	DNge111					G	SAD_GNG	GNG	134528	79371	5798
78396141670142996	720575940611976618	R	DNge111					G	SAD_GNG	GNG	134344	78951	5798
78396141670139130	720575940611498419	R	DNge111					G	SAD_GNG	GNG	134506	79517	5798
80859047649799960	720575940638084149	L	DNge112					G	GNG	GNG	129047	78127	5279
78396141670150617	720575940606702601	R	DNge112					G	GNG	GNG	134397	79627	5798
80647460447683871	720575940629139968	L	DNge113					G	AMMC_SAD	auditory	129292	78305	5342
81351560139219896	720575940618427156	L	DNge113					G	AMMC_SAD	auditory	129376	78424	5328
78396141670141742	720575940627722234	R	DNge113					G	AMMC_SAD	auditory	134901	79531	5798
78466510414314105	720575940610091955	R	DNge113					G	AMMC_SAD	auditory	134334	79532	5798
78606560708248178	720575940632574946	R	DNge113					G	AMMC_SAD	auditory	134654	79339	5798
80929485113493340	720575940619372726	L	DNge114					G	IPS_GNG	PS_LAL	129452	78560	5394
80929485113493387	720575940630033913	L	DNge114					G	IPS_GNG	PS_LAL	129967	77691	5798
80929485113485671	720575940641793440	L	DNge114					G	IPS_GNG	PS_LAL	129875	77858	5798
80929485113487635	720575940630333911	L	DNge114					G	IPS_GNG	PS_LAL	129922	77689	5798
78044091790807475	720575940612028017	R	DNge114					G	IPS_GNG	PS_LAL	134338	79222	5798
78396141670136543	720575940639479168	R	DNge114					G	IPS_GNG	PS_LAL	134320	78866	5798
80929485113493352	720575940621599604	L	DNge115					G	GNG_IPS	PS_LAL	129649	78036	5798
80999853857651310	720575940611552370	L	DNge115					G	GNG_IPS	PS_LAL	129808	77969	5798
80999853857629921	720575940628825348	L	DNge115					G	GNG_IPS	PS_LAL	129807	79123	5472
80929485113493737	720575940618086535	L	DNge115					G	GNG_IPS	PS_LAL	129551	79495	5798
78396141670137892	720575940619590360	R	DNge115					G	GNG_IPS	PS_LAL	134291	78980	5798
78396141670140555	720575940631627551	R	DNge115					G	GNG_IPS	PS_LAL	134382	79039	5798
78396141670131136	720575940642369736	R	DNge115					G	GNG_IPS	PS_LAL	134832	79674	5798
78396141670145665	720575940614562207	R	DNge115					G	GNG_IPS	PS_LAL	134835	79819	5798
80929485113551051	720575940634279543	L	DNge116					G	GNG	GNG	129738	78043	5798
80929485113490596	720575940602534112	L	DNge116					G	GNG	GNG	130080	78022	5798
77903148077203475	720575940631051065	R	DNge116					G	GNG	GNG	134302	79082	5798
78396141670142983	720575940640140733	R	DNge116					G	GNG	GNG	134212	79473	5798
81421860231083811	720575940623776235	L	DNge117					G	multi	multi	129202	77662	5798
78959160410194870	720575940603786686	R	DNge117					G	multi	multi	134274	78382	5798
81773772537195771	720575940614107554	L	DNge118					G	GNG_IPS	PS_LAL	128977	78796	5204
78396141670141850	720575940623537485	R	DNge118					G	GNG_IPS	PS_LAL	135019	80094	5798
81703335140893773	720575940619191966	L	DNge119					G	GNG_SAD	GNG	129575	81248	5798
79873541901879432	720575940610605614	R	DNge119					G	GNG_SAD	GNG	135046	81400	5798
80155566298921477	720575940631543414	L	DNge120					G	GNG	GNG	129088	81858	5798
79029735111732773	720575940621801456	R	DNge120					G	GNG	GNG	135313	82023	5798
81421241822715874	720575940635212139	L	DNge121					G	GNG	GNG	133012	84131	5798
77972898547200602	720575940637870510	R	DNge121					G	GNG	GNG	129601	83198	5798
80225797604143420	720575940631342073	L	DNge122					G	GNG	GNG	129574	83387	5798
78959366300238065	720575940647031860	R	DNge122					G	GNG	GNG	133558	84807	5798
80225797604143332	720575940615715003	L	DNg96	DNg96		MTD-I	4	G	GNG	GNG	130080	74951	5798
79802692121172301	720575940612036837	R	DNg96	DNg96		MTD-I	4	G	GNG	GNG	133934	74236	5798
81491954097296093	720575940626889491	L	DNge124					G	GNG_VES	VES	130832	77351	5798
77902735894625606	720575940624537284	R	DNge124					G	GNG_VES	VES	133527	78517	5798
81562391561051198	720575940605658033	L	DNge125					G	GNG	GNG	130078	76670	5798
78607041744767510	720575940642449909	R	DNge125					G	GNG	GNG	133788	78770	5798
80929485113487841	720575940631721287	L	DNge126					G	IPS_GNG	PS_LAL	129968	78162	5798
78396141670144505	720575940626189657	R	DNge126					G	IPS_GNG	PS_LAL	134382	79368	5798
80225728817480987	720575940640486488	L	DNge127					G	multi	multi	130789	79112	5798
79169304436351562	720575940621399174	R	DNge127					G	multi	multi	133059	78725	5798
80155566500645403	720575940652104694	L	DNge128					G	GNG	GNG	133194	79993	5798
77902873333743697	720575940619024542	R	DNge128					G	GNG	GNG	130603	79946	5798
80296166281120148	720575940628264585	L	DNge129					G	GNG_SAD	GNG	130772	81132	5798
78818353933950524	720575940613339875	R	DNge129					G	GNG_SAD	GNG	132851	79778	5798
80296029111048249	720575940632043320	L	DNge130					G	multi	multi	130877	81981	5798
79592135577455538	720575940627490459	R	DNge130					G	multi	multi	133366	82330	5798
79592204364120185	720575940621107847	L	DNge131					G	GNG	GNG	130408	83517	5798
78748191348086122	720575940617918021	R	DNge131					G	GNG	GNG	132711	83888	5798
81492022816698581	720575940613838289	L	DNge132					G	GNG	GNG	134083	83936	5798
77902804613939184	720575940631982952	R	DNge132					G	GNG	GNG	130136	83205	5798
81421654072773088	720575940608716809	L	DNge133					G	GNG	GNG	133537	83811	5798
78536673000575582	720575940644467360	R	DNge133					G	GNG	GNG	129997	83320	5798
79874160109087038	720575940631124076	L	DNge134					G	GNG_IPS	PS_LAL	132787	76690	5798
79662985156970080	720575940631469452	R	DNge134					G	GNG_IPS	PS_LAL	131232	75971	5798
80296166281116250	720575940622263066	L	DNge135					G	multi	multi	131289	76846	5798
77621535527167285	720575940635355804	R	DNge135					G	multi	multi	132776	76581	5798
80225728884649459	720575940606425033	L	DNge136					G	multi	multi	131261	76987	5798
80225728884654599	720575940610604078	L	DNge136					G	multi	multi	131129	77756	5798
78677822603924276	720575940605714878	R	DNge136					G	multi	multi	132531	76919	5798
78044229028381345	720575940633996883	R	DNge136					G	multi	multi	132548	76758	5798
81140591076953650	720575940628659049	L	DNge137					G	GNG	GNG	132380	76821	5798
78677822603950168	720575940622933765	R	DNge137					G	GNG	GNG	131338	77198	5798
79661885779239065	720575940611108676	M	DNge138					G	multi	multi	131235	77496	5798
79802623267720000	720575940627790991	M	DNge138					G	multi	multi	132912	78656	5798
80436697678102955	720575940617296029	L	DNge139					G	GNG	GNG	131259	79135	5798
77903216729334823	720575940630403031	R	DNge139					G	GNG	GNG	132537	77928	5798
80225728884649045	720575940614736034	L	DNge140					G	IPS_GNG	PS_LAL	131170	78613	5798
78396278974889011	720575940614759149	R	DNge140					G	IPS_GNG	PS_LAL	132885	79473	5798
79662435669354641	720575940627044885	L	DNge141					G	multi	multi	131054	81335	5798
79170472600065563	720575940639314229	R	DNge141					G	multi	multi	132547	79566	5798
80225728817481544	720575940607170178	L	DNge142					G	GNG_SAD	GNG	131339	83499	5798
78748053909222100	720575940627629598	R	DNge142					G	GNG_SAD	GNG	132320	82320	5798
80014897731700038	720575940634782359	L	DNge143					G	GNG	GNG	132319	76882	5495
77691835753523499	720575940660220289	R	DNge143					G	GNG	GNG	136668	75843	5798
81703335141067273	720575940626268761	L	DNge144					G	GNG	GNG	139633	82981	5798
77621467009246460	720575940629774274	R	DNge144					G	GNG	GNG	123759	80092	5670
80929485113473594	720575940622728728	L	DNge145					G	SAD_AMMC	auditory	128946	78030	5298
80999853857646708	720575940638019184	L	DNge145					G	SAD_AMMC	auditory	129235	78399	5341
78396141670149407	720575940636898270	R	DNge145					G	SAD_AMMC	auditory	134048	78943	5798
78465754500285219	720575940612058543	R	DNge145					G	SAD_AMMC	auditory	134490	79168	5798
81844141281228798	720575940623132621	L	DNge146					G	GNG	GNG	138040	83997	5798
77410360642553129	720575940630839371	R	DNge146					G	GNG	GNG	126486	82205	5798
80296235067801022	720575940632178892	L	DNge147					G	GNG	GNG	137681	83564	5798
79451398156296256	720575940609417995	R	DNge147					G	GNG	GNG	128148	81865	5798
81491885378168435	720575940627845704	L	DNge148					G	GNG	GNG	127238	81347	5798
78817529635953164	720575940622248453	R	DNge148					G	GNG	GNG	138720	82402	5798
79662641626859140	720575940607384242	M	DNge149					G	GNG_SAD	GNG	123636	78254	5798
79662847785208184	720575940625489160	M	DNge150					G	multi	multi	131176	77358	5798
79662985290834950	720575940616167986	M	DNge151					G	multi	multi	126283	72999	5789
79874091523590893	720575940622237466	M	DNge152					G	multi	multi	123863	79774	5798
79944460200551535	720575940619434587	L	DNge153					G	GNG	GNG	131439	84286	5798
80929485113477155	720575940622805700	L	DNge154					G	multi	multi	128642	78554	5206
79662641827771699	720575940606753884	L	DNge153					G	GNG	GNG	131717	84458	5798
78396141670150776	720575940636671886	R	DNge156					G	GNG_SAD	GNG	134795	79983	5798
80225935043092032	720575940625887207	L	DNg95	DNg95		DMT	5	G	multi	multi	139595	79829	5798
78959366367581018	720575940645534516	R	DNg95	DNg95		DMT	5	G	multi	multi	124867	79083	5798
80296372506908867	720575940614909506	L	DNge123					G	GNG_IPS	PS_LAL	130456	77177	5798
80295410568505225	720575940620297819	R	DNge123					G	GNG_IPS	PS_LAL	133922	79329	5798
79309904552519637	720575940620300308	L	DNg97	DNg97		DLT	5	G	multi	multi	126376	81183	5798
78748191348306520	720575940626730883	R	DNg97	DNg97		DLT	5	G	multi	multi	138665	83146	5798
80225797604154201	720575940623338281	L	DNg98	DNg98		VTV	4	G	multi	multi	129043	84082	5798
78888997555920648	720575940630810486	R	DNg98	DNg98		VTV	4	G	multi	multi	132263	84956	5798
80296166281118864	720575940619332944	L	DNg99	DNg99		MTD-I	5	G	multi	multi	134073	78669	5798
78748122561726935	720575940620621190	R	DNg99	DNg99		MTD-I	5	G	multi	multi	129684	76229	5798
81351422566318981	720575940647228468	L	DNg100	DNg100		DLT	5	G	GNG_SAD	GNG	124826	79932	5798
77973516687309094	720575940640978048	R	DNg100	DNg100		DLT	5	G	GNG_SAD	GNG	139504	82097	5798
79662641827779427	720575940606866377	L	DNg103	DNg103		VTV	4	G	GNG_PRW	PRW	131309	83903	5798
79662641827777166	720575940635179871	R	DNg103	DNg103		VTV	4	G	GNG_PRW	PRW	130994	84107	5798
80155566164444244	720575940623503318	L	DNg104	DNg104		DLV	5	G	multi	multi	127607	82438	5798
78959228794094543	720575940631282194	R	DNg104	DNg104		DLV	5	G	multi	multi	136330	83590	5798
80155016610088718	720575940647029044	L	DNg105	DNg105		DLT	5	G	GNG	GNG	125870	80349	5798
79029735111756818	720575940624897516	R	DNg105	DNg105		DLT	5	G	GNG	GNG	138746	82702	5798
80225866323626289	720575940622878719	L	DNg106	DNg106		ITD	5	G	SAD_AMMC	auditory	135152	80832	5798
80225866323624050	720575940631889965	L	DNg106	DNg106		ITD	5	G	SAD_AMMC	auditory	135780	80992	5798
80225866323625390	720575940626799920	L	DNg106	DNg106		ITD	5	G	SAD_AMMC	auditory	136461	81540	5798
80225866323621883	720575940626936324	L	DNg106	DNg106		ITD	5	G	SAD_AMMC	auditory	135707	80810	5798
80787991643757923	720575940615898730	L	DNg106	DNg106		ITD	5	G	SAD_AMMC	auditory	135125	80697	5798
80225866323627509	720575940628467830	L	DNg106	DNg106		ITD	5	G	SAD_AMMC	auditory	135510	81160	5798
80225866323630137	720575940629438508	L	DNg106	DNg106		ITD	5	G	SAD_AMMC	auditory	136287	81500	5798
80155497579447420	720575940625937340	L	DNg106	DNg106		ITD	5	G	SAD_AMMC	auditory	136059	81104	5798
79451329436815819	720575940660269185	R	DNg106	DNg106		ITD	5	G	SAD_AMMC	auditory	128213	81063	5798
79029735111741290	720575940617035153	R	DNg106	DNg106		ITD	5	G	SAD_AMMC	auditory	129098	81071	5399
79029735111748582	720575940630059087	R	DNg106	DNg106		ITD	5	G	SAD_AMMC	auditory	129276	80631	5798
79029735111736700	720575940620929483	R	DNg106	DNg106		ITD	5	G	SAD_AMMC	auditory	128842	80630	5798
78676860665846459	720575940639705077	R	DNg106	DNg106		ITD	5	G	SAD_AMMC	auditory	128681	80743	5798
78676860665718028	720575940613816062	R	DNg106	DNg106		ITD	5	G	SAD_AMMC	auditory	129165	80819	5798
79381029412121715	720575940633781217	L	DNg107	DNg107		VLT	4	G	GNG	GNG	127169	81794	5798
78184829279486455	720575940629486075	R	DNg107	DNg107		VLT	4	G	GNG	GNG	137179	83303	5798
79803722712282338	720575940632043576	L	DNg108	DNg108		DLT	5	G	GNG	GNG	123680	75885	5798
79381441594943334	720575940627015196	R	DNg108	DNg108		DLT	5	G	GNG	GNG	139560	81654	5798
79803791431744561	720575940631545960	L	DNg109	DNg109		DLT	5	G	multi	multi	123832	78708	5798
80155085598075153	720575940625863728	R	DNg109	DNg109		DLT	5	G	multi	multi	138717	81704	5798
80577160490221696	720575940618876830	L	DNg110_a	DNg110			3	G	SAD_GNG	GNG	139033	75401	5798
80577160490228156	720575940618698411	L	DNg110_a	DNg110			3	G	SAD_GNG	GNG	137363	74515	5798
80577160490226870	720575940637424547	L	DNg110_b	DNg110			3	G	SAD_IPS	PS_LAL	139229	75474	5798
80577160490217853	720575940639353552	L	DNg110_a	DNg110			3	G	SAD_GNG	GNG	137670	74058	5798
80577160490219189	720575940615957663	L	DNg110_c	DNg110			3	G	SAD_IPS	PS_LAL	139208	75369	5798
80577229209692431	720575940633041503	L	DNg110_b	DNg110			3	G	SAD_IPS	PS_LAL	137604	74111	5798
78888379349544328	720575940618440943	R	DNg110_a	DNg110			3	G	SAD_GNG	GNG	125041	74253	5798
78888310630048124	720575940612698287	R	DNg110_b	DNg110			3	G	SAD_IPS	PS_LAL	125151	73986	5798
78958748093705137	720575940619928346	R	DNg110_a	DNg110			3	G	SAD_GNG	GNG	123557	75797	5496
78888310630048054	720575940633543531	R	DNg110_c	DNg110			3	G	SAD_IPS	PS_LAL	124501	74719	5798
78958748093702518	720575940614840715	R	DNg110_b	DNg110			3	G	SAD_IPS	PS_LAL	125077	74011	5798
80225728884651842	720575940630119532	L	DNge172		mute		5	G	GNG	GNG	123961	78843	5798
79591723126711561	720575940624991495	R	DNge172		mute		5	G	GNG	GNG	139852	81010	5798
80296372506900829	720575940626557442	L	DNge173		bract		5	G	GNG	GNG	137619	83626	5798
80366741251080393	720575940627285267	L	DNge174		bract		5	G	GNG	GNG	137500	84227	5798
79310660667931699	720575940610001220	R	DNge173		bract		5	G	GNG	GNG	126761	82279	5798
79310660667936467	720575940645045527	R	DNge174		bract		5	G	GNG	GNG	126612	82255	5798
80366741251072116	720575940611981029	L	DNg111	DNg111		MTD-I	5	G	multi	multi	130734	77564	5798
79239741966908666	720575940631705130	R	DNg111	DNg111		MTD-I	5	G	multi	multi	133737	79075	5798
81489755208218990	720575940620561840	L	DNpe001					P	IB_SPS	PS_LAL	138657	81109	5798
78252861762502929	720575940630106309	R	DNpe001					P	IB_SPS	PS_LAL	126350	80298	5798
80997448810141158	720575940620642940	L	DNpe002					P	multi	multi	138454	81428	5798
78674936654572036	720575940629428215	R	DNpe002					P	multi	multi	126176	80138	5798
81208211444940917	720575940644022551	L	DNpe003					P	VES_GNG	VES	138501	81285	5798
81067336517464863	720575940633488153	L	DNpe003					P	VES_GNG	VES	137637	82229	5798
78182355512348849	720575940612311987	R	DNpe003					P	VES_GNG	VES	127666	81246	5798
78534267885799432	720575940616649845	R	DNpe003					P	VES_GNG	VES	126709	80693	5798
80575373850747956	720575940605009097	L	DNpe004					P	SPS_IPS	PS_LAL	134685	77095	5798
78675142946940427	720575940635464343	R	DNpe004					P	SPS_IPS	PS_LAL	127685	76190	5798
81208280231445305	720575940613915823	L	DNpe005					P	multi	multi	135309	81187	5798
78393530531327698	720575940613636325	R	DNpe005					P	multi	multi	127437	81225	5798
81067474023458552	720575940638013274	L	DNpe006					P	multi	multi	136455	82783	5798
78534199166305313	720575940630425083	R	DNpe006					P	multi	multi	127545	82088	5798
81419455116310449	720575940624404872	L	DNpe007					P	GNG_PRW	PRW	136525	82956	5798
78112124072957018	720575940635210859	R	DNpe007					P	GNG_PRW	PRW	127698	82256	5798
80434223978203876	720575940621270410	L	DNpe008					P	IPS	PS_LAL	134931	75574	5798
80504592722387890	720575940618706603	L	DNpe008					P	IPS	PS_LAL	134745	75689	5798
80434223978210600	720575940613200706	L	DNpe008					P	IPS	PS_LAL	134681	75778	5798
80434223978197251	720575940609316050	L	DNpe008					P	IPS	PS_LAL	134899	75312	5798
80434223978195741	720575940632989291	L	DNpe008					P	IPS	PS_LAL	134835	75358	5798
80434223978200250	720575940613731270	L	DNpe008					P	IPS	PS_LAL	134635	75610	5798
80434155258731041	720575940625467280	L	DNpe008					P	IPS	PS_LAL	134864	75845	5798
80434223978211879	720575940626165489	L	DNpe008					P	IPS	PS_LAL	134937	75372	5798
80434223978200192	720575940611102437	L	DNpe008					P	IPS	PS_LAL	134874	75412	5798
79380342150062563	720575940627560236	R	DNpe008					P	IPS	PS_LAL	129269	75067	5798
79380342150086947	720575940619790975	R	DNpe008					P	IPS	PS_LAL	129271	74953	5798
79097492649966465	720575940619341744	R	DNpe008					P	IPS	PS_LAL	129231	74991	5798
79380342150085638	720575940624655285	R	DNpe008					P	IPS	PS_LAL	129217	74904	5798
79380410869566813	720575940617802699	R	DNpe008					P	IPS	PS_LAL	129303	74920	5798
79380342150081203	720575940611886289	R	DNpe008					P	IPS	PS_LAL	129078	74779	5798
79380342150054473	720575940625890812	R	DNpe008					P	IPS	PS_LAL	129304	74996	5798
79097423930404749	720575940622917351	R	DNpe008					P	IPS	PS_LAL	129317	74823	5798
79450710894252079	720575940602864300	R	DNpe008					P	IPS	PS_LAL	128572	73204	5311
80504592722385212	720575940613632153	L	DNpe009					P	IPS_SPS	PS_LAL	134554	75460	5798
80504592722387912	720575940614587990	L	DNpe009					P	IPS_SPS	PS_LAL	135028	75816	5798
80504592722385191	720575940623052728	L	DNpe009					P	IPS_SPS	PS_LAL	135043	75764	5798
80504592722386623	720575940604284128	L	DNpe009					P	IPS_SPS	PS_LAL	134756	75106	5798
79097217839038077	720575940619315888	R	DNpe009					P	IPS_SPS	PS_LAL	128371	73288	5326
79097217839039222	720575940631720417	R	DNpe009					P	IPS_SPS	PS_LAL	129159	75036	5798
79380342150077911	720575940619090541	R	DNpe009					P	IPS_SPS	PS_LAL	129015	74883	5798
79450779613726008	720575940618870881	R	DNpe009					P	IPS_SPS	PS_LAL	129370	74967	5798
81208211445172961	720575940617030585	L	DNpe010					P	multi	multi	136674	83067	5798
78534061727551984	720575940639919824	R	DNpe010					P	multi	multi	128774	81713	5798
80504592722393438	720575940627542316	L	DNpe011					P	SPS_IPS	PS_LAL	134639	75254	5798
80434223978212212	720575940630078031	L	DNpe011					P	SPS_IPS	PS_LAL	134629	75106	5798
80434223978193597	720575940622437671	L	DNpe011					P	SPS_IPS	PS_LAL	135043	75337	5798
79026849094838267	720575940607854793	R	DNpe011					P	SPS_IPS	PS_LAL	129510	74888	5798
79026849094845957	720575940608332674	R	DNpe011					P	SPS_IPS	PS_LAL	129346	74891	5798
79097217839040566	720575940619089005	R	DNpe011					P	SPS_IPS	PS_LAL	129329	75115	5798
79097149119561077	720575940615502604	R	DNpe011					P	SPS_IPS	PS_LAL	129018	74823	5798
80504592722393515	720575940639789731	L	DNpe012					P	SPS_IPS	PS_LAL	134606	74948	5798
80504592722392182	720575940623528842	L	DNpe012					P	SPS_IPS	PS_LAL	135105	75566	5798
80504592722383861	720575940629686339	L	DNpe012					P	SPS_IPS	PS_LAL	134585	75684	5798
80434223978214940	720575940635405719	L	DNpe012					P	SPS_IPS	PS_LAL	134693	74979	5798
79097217839036696	720575940629782072	R	DNpe012					P	SPS_IPS	PS_LAL	129760	74803	5798
79027055186356578	720575940622836970	R	DNpe012					P	SPS_IPS	PS_LAL	129537	74671	5798
79026849094836999	720575940607971337	R	DNpe012					P	SPS_IPS	PS_LAL	129833	74802	5798
79450779613737219	720575940615058216	R	DNpe012					P	SPS_IPS	PS_LAL	129213	74733	5798
79940474403634974	720575940636879534	L	DNpe013					P	multi	multi	129703	75177	5798
79307499370759941	720575940636479863	R	DNpe013					P	multi	multi	134891	74950	5798
80785517943866596	720575940619548799	L	DNpe014					P	SPS_IPS	PS_LAL	134535	75012	5798
80926324151742240	720575940628796780	L	DNpe014					P	SPS_IPS	PS_LAL	134939	75160	5798
78604293032851573	720575940623153788	R	DNpe014					P	SPS_IPS	PS_LAL	129203	75377	5798
78534061727557129	720575940627924227	R	DNpe014					P	SPS_IPS	PS_LAL	129101	75596	5798
80434223978213159	720575940614147701	L	DNpe015					P	IPS_SPS	PS_LAL	134589	75528	5798
80434223978210798	720575940618402694	L	DNpe015					P	IPS_SPS	PS_LAL	134652	75422	5798
80434223978210607	720575940619024816	L	DNpe015					P	IPS_SPS	PS_LAL	134637	75487	5798
80434223978198679	720575940640128720	L	DNpe015					P	IPS_SPS	PS_LAL	134691	75356	5798
80504592722393340	720575940621304723	L	DNpe015					P	IPS_SPS	PS_LAL	134779	75551	5798
79450710894257886	720575940618550699	R	DNpe015					P	IPS_SPS	PS_LAL	129335	74747	5798
79450779613704519	720575940622505511	R	DNpe015					P	IPS_SPS	PS_LAL	129409	74714	5798
79380342150061748	720575940615794077	R	DNpe015					P	IPS_SPS	PS_LAL	129239	74825	5798
79027055186173948	720575940615630237	R	DNpe015					P	IPS_SPS	PS_LAL	129438	74765	5798
79309560955087767	720575940603489824	R	DNpe015					P	IPS_SPS	PS_LAL	129126	74808	5798
80504661441870543	720575940614236200	L	DNpe016					P	multi	multi	134123	76931	5798
79026917747416382	720575940623556755	R	DNpe016					P	multi	multi	129539	75118	5798
81209173584672271	720575940631925156	L	DNpe017					P	SPS_IPS	PS_LAL	134347	75264	5798
78816705002248517	720575940629866283	R	DNpe017					P	SPS_IPS	PS_LAL	129414	75390	5798
80434223978201700	720575940608877266	L	DNpe018					P	GOR_SPS	PS_LAL	134978	75920	5798
79380342150081124	720575940606756309	R	DNpe018					P	GOR_SPS	PS_LAL	128992	74792	5798
80786205205520659	720575940636592302	L	DNpe019					P	IPS_SPS	PS_LAL	134103	76105	5798
78604636763748234	720575940627620593	R	DNpe019					P	IPS_SPS	PS_LAL	129575	75886	5798
79729505543088518	720575940623125628	L	DNpe020					P	multi	multi	129574	80619	5798
79729643049480286	720575940624766700	M	DNpe020					P	multi	multi	129774	80204	5798
81279061225783482	720575940629155227	L	DNpe021					P	multi	multi	136024	83079	5798
78252998932829905	720575940606179686	R	DNpe021					P	multi	multi	129319	81383	5798
81208280164850344	720575940632900665	L	DNpe022					P	multi	multi	136397	83081	5798
78394286177336523	720575940615798470	R	DNpe022					P	multi	multi	129395	81524	5798
80153435927848801	720575940633011256	L	DNpe023					P	multi	multi	130990	76142	5798
78955449424670893	720575940616604817	R	DNpe023					P	multi	multi	133072	77247	5798
80434223978209278	720575940621157645	L	DNpe024					P	multi	multi	133251	78018	5798
79026849094835926	720575940617140597	R	DNpe024					P	multi	multi	130681	77366	5798
81208348884202436	720575940621401222	L	DNpe025					P	multi	multi	133956	77077	5798
78323230439788320	720575940611622826	R	DNpe025					P	multi	multi	130499	76816	5798
80292318124583032	720575940616274619	L	DNpe026					P	multi	multi	130954	77699	5798
78956067832942554	720575940625184782	R	DNpe026					P	multi	multi	133045	79000	5798
80362686868926340	720575940624121161	L	DNpe027					P	SPS_IB	PS_LAL	134511	80187	5798
78885080747060099	720575940608145026	R	DNpe027					P	SPS_IB	PS_LAL	130678	78535	5798
80151580636250050	720575940644279319	L	DNpe028					P	IB_SPS	PS_LAL	135656	81162	5798
78955243266103429	720575940611237594	R	DNpe028					P	IB_SPS	PS_LAL	129997	80254	5798
80997036426186372	720575940631609391	L	DNpe029					P	VES_SPS	VES	133069	83694	5798
78604636629837668	720575940630428324	R	DNpe029					P	VES_SPS	VES	130530	82944	5798
81137773981385953	720575940605162924	L	DNpe030					P	GNG_SAD	GNG	131988	82821	5798
78676241989280332	720575940630689644	R	DNpe030					P	GNG_SAD	GNG	130625	83186	5798
81701686007719952	720575940621554112	L	DNpe031					P	AVLP_ICL	auditory	132762	82659	5798
81631248544105787	720575940622843530	L	DNpe031					P	AVLP_ICL	auditory	132156	82766	5798
77760692736304255	720575940627750216	R	DNpe031					P	AVLP_ICL	auditory	131541	82762	5798
77760692736305554	720575940634750871	R	DNpe031					P	AVLP_ICL	auditory	130822	82819	5798
79942055086095644	720575940645693476	L	DNpe032					P	SPS_IB	PS_LAL	131501	75977	5798
79309148705525364	720575940617552569	R	DNpe032					P	SPS_IB	PS_LAL	133586	79157	5798
80363374130843639	720575940623014695	L	DNpe033					P	SMP_PRW	SMP_SLP	132542	77659	5798
79167036760580952	720575940619451989	R	DNpe033					P	SMP_PRW	SMP_SLP	131580	78408	5798
79729780286718763	720575940614185366	L	DNpe034		oviDNx			P	SMP	SMP_SLP	131348	77937	5798
79518674054328729	720575940615559892	R	DNpe034		oviDNx			P	SMP	SMP_SLP	132597	77702	5798
79521010583543217	720575940610715346	L	DNpe035					P	multi	multi	131436	77984	5798
78603605770483415	720575940608409355	R	DNpe035					P	multi	multi	132447	78299	5798
81348467762944538	720575940648654468	L	DNpe036					P	PRW_FLA	PRW	131278	78036	5798
78041068134111763	720575940647471395	R	DNpe036					P	PRW_FLA	PRW	132693	78210	5798
80645398863360437	720575940635552948	L	DNpe037					P	multi	multi	131033	77579	5798
78886386551844882	720575940623274966	R	DNpe037					P	multi	multi	132983	79349	5798
80644848906131047	720575940632512156	L	DNpe038		oviDNb`			P	multi	multi	131065	79092	5798
78392842934388753	720575940620625880	R	DNpe038		oviDNb`			P	multi	multi	132964	78805	5798
81700792654329141	720575940626806046	L	DNpe039					P	multi	multi	132952	78471	5798
78112124072961197	720575940607378633	R	DNpe039					P	multi	multi	131212	78327	5798
80856298937857418	720575940605702944	L	DNpe040					P	multi	multi	131078	77486	5798
78745786233829413	720575940624801771	R	DNpe040					P	multi	multi	133280	79467	5798
80292730575580382	720575940606704562	L	DNpe041					P	SMP_FLA	SMP_SLP	132612	78434	5798
79096668016374076	720575940620757748	R	DNpe041					P	SMP_FLA	SMP_SLP	131462	78763	5798
81701617354774514	720575940619038493	L	DNpe042					P	multi	multi	130996	78632	5798
78816223697597960	720575940615092019	R	DNpe042					P	multi	multi	133099	79486	5798
80574411576695221	720575940637618142	L	DNpe043					P	multi	multi	131621	78779	5798
78885974033118900	720575940623142426	R	DNpe043					P	multi	multi	132729	78913	5798
79380204376152209	720575940621196037	L	DNpe044		oviDN unmatched			P	SMP_SIP	SMP_SLP	131115	78960	5798
78181667982273850	720575940622040419	R	DNpe044		oviDN unmatched			P	SMP_SIP	SMP_SLP	132692	78426	5798
79591654407221452	720575940612488341	L	DNpe045					P	multi	multi	131432	78514	5798
78533786648077013	720575940637341668	R	DNpe045					P	multi	multi	132466	78115	5798
80715080211624185	720575940609719250	L	DNpe046		oviDN unmatched			P	SLP_LH	SMP_SLP	131286	78855	5798
78533580422777972	720575940632646114	R	DNpe046		oviDN unmatched			P	SLP_LH	SMP_SLP	132707	78503	5798
79659205384058120	720575940614363619	L	DNpe047		oviDNx			P	SMP	SMP_SLP	131488	78812	5798
78533511904162815	720575940607632579	R	DNpe047		oviDNx			P	SMP	SMP_SLP	132596	78350	5798
80855680395020220	720575940617448331	L	DNpe048					P	SMP	SMP_SLP	133135	79282	5798
78603674422769301	720575940646160948	R	DNpe048					P	SMP	SMP_SLP	131262	79313	5798
80997380157155297	720575940628885160	L	DNpe049					P	GNG_PRW	PRW	132987	82515	5798
78675005374037754	720575940615292895	R	DNpe049					P	GNG_PRW	PRW	131266	82202	5798
80574961198599064	720575940631499832	L	DNpe050					P	multi	multi	132201	82594	5798
78604636428622221	720575940624977847	R	DNpe050					P	multi	multi	131649	82700	5798
80997036492602928	720575940626518858	L	DNpe051					P	VES_GNG	VES	132502	83948	5798
78674936654500020	720575940617873201	R	DNpe051					P	VES_GNG	VES	130997	83456	5798
81278992573041121	720575940635210603	L	DNpe052					P	AVLP_PVLP	auditory	132584	82730	5798
78535710793102293	720575940635838143	R	DNpe052					P	AVLP_PVLP	auditory	131108	82635	5798
80433811460340815	720575940639242303	L	DNpe053					P	multi	multi	131608	78264	5798
77618374632589286	720575940624402173	R	DNpe053					P	multi	multi	132526	77505	5798
80574961400043909	720575940632379071	L	DNpe054					P	IPS	PS_LAL	134704	75503	5798
80504592722391971	720575940621629578	L	DNpe054					P	IPS	PS_LAL	134772	75412	5798
80434223978195895	720575940627241321	L	DNpe054					P	IPS	PS_LAL	134845	75482	5798
80434223978191091	720575940633213132	L	DNpe054					P	IPS	PS_LAL	134691	75560	5798
79380342150054252	720575940603580960	R	DNpe054					P	IPS	PS_LAL	129233	74777	5798
79380342150085567	720575940642411917	R	DNpe054					P	IPS	PS_LAL	129132	74907	5798
79380410869545035	720575940626665489	R	DNpe054					P	IPS	PS_LAL	129391	74797	5798
79027055186239062	720575940640306061	R	DNpe054					P	IPS	PS_LAL	129277	74769	5798
80503699235501474	720575940613558509	L	DNpe055					P	multi	multi	134121	75726	5798
78955586930272238	720575940603874784	R	DNpe055					P	multi	multi	129934	76050	5798
81137842700983388	720575940632472850	L	DNpe056					P	multi	multi	136650	83270	5798
78252792976075838	720575940634458719	R	DNpe056					P	multi	multi	128699	81787	5798
81561223397269120	720575940628858640	L	DNp66	DNp66			5	P	AVLP_ICL	auditory	127910	82763	5799
77971798767546901	720575940626562833	R	DNp66	DNp66			5	P	AVLP_ICL	auditory	136041	83501	5798
81349361317042346	720575940617809181	L	DNp69	DNp69		VTV	5	P	multi	multi	132481	83034	5798
78323367677140648	720575940641173632	R	DNp69	DNp69		VTV	5	P	multi	multi	131172	82474	5798
81419592555610217	720575940618314897	L	DNp70	DNp70		DLV	5	P	multi	multi	136280	82877	5798
78182767560986243	720575940624349993	R	DNp70	DNp70		DLV	5	P	multi	multi	128913	81746	5798
81419455116468053	720575940633095137	L	DNp71	DNp71		DLV	5	P	multi	multi	136370	83241	5798
78182630122029329	720575940625673196	R	DNp71	DNp71		DLV	5	P	multi	multi	127781	82727	5799
79870243031661799	720575940641237632	L	DNp72	DNp72		ITD	5	P	IPS	PS_LAL	137948	81497	5798
80574961400044901	720575940629586417	L	DNp73	DNp73		MTD-I	5	P	SAD_AMMC	auditory	129085	75142	5798
79026780375374491	720575940655587489	R	DNp73	DNp73		MTD-I	5	P	SAD_AMMC	auditory	134471	76847	5798
81348467762938519	720575940617952034	L	DNp68	DNp68		MDA	5	P	multi	multi	131395	78357	5798
78533786647997093	720575940615378700	R	DNp68	DNp68		MDA	5	P	multi	multi	132833	78513	5798
79873473182411792	720575940632644639	L	DNx02	DNx02		ITD	5	X	GNG	GNG	134920	80225	5798
79873335743479904	720575940638836285	L	DNx02	DNx02		ITD	5	X	GNG	GNG	134066	78294	5798
79591929486228830	720575940633816986	R	DNx02	DNx02		ITD	5	X	GNG	GNG	130361	78760	5798
79591860766739913	720575940625653029	R	DNx02	DNx02		ITD	5	X	GNG	GNG	130278	78349	5798
80507822336450074	720575940619864596	L	GNG.4115		LN-DN1	VTV	4	X	GNG	GNG	133247	84854	5798
78748328921298047	720575940604241510	R	GNG.2653		LN-DN1	VTV	4	X	GNG	GNG	129278	83924	5798
80578053574981127	720575940624305812	L	GNG.3278		LN-DN2	VTV	4	X	GNG_SAD	GNG	133205	84815	5798
79451603979573032	720575940613684370	R	GNG.3206		LN-DN2	VTV	4	X	GNG_FLA	GNG	129160	84058	5798
79944185188810631	720575940629172218	L	GNG.3985		LN-DN2	VTV	4	X	GNG_SAD	GNG	133139	84930	5798
78537291341318897	720575940618497616	R	GNG.2915		LN-DN2	VTV	4	X	GNG_FLA	GNG	129257	84014	5798

## Sheet: FANC_DNs
supervoxel_id	root_id	match_group	side	manc_match_id	manc_group	confidence_manc_match_1_5	subclass_MANC	type	systematic_type	long_tract	soma_type	neuropil	class
73537812171140749	648518346517615464	73537812171140749	R	18852	14340	5	ut	DNg04	DNut012	MTD-II	G	ut	descending
73256337261463863	648518346480662237	73537812171140749	L	18339	14340	5	ut	DNg04	DNut012	MTD-II	G	ut	descending
73537812171190730	648518346500565683	73537812171140749	R	14340	14340	5	ut	DNg04	DNut012	MTD-II	G	ut	descending
73256337261514049	648518346514245319	73537812171140749	L	15451	14340	5	ut	DNg04	DNut012	MTD-II	G	ut	descending
73256337194245824	648518346480418049	73256337194245824	L	25409	18840	4	ut	DNg01	DNut006	MTD-II	G	ut	descending
73537812103752723	648518346491431486	73256337194245824	R	167965	18840	4	ut	DNg01	DNut006	MTD-II	G	ut	descending
73537812103730867	648518346482762982	73537812103730867	R	26979	18840	4	ut	DNg01	DNut006	MTD-II	G	ut	descending
73256337194235307	648518346496163959	73537812103730867	L	29175	18840	4	ut	DNg01	DNut006	MTD-II	G	ut	descending
73537812171071986	648518346478779344	73537812171071986	R	18765	18765	5	ut	DNg82	DNut030	MTD-II	G	ut	descending
73256337194241717	648518346499176030	73537812171071986	L	19046	18765	5	ut	DNg82	DNut030	MTD-II	G	ut	descending
73537812171028057	648518346497698151	73537812171071986	R	18765	18765	5	ut	DNg82	DNut030	MTD-II	G	ut	descending
73256337194271995	648518346493966839	73537812171071986	L	19046	18765	5	ut	DNg82	DNut030	MTD-II	G	ut	descending
73537812171047949	648518346503920590	73537812171047949	R	21358	21358	5	ut	DNut051	DNut051	MTD-II		xn	descending
73256337261477451	648518346496825752	73537812171047949	L	23690	21358	5	ut	DNut051	DNut051	MTD-II		ut	descending
73256337261422016	648518346489661235	73256337261422016	L	32001	32001	4	ut	DNg92	DNut032	MTD-II	G	xn	descending
73537812103789829	648518346493971447	73256337261422016	R	32498	32001	4	ut	DNg92	DNut032	MTD-II	G	xn	descending
73256337194305331	648518346493614840	73256337194305331	L	35992	32001	4	ut	DNg92	DNut032	MTD-II	G	xn	descending
73537812170867721	648518346488660573	73256337194305331	R	32950	32001	4	ut	DNg92	DNut032	MTD-II	G	ut	descending
73256337261447532	648518346486485473	73256337261447532	L	34006	32001	4	ut	DNg92	DNut032	MTD-II	G	ut	descending
73537812170915117	648518346491289274	73256337261447532	R	32360	32001	4	ut	DNg92	DNut032	MTD-II	G	ut	descending
73256337194229403	648518346474343362	73537812103800458	L	34426	32001	4	ut	DNg92	DNut032	MTD-II	G	xn	descending
73537812103800458	648518346486585497	73537812103800458	R	32169	32001	4	ut	DNg92	DNut032	MTD-II	G	xn	descending
73256337261284381	648518346492203971	73256337261284381	L	18353	17329	5	ut	DNut057	DNut057	MTD-II		ut	descending
73537812103897479	648518346484451075	73256337261284381	R	17329	17329	5	ut	DNut057	DNut057	MTD-II		ut	descending
73256337194304011	648518346467079918	73256337261284381	L	19878	19535	5	ut	DNut053	DNut053	MTD-II		ut	descending
73467443426890609	648518346500219708	73256337261284381	R	19535	19535	5	ut	DNut053	DNut053	MTD-II		ut	descending
73256337261447685	648518346510931586	73256337261284381	L	25479	24306	4	ut	DNut047	DNut047	MTD-II		ut	descending
73537812103769622	648518346488790001	73256337261284381	R	24306	24306	5	ut	DNut047	DNut047	MTD-II		ut	descending
73256337194255494	648518346496164215	73256337261284381	L	27174	26242	5	ut	DNut043	DNut043	MTD-II		ut	descending
73537812171128049	648518346474401218	73256337261284381	R	26242	26242	5	ut	DNut043	DNut043	MTD-II		ut	descending
73256337261538850	648518346507038024	73256337261284381	L	28372	21454	4	ut	DNut050	DNut050	MTD-II		ut	descending
73537812171110474	648518346495852390	73256337261284381	R	21454	21454	5	ut	DNut050	DNut050	MTD-II		ut	descending
73256337261477449	648518346482749605	73256337261477449	L	33000	29021	4	ut	DNg06	DNut014	MTD-II	G	ut	descending
73256337261498684	648518346485760708	73256337261477449	L	29831	29021	4	ut	DNg06	DNut014	MTD-II	G	ut	descending
73537812170873795	648518346488844522	73256337261477449	R	29021	29021	4	ut	DNg06	DNut014	MTD-II	G	ut	descending
73537812171086467	648518346491896850	73256337261477449	R	30304	29021	4	ut	DNg06	DNut014	MTD-II	G	ut	descending
73256337261490825	648518346481509279	73256337261490825	L	31006	29021	4	ut	DNg06	DNut014	MTD-II	G	ut	descending
73537812103834310	648518346476888520	73256337261490825	R	29524	29021	4	ut	DNg06	DNut014	MTD-II	G	ut	descending
73537812103772985	648518346510931842	73537812103772985	R	28700	28527	5	ut	DNg05	DNut013	MTD-II	G	ut	descending
73256337194271778	648518346490497277	73537812103772985	L	28527	28527	5	ut	DNg05	DNut013	MTD-II	G	xn	descending
73537812171083972	648518346472925284	73537812103772985	R	30212	28527	5	ut	DNg05	DNut013	MTD-II	G	xn	descending
73256337261461077	648518346531141146	73537812103772985	L	35789	28527	5	ut	DNg05	DNut013	MTD-II	G	ut	descending
73537812171095531	648518346517612904	73537812171095531	R	27622	22002	5	xn	DNxn100	DNxn100	MTD-II		xn	descending
73256337194362747	648518346483527087	73537812171095531	L	24131	22002	5	xn	DNxn100	DNxn100	MTD-II		xn	descending
73256337261281970	648518346515430906	73256337261281970	L	26939	22002	5	xn	DNxn100	DNxn100	MTD-II		xn	descending
73537812171031676	648518346495409999	73256337261281970	R	31771	22002	5	xn	DNxn100	DNxn100	MTD-II		xn	descending
73256337194223615	648518346485364243	73256337261281970	L	69417	22002	5	xn	DNxn100	DNxn100	MTD-II		xn	descending
73256337194226492	648518346496617780	73256337194226492	L	27663	27663	5	lt	DNlt009	DNlt009	MTD-II		lt	descending
73537812103728121	648518346489501711	73256337194226492	R	29058	27663	5	lt	DNlt009	DNlt009	MTD-II		lt	descending
73256337261355239	648518346514057950	73256337261355239	L	26517	26517	5	lt	DNlt010	DNlt010	MTD-II		lt	descending
73537812170869145	648518346477726677	73256337261355239	R	27358	26517	5	lt	DNlt010	DNlt010	MTD-II		lt	descending
73537812103773013	648518346482762470	73537812103773013	R	15025	14693	5	ut	DNut058	DNut058	MTD-II		ut	descending
73256337261536195	648518346481494943	73537812103773013	L	16898	14693	5	ut	DNut058	DNut058	MTD-II		ut	descending
73256337194362184	648518346459520004	73256337194362184	L	30441	18145	5	ut	DNg02	DNut010	MTD-II	G	ut	descending
73537812171084013	648518346489369708	73256337194362184	R	25925	18145	5	ut	DNg02	DNut010	MTD-II	G	ut	descending
73256337194400123	648518346488768234	73256337194223615	L	29447	26362	5	ut	DNg02	DNut007	MTD-II	G	xn	descending
73256337194235316	648518346496641076	73256337194223615	L	28350	26362	5	ut	DNg02	DNut007	MTD-II	G	xn	descending
73256337194399511	648518346476867528	73256337194223615	L	27361	26362	5	ut	DNg02	DNut007	MTD-II	G	xn	descending
73256337194232430	648518346520612150	73256337194223615	L	25449	24705	5	ut	DNg02	DNut008	MTD-II	G	xn	descending
73256337194210285	648518346491459496	73256337194223615	L	25171	24705	5	ut	DNg02	DNut008	MTD-II	G	ut	descending
73256337194255496	648518346481633725	73256337194223615	L	25825	24705	5	ut	DNg02	DNut008	MTD-II	G	xn	descending
73256337194226613	648518346497897370	73256337194223615	L	24845	18893	5	ut	DNg02	DNut009	MTD-II	G	ut	descending
73537812171037249	648518346493969465	73256337194223615	R	24705	24705	5	ut	DNg02	DNut008	MTD-II	G	ut	descending
73537812171090827	648518346487781911	73256337194223615	R	25473	24705	5	ut	DNg02	DNut008	MTD-II	G	xn	descending
73537812171017154	648518346500703081	73256337194223615	R	25041	24705	5	ut	DNg02	DNut008	MTD-II	G	xn	descending
73537812103789985	648518346480845056	73256337194223615	R	22676	18893	5	ut	DNg02	DNut009	MTD-II	G	xn	descending
73537812103754850	648518346496734253	73256337194223615	R	19182	18893	5	ut	DNg02	DNut009	MTD-II	G	xn	descending
73537812171053377	648518346497168664	73256337194223615	R	18893	18893	5	ut	DNg02	DNut009	MTD-II	G	xn	descending
73537812170914997	648518346490473469	73256337194223615	R	26362	26362	5	ut	DNg02	DNut007	MTD-II	G	ut	descending
73537812103759226	648518346499690892	73256337194223615	R	28172	18893	5	ut	DNg02	DNut009	MTD-II	G	ut	descending
73537812103776969	648518346487354026	73256337194223615	R	27877	26362	5	ut	DNg02	DNut007	MTD-II	G	ut	descending
73537812170990466	648518346496695524	73537812170990466	R	21714	18145	5	ut	DNg02	DNut010	MTD-II	G	xn	descending
73256337261355368	648518346472982628	73537812170990466	L	22475	18145	5	ut	DNg02	DNut010	MTD-II	G	xn	descending
73467443426989741	648518346486616781	73467443426989741	R	15855	15855	4	wt	DNa08	DNwt001	MTD-II	A	ut	descending
73326705938368737	648518346518572767	73467443426989741	L	163893	15855	4	wt	DNa08	DNwt001	MTD-II	A	wt	descending
73537812171034577	648518346486183522	73537812171034577	R	35902	24679	5	ut	DNg110	DNut033	MTD-II	G	ut	descending
73537812171047939	648518346492372153	73537812171034577	R	35902	24679	5	ut	DNg110	DNut033	MTD-II	G	wt	descending
73537812171118051	648518346483521455	73537812171034577	R	25454	24679	5	ut	DNg110	DNut033	MTD-II	G	ut	descending
73256337261439272	648518346499303655	73537812171034577	L	25814	24679	5	ut	DNg110	DNut033	MTD-II	G	wt	descending
73256337261355447	648518346515433210	73537812171034577	L	25384	24679	5	ut	DNg110	DNut033	MTD-II	G	ut	descending
73256337194255331	648518346472167218	73537812171034577	L	28505	24679	5	ut	DNg110	DNut033	MTD-II	G	wt	descending
73537812171012974	648518346487609666	73537812171034577	R	24679	24679	5	ut	DNg110	DNut033	MTD-II	G	ut	descending
73256337194250038	648518346517613160	73537812171034577	L	26288	24679	5	ut	DNg110	DNut033	MTD-II	G	wt	descending
73256337194210281	648518346500350168	73537812171034577	L	26288	24679	5	ut	DNg110	DNut033	MTD-II	G	ut	descending
73256337194241714	648518346494792586	73537812171034577	L	26288	24679	5	ut	DNg110	DNut033	MTD-II	G	ut	descending
73537812171047906	648518346492458683	73537812171047906	R	21908	18145	5	ut	DNg02	DNut010	MTD-II	G	wt	descending
73256337261332303	648518346470346238	73537812171047906	L	18145	18145	5	ut	DNg02	DNut010	MTD-II	G	ut	descending
73537812171037291	648518346504153324	73537812171037291	R	28680	26362	5	ut	DNg02	DNut007	MTD-II	G	ut	descending
73256337194245532	648518346490882081	73537812171037291	L	22412	18893	5	ut	DNg02	DNut009	MTD-II	G	ut	descending
73256337194223659	648518346493036864	73537812103743988	L	27097	25543	5	ut	DNg03	DNut011	MTD-II	G	ut	descending
73256337194226417	648518346488372105	73537812103743988	L	28303	25543	5	ut	DNg03	DNut011	MTD-II	G	ut	descending
73256337194205208	648518346472166962	73537812103743988	L	27482	25543	5	ut	DNg03	DNut011	MTD-II	G	ut	descending
73256337194202908	648518346494579883	73537812103743988	L	26850	25543	5	ut	DNg03	DNut011	MTD-II	G	ut	descending
73256337194188818	648518346488588017	73537812103743988	L	26189	25543	5	ut	DNg03	DNut011	MTD-II	G	xn	descending
73256337194197769	648518346509813542	73537812103743988	L	27723	25543	5	ut	DNg03	DNut011	MTD-II	G	ut	descending
73256337261332146	648518346500236348	73537812103743988	L	28752	25543	5	ut	DNg03	DNut011	MTD-II	G	xn	descending
73537812103743988	648518346487792464	73537812103743988	R	28594	25543	5	ut	DNg03	DNut011	MTD-II	G	ut	descending
73537812103719320	648518346502298535	73537812103743988	R	27450	25543	5	ut	DNg03	DNut011	MTD-II	G	xn	descending
73537812170969658	648518346486606307	73537812103743988	R	27371	25543	5	ut	DNg03	DNut011	MTD-II	G	ut	descending
73537812103749055	648518346489283929	73537812103743988	R	26321	25543	5	ut	DNg03	DNut011	MTD-II	G	xn	descending
73537812103726810	648518346485335315	73537812103743988	R	27207	25543	5	ut	DNg03	DNut011	MTD-II	G	xn	descending
73537812103834688	648518346492490683	73537812103743988	R	25543	25543	5	ut	DNg03	DNut011	MTD-II	G	xn	descending
73537812103862141	648518346481229967	73537812103743988	R	27152	25543	5	ut	DNg03	DNut011	MTD-II	G	xn	descending
73397074749835452	648518346515288135	73397074749835452	R					DNit999		MDA		it	descending
73397074750046817	648518346510129958	73397074749835452	L					DNit999		MDA		it	descending
73397074816991644	648518346498099866	73397074816991644	L	24755	24755	5	xn	DNxn138	DNxn138	MDA		it	descending
73397074817177189	648518346483149220	73397074816991644	R	27990	24755	5	xn	DNxn138	DNxn138	MDA		it	descending
73397074817068891	648518346498312688	73397074817068891	R	28538	28538	5	xn	DNp25	DNxn039	MDA	P	xn	descending
73397074816941944	648518346491966764	73397074817068891	L	53591964492	28538	5	xn	DNp25	DNxn039	MDA	P	xn	descending
73397074816953444	648518346509026426	73397074817108485	L	41456	41456	3	it	DNit004	DNit004	MDA		xn	descending
73397074817108485	648518346466654574	73397074817108485	R	50464	41456	3	it	DNit004	DNit004	MDA		it	descending
73467443493978756	648518346496198519	73467443493978756	R	22240	21431	4	xn	DNxn172	DNxn172	MDA		xn	descending
73397074817016158	648518346496228925	73467443493978756	L	21431	21431	4	xn	DNxn172	DNxn172	MDA		xn	descending
73397074749803995	648518346483204516	73397074750172488	L					DNit998		MTD-I		it	descending
73397074750172488	648518346518603231	73397074750172488	L					DNit998		MDA		it	descending
73397074817134691	648518346495287887	73397074817134691	L	28617	28004	4	xn	DNxn113	DNxn113	MDA		xn	descending
73397074817091592	648518346499996678	73397074817134691	R	28004	28004	4	xn	DNxn113	DNxn113	MDA		xn	descending
73397074817057209	648518346507132959	73397074817057209	R	14585	14585	4	xn	DNp68	DNxn093	MDA	P	xn	descending
73397074883910025	648518346475224929	73397074817057209	L	15134	14585	4	xn	DNp68	DNxn093	MDA	P	xn	descending
73326706139692431	648518346486183304	73326706139692431	L	13061	13061	5	ut	DNg27	DNut017	MDA	G	ut	descending
73397074749946911	648518346491753583	73326706139692431	L	13443	13061	5	ut	DNg27	DNut017	MDA	G	ut	descending
73467443494422883	648518346502963443	73467443494422883	R	13548	12613	5	xn	DNxn103	DNxn103	MDA		xn	descending
73397074750006016	648518346515055943	73467443494422883	L	12613	12613	5	xn	DNxn103	DNxn103	MDA		xn	descending
73467443427082437	648518346480534331	73467443427082437	R	10962	10819	4	xn	DNp13	DNxn031	MTD-I	P	xn	descending
73326706139694689	648518346501160604	73467443427082437	L	10819	10819	4	xn	DNp13	DNxn031	MTD-I	P	xn	descending
73608180915103610	648518346493042864	73608180915103610	R	15331	14485	5	xn	DNxn071	DNxn071	MTD-I		xn	descending
73115599840250238	648518346490247772	73608180915103610	L	14485	14485	5	xn	DNxn071	DNxn071	MTD-I		xn	descending
73467443628213424	648518346486162857	73467443628213424	R	31141	15680	5	xn	DNp62	DNxn089	MTD-I	P	xn	descending
73326706139996428	648518346495657890	73467443628213424	L	15680	15680	5	xn	DNp62	DNxn089	MTD-I	P	xn	descending
73397074749852612	648518346472414473	73397074749852612	L	12617	12617	5	xn	DNxn179	DNxn179	MDA		xn	descending
73397074682626626	648518346484534275	73397074749852612	R	12731	12617	5	xn	DNxn179	DNxn179	MDA		xn	descending
73397074750046575	648518346498247729	73397074750046575	L	12753	12617	5	xn	DNxn179	DNxn179	MDA		xn	descending
73467443561247200	648518346494717973	73397074750046575	R	12747	12617	5	xn	DNxn179	DNxn179	MDA		xn	descending
73397074884046275	648518346517557060	73397074884046275	R					oviDNa		MDA	P	ad	descending
73397074817106104	648518346491247137	73397074884046275	L					oviDNa		MDA	P	ad	descending
73397074884097754	648518346474414786	73397074884097754	R					oviDNb		MDA	P	ad	descending
73397074884076630	648518346507125023	73397074884097754	R					oviDNb		MDA	P	ad	descending
73397074884160839	648518346480283350	73397074884097754	R					oviDNb		MDA	P	ad	descending
73397074817087036	648518346499244638	73397074884097754	L					oviDNb		MDA	P	ad	descending
73397074816967291	648518346495991613	73397074884097754	L					oviDNb		MDA	P	ad	descending
73397074817156736	648518346491436350	73397074884097754	L					oviDNb		MDA	P	ad	descending
73397074817196394	648518346504326636	73397074817196394	R					oviDN unmatched		MDA	P	ad	descending
73397074817123689	648518346484052263	73397074817196394	L					oviDN unmatched		MDA	P	ad	descending
73397074817093810	648518346486161833	73397074817093810	L					oviDNx		MDA	P	ad	descending
73397074884041242	648518346511819967	73397074817093810	R					oviDNx		MDA	P	ad	descending
73397074817137459	648518346490755757	73397074817137459	L					oviDNx		MDA	P	ad	descending
73397074884016685	648518346512497310	73397074817137459	R					oviDNx		MDA	P	ad	descending
73397074817073472	648518346514273991	73397074817073472	L					oviDN unmatched		MDA	P	ad	descending
73397074884012915	648518346478560084	73397074817073472	R					oviDN unmatched		MDA	P	ad	descending
73397074682722305	648518346500992278	73397074682722305	R	14847	14847	4	xn	DNg33	DNxn025	MDA	G	xn	descending
73397074682833924	648518346518524895	73397074682722305	R	15909	14847	4	xn	DNg33	DNxn025	MDA	G	xn	descending
73397074884062533	648518346483594671	73397074884062533	R	20799	20188	4	xn	DNxn130	DNxn130	MDA		xn	descending
73397074817113517	648518346493645304	73397074884062533	L	20188	20188	4	xn	DNxn130	DNxn130	MDA		xn	descending
73397074750013600	648518346482717414	73397074750013600	R	18997	18748	5	xn	DNxn126	DNxn126	MDA		xn	descending
73397074750092392	648518346480257339	73397074750013600	R	18748	18748	5	xn	DNxn126	DNxn126	MDA		xn	descending
73397074817123704	648518346479188687	73397074817123704	R	18814	18814	5	xn	DNp65	DNxn092	MDA	P	xn	descending
73397074817004815	648518346480930784	73397074817123704	L	20432	18814	5	xn	DNp65	DNxn092	MDA	P	xn	descending
73397074817150541	648518346472919140	73397074817150541	R	16082	15769	4	xn	DNxn140	DNxn140	MDA		ad	descending
73397074817153368	648518346491971884	73397074817150541	L	15769	15769	4	xn	DNxn140	DNxn140	MDA		ad	descending
73397074817089338	648518346481261967	73397074817089338	R	13491	13203	5	xn	DNp48	DNxn081	MDA	P	xn	descending
73397074884038796	648518346498315569	73397074817089338	L	13203	13203	5	xn	DNp48	DNxn081	MDA	P	xn	descending
73397074682683042	648518346488602381	NO MATCH	R					DNit992		MDA		it	descending
73397074816967305	648518346479325147	73397074816967305	L	53595462076	39475	5	xn	DNxn137	DNxn137	MDA		xn	descending
73397074884248815	648518346496551725	73397074816967305	R	39475	39475	5	xn	DNxn137	DNxn137	MDA		xn	descending
73467443561197026	648518346485807300	73467443561197026	R					DNit997		MDA		it	descending
73397074817211992	648518346500126982	73467443561197026	L					DNit997		MDA		it	descending
73397074884293474	648518346464943989	73397074884293474	R	19452	19414	4	xn	DNp24	DNxn038	MDA	P	xn	descending
73397074883851050	648518346515108167	73397074884293474	L	19414	19414	4	xn	DNp24	DNxn038	MDA	P	xn	descending
73326706139874797	648518346496396924	73326706139874797	L	17113	17113	4	xn	DNp64	DNxn091	MDA	P	xn	descending
73397074884085631	648518346481234063	73326706139874797	R	17467	17113	4	xn	DNp64	DNxn091	MDA	P	xn	descending
73397074816937495	648518346495546475	73397074816937495	L	16722	15604	4	xn	DNxn141	DNxn141	MDA		xn	descending
73397074817068928	648518346485831108	73397074816937495	R	15604	15604	4	xn	DNxn141	DNxn141	MDA		xn	descending
73397074817185442	648518346493704817	73397074817185442	R	14999	14999	5	xn	DNxn177	DNxn177	MDA		xn	descending
73397074817029134	648518346477796053	73397074817185442	L	15016	14999	5	xn	DNxn177	DNxn177	MDA		xn	descending
73326706072885936	648518346470425342	NO MATCH	L					DNxn989		MDA		xn	descending
73397074884241770	648518346504984179	73397074884241770	R	14244	14244	5	xn	DNg22	DNxn024	MDA	G	xn	descending
73326706140252881	648518346500236981	73397074884241770	L	14814	14244	5	xn	DNg22	DNxn024	MDA	G	xn	descending
73537812171264215	648518346501660489	73537812171264215	R	10122	10113	5	xn	DNp11	DNxn029	MTD-I	P	xn	descending
73256337328594796	648518346509757242	73537812171264215	L	10113	10113	5	xn	DNp11	DNxn029	MTD-I	P	xn	descending
73537812305604105	648518346493034780	73537812305604105	R	11150	11150	5	xn	DNp07	DNxn027	MTD-I	P	xn	descending
73256337261632445	648518346499898067	73537812305604105	L	11228	11150	5	xn	DNp07	DNxn027	MTD-I	P	xn	descending
73467443628303421	648518346504013152	73467443628303421	R	10732	10732	5	xl	DNp10	DNxl018	MTD-I	P	xl	descending
73326706139855581	648518346492770478	73467443628303421	L	10835	10732	5	xl	DNp10	DNxl018	MTD-I	P	xl	descending
73537812439519078	648518346487220371	73537812439519078	R	15578	15576	5	xn	DNg79	DNxn065	MTD-I	G	xn	descending
73326706139976521	648518346477792749	73537812439519078	L	15576	15576	5	xn	DNg79	DNxn065	MTD-I	G	xn	descending
73537812439513929	648518346490152714	73537812439519078	R	16706	15576	5	xn	DNg79	DNxn065	MTD-I	G	xn	descending
73326706140037214	648518346483058340	73537812439519078	L	15934	15576	5	xn	DNg79	DNxn065	MTD-I	G	xn	descending
73537812372766905	648518346486422733	73537812372766905	R	13764	13226	5	xn	DNp47	DNxn080	DMT	P	xn	descending
73256337395799250	648518346481341285	73537812372766905	L	13226	13226	5	xn	DNp47	DNxn080	DMT	P	xn	descending
73537812439483533	648518346512050990	73537812439483533	R	11327	11071	4	xn	aSP22	DNxn004	DMT	A	xn	descending
73256337395807047	648518346494232199	73537812439483533	L	11071	11071	4	xn	aSP22	DNxn004	DMT	A	xn	descending
73467443695136228	648518346499268443	73467443695136228	R	12304	12167	5	xn	DNb09	DNxn008	MTD-I	B	xn	descending
73256337395643707	648518346479276498	73467443695136228	L	12167	12167	5	xn	DNb09	DNxn008	MTD-I	B	xn	descending
73467443628506973	648518346486070152	73467443628506973	R	21807	21807	4	xn	DNxn171	DNxn171	MTD-I		xn	descending
73256337328846115	648518346521590777	73467443628506973	L	22194	21807	4	xn	DNxn171	DNxn171	MTD-I		xn	descending
73537812372401046	648518346495991101	73537812372401046	R	24186	24186	5	xn	DNxn169	DNxn169	MTD-I		xn	descending
73256337328965023	648518346503750817	73537812372401046	L	25239	24186	5	xn	DNxn169	DNxn169	ITD		xn	descending
73537812372387696	648518346511103029	73537812372387696	R	17630	17630	4	xn	DNp41	DNxn075	MTD-I	P	xn	descending
73537812372400984	648518346501760874	73537812372387696	R	17669	17630	4	xn	DNp41	DNxn075	MTD-I	P	xn	descending
73326706072934813	648518346486152096	73537812372387696	L	18279	17630	4	xn	DNp41	DNxn075	ITD	P	xn	descending
73326706072997623	648518346472924260	73537812372387696	L	18153	17630	4	xn	DNp41	DNxn075	ITD	P	xn	descending
73537812305427125	648518346496360055	73537812305427125	R	10717	10663	5	xn	DNp73	DNxn099	MTD-I	P	xn	descending
73256337328779074	648518346479102865	73537812305427125	L	10663	10663	5	xn	DNp73	DNxn099	MTD-I	P	xn	descending
73537812305387218	648518346507258745	73537812305387218	R	11573	11573	5	xn	DNxn176	DNxn176	MTD-I		xn	descending
73256337328591072	648518346486561071	73537812305387218	L	12012	11573	5	xn	DNxn176	DNxn176	MTD-I		xn	descending
73537812171247980	648518346502329255	73537812171247980	R	15597	15499	4	xn	DNxn174	DNxn174	MTD-I		xn	descending
73326706005809939	648518346497920410	73537812171247980	L	15499	15499	4	xn	DNxn174	DNxn174	MTD-I		xn	descending
73467443426904769	648518346507123743	73467443426904769	R	11588	11588	5	xn	DNp05	DNxn026	MTD-I	P	xn	descending
73256337261624979	648518346485805764	73467443426904769	L	11974	11588	5	xn	DNp05	DNxn026	MTD-I	P	xn	descending
73537812171329188	648518346476882120	73537812171329188	R	10639	10639	5	xn	DNxn142	DNxn142	MTD-I		xn	descending
73256337261647773	648518346474455746	73537812171329188	L	10721	10639	5	xn	DNxn142	DNxn142	MTD-I		xn	descending
73537812238286125	648518346493807758	73537812238286125	R	10012	10012	5	xn	DNp18	DNxn033	MTD-I	P	xn	descending
73256337261727041	648518346472175922	73537812238286125	L	10021	10012	5	xn	DNp18	DNxn033	MTD-I	P	xn	descending
73537812171266863	648518346472925540	73537812171266863	R	17871	17871	4	xn	DNxn121	DNxn121	ITD		xn	descending
73256337261604407	648518346509023866	73537812171266863	L	18244	17871	4	xn	DNxn121	DNxn121	ITD		xn	descending
73537812171426745	648518346488824554	73537812171426745	R	21386	20647	5	xn	DNxn119	DNxn119	MTD-I		xn	descending
73256337261701706	648518346531194906	73537812171426745	L	21150	20647	5	xn	DNxn119	DNxn119	ITD		xn	descending
73537812305427261	648518346496654132	73537812305427261	R	21158	20647	5	xn	DNxn119	DNxn119	MTD-I		xn	descending
73256337261722569	648518346487319187	73537812305427261	L	20647	20647	5	xn	DNxn119	DNxn119	ITD		xn	descending
73256337261661580	648518346526144727	NO MATCH	L					DNit991		MTD-I		it	descending
73537812238512257	648518346498307860	73537812238512257	R	11684	11684	5	xn	DNp19	DNxn034	MTD-I	P	xn	descending
73256337261715629	648518346501447768	73537812238512257	L	11718	11684	5	xn	DNp19	DNxn034	MTD-I	P	xn	descending
73537812238239901	648518346496964012	73537812238239901	R	13239	13239	5	xn	DNxn102	DNxn102	MTD-I		xn	descending
73326706072846346	648518346509133434	73537812238239901	L	13483	13239	5	xn	DNxn102	DNxn102	MTD-I		xn	descending
73467443427032331	648518346499232094	73467443427032331	R	13405	12973	5	xn	DNxn010	DNxn007	MTD-I		xn	descending
73256337261490787	648518346491529233	73467443427032331	L	12973	12973	5	xn	DNxn010	DNxn007	MTD-I		xn	descending
73467443426922033	648518346485807556	73467443426922033	R	11637	11637	5	xn	DNb07	DNxn095	MTD-I	B	xn	descending
73326706005776047	648518346517643368	73467443426922033	L	11660	11637	5	xn	DNb07	DNxn095	MTD-I	B	xn	descending
73256337261632464	648518346497046145	73256337261632464	L	21685	17989	3	xn	DNb04	DNxn120	MTD-I	B	xn	descending
73537812171207731	648518346495569003	73256337261632464	R	17989	17989	3	xn	DNb04	DNxn120	MTD-I	B	xn	descending
73467443426907114	648518346501200472	73467443426907114	R	15257	14939	5	xn	DNxn009	DNxn006	MTD-I		xn	descending
73326706005698690	648518346507153439	73467443426907114	L	14939	14939	5	xn	DNxn009	DNxn006	MTD-I		xn	descending
73467443628315935	648518346504456940	73467443628315935	R	11497	11286	5	xn	DNxn124	DNxn124	MTD-I		xn	descending
73326706073112577	648518346491963154	73467443628315935	L	11286	11286	5	xn	DNxn124	DNxn124	MTD-I		xn	descending
73397074884090434	648518346464944245	73397074884090434	R	14522	14522	4	xn	DNp63	DNxn090	MDA	P	xn	descending
73397074817212522	648518346480277462	73397074884090434	L	16075	14522	4	xn	DNp63	DNxn090	MDA	P	xn	descending
73537812171063996	648518346500936470	73537812171063996	R	10269	10269	5	ut	DNut040	DNut040	MTD-II		ut	descending
73256337261514075	648518346497841818	73537812171063996	L	10284	10269	5	ut	DNut040	DNut040	MTD-II		ut	descending
73467443427003665	648518346513890841	73467443427003665	R	10719	10719	5	xn	DNxn125	DNxn125	MTD-I		xn	descending
73256337261488167	648518346497042049	73467443427003665	L	10759	10719	5	xn	DNxn125	DNxn125	MTD-I		xn	descending
73467443427085036	648518346486152352	73467443427085036	R	25786	25786	5	ut	DNa07	DNut003	MTD-I	A	ut	descending
73326706072774488	648518346493068352	73467443427085036	L	25931	25786	5	ut	DNa07	DNut003	MTD-I	A	ut	descending
73467443359579720	648518346498258770	73467443359579720	R	10531	10506	5	xn	DNa10	DNxn003	MTD-II	A	xn	descending
73326706005771540	648518346495435938	73467443359579720	L	10506	10506	5	xn	DNa10	DNxn003	MTD-II	A	xn	descending
73467443359761512	648518346470309374	73467443359761512	R	10428	10428	5	ut	DNp31	DNut028	MTD-II	P	ut	descending
73326706005746426	648518346480133030	73467443359761512	L	10436	10428	5	ut	DNp31	DNut028	MTD-II	P	ut	descending
73256337261582656	648518346490023963	73256337261582656	L	17898	17862	5	xn	DNp51	DNxn083	MTD-I	P	xn	descending
73537812171253417	648518346493059648	73256337261582656	R	17862	17862	3	xn	DNp51	DNxn083	MTD-I	P	xn	descending
73537812171292198	648518346494730667	NO MATCH	R	17777	17777	5	xn	DNxn136	DNxn136	MTD-I		xn	descending
73467443494094767	648518346490843309	73467443494094767	R	19682	18431	5	xn	DNg42	DNxn052	MTD-I	G	xn	descending
73326706072859042	648518346486658457	73467443494094767	L	18431	18431	5	xn	DNg42	DNxn052	MTD-I	G	xn	descending
73256337395614176	648518346500543413	73256337395614176	L	15546	15546	5	xn	DNg71	DNxn062	MTD-I	G	xn	descending
73537812305349177	648518346478552404	73256337395614176	R	16192	15546	5	xn	DNg71	DNxn062	MTD-I	G	xn	descending
73537812238182142	648518346495642000	73537812238182142	R	33429	28396	4	xn	DNxn112	DNxn112	MTD-I		xn	descending
73256337261699103	648518346504284908	73537812238182142	L	37290	28396	4	xn	DNxn112	DNxn112	MTD-I		xn	descending
73537812238166332	648518346517640296	73537812238166332	R	45523	45523	4	xn	DNxn104	DNxn104	MTD-I		xn	descending
73256337261683724	648518346474413762	73537812238166332	L	45618	45523	4	xn	DNxn104	DNxn104	MTD-I		xn	descending
73256337261681134	648518346495189942	73256337261681134	L	28396	28396	4	xn	DNxn112	DNxn112	MTD-I		xn	descending
73467443426895305	648518346474415042	73256337261681134	R	35677	28396	4	xn	DNxn112	DNxn112	MTD-I		it	descending
73608180982405131	648518346501160333	73608180982405131	R	12792	12792	5	ut	DNg91	DNut031	ITD	G	ut	descending
73185968584194992	648518346478454900	73608180982405131	L	13556	12792	5	ut	DNg91	DNut031	ITD	G	ut	descending
73467443427020181	648518346477672087	73467443427020181	R	12406	12259	5	xn	DNa09	DNxn002	MTD-I	A	xn	descending
73256337261522049	648518346481212815	73467443427020181	L	12259	12259	5	xn	DNa09	DNxn002	MTD-I	A	xn	descending
73537812171118061	648518346498982721	73537812171118061	R	12170	12155	5	xn	DNxn123	DNxn123	MTD-I		xn	descending
73256337261498655	648518346514559175	73537812171118061	L	12155	12155	5	xn	DNxn123	DNxn123	MTD-I		xn	descending
73537812305331345	648518346484727709	73537812305331345	R	13688	13688	4	xn	DNp40	DNxn036	MTD-I	P	xn	descending
73256337328764202	648518346495523947	73537812305331345	L	14409	13688	4	xn	DNp40	DNxn036	ITD	P	xn	descending
73537812171161138	648518346491960364	73537812171161138	R	12974	12974	5	xn	DNp28	DNxn042	MTD-I	P	xn	descending
73256337261688786	648518346499136862	73537812171161138	L	13085	12974	5	xn	DNp28	DNxn042	MTD-I	P	xn	descending
73537812238306208	648518346515455226	73537812238306208	R	11443	10937	5	xn	DNg99	DNxn097	MTD-I	G	xn	descending
73326706005760128	648518346494254583	73537812238306208	L	10937	10937	5	xn	DNg99	DNxn097	MTD-I	G	xn	descending
73467443427057782	648518346484040743	73467443427057782	R	14194	14194	5	xn	DNp57	DNxn087	MTD-I	P	xn	descending
73397074749821476	648518346498376176	73467443427057782	L	14337	14194	5	xn	DNp57	DNxn087	MTD-I	P	xn	descending
73326706072869270	648518346518221398	73326706072869270	L	12696	12696	5	xn	DNxn122	DNxn122	MTD-I		xn	descending
73467443427008502	648518346476796176	73326706072869270	R	13336	12696	5	xn	DNxn122	DNxn122	MTD-I		xn	descending
73326706072881081	648518346481382757	73326706072881081	L	12431	12020	5	xn	DNb01	DNxn005	MTD-I	B	xn	descending
73467443426998428	648518346464968565	73326706072881081	R	12020	12020	5	xn	DNb01	DNxn005	MTD-I	B	xn	descending
73467443426992788	648518346494725795	73467443426992788	R	22004	22004	4	xn	DNxn118	DNxn118	MTD-I		xn	descending
73326706072760441	648518346479704564	73467443426992788	L	154083	22004	4	xn	DNxn118	DNxn118	MTD-I		xn	descending
73467443494030107	648518346479279058	73467443494030107	R	26462	25683	5	it	DNa03	DNit001	MTD-I	A	it	descending
73326706072908255	648518346474413250	73467443494030107	L	25683	25683	5	it	DNa03	DNit001	MTD-I	A	xn	descending
73326706072810643	648518346491925615	73326706072810643	L	10621	10621	5	ut	DNa15	DNut038	MTD-I	A	ut	descending
73467443561385346	648518346479300827	73326706072810643	R	10720	10621	5	ut	DNa15	DNut038	MTD-I	A	ut	descending
73326706072704886	648518346475390132	73326706072704886	L	13542	12683	5	ut	DNut037	DNut037	MTD-I		ut	descending
73467443427032419	648518346509018234	73326706072704886	R	12683	12683	5	ut	DNut037	DNut037	MTD-I		ut	descending
73467443426863617	648518346515100487	73467443426863617	R	10697	10633	5	ut	DNut060	DNut060	MTD-I		ut	descending
73326706005611771	648518346494742005	73467443426863617	L	10633	10633	5	ut	DNut060	DNut060	MTD-I		ut	descending
73326706005766997	648518346489897499	73326706005766997	L	12275	12275	5	ut	DNa05	DNut002	MTD-I	A	ut	descending
73467443359583822	648518346495288399	73326706005766997	R	12319	12275	5	ut	DNa05	DNut002	MTD-I	A	ut	descending
73467443494185945	648518346494703267	73467443494185945	R	11123	11123	5	ut	DNa04	DNut001	MTD-I	A	ut	descending
73256337194179847	648518346490530045	73467443494185945	L	11216	11123	5	ut	DNa04	DNut001	MTD-I	A	ut	descending
73256337261606637	648518346495942502	73537812171329357	L					DNxn999		MTD-I		xn	descending
73537812171329357	648518346499624147	73537812171329357	R					DNxn999		none		xn	descending
73326706005863892	648518346475736802	73326706005863892	L	10681	10681	5	xn	DNp26	DNxn040	MTD-I	P	xn	descending
73467443426978684	648518346511814079	73326706005863892	R	11938	10681	5	xn	DNp26	DNxn040	MTD-I	P	xn	descending
73467443494025226	648518346494625781	73467443494025226	R	12136	12136	5	ut	DNp03	DNut021	MTD-I	P	ut	descending
73326706005782977	648518346517438244	73467443494025226	L	12231	12136	5	ut	DNp03	DNut021	MTD-I	P	ut	descending
73256337328776575	648518346472410633	73256337328776575	L	32916	26467	5	ut	DNut042	DNut042	ITD		xn	descending
73256337328678065	648518346486941667	73256337328776575	L	39751	26467	5	ut	DNut042	DNut042	ITD		ut	descending
73256337328812696	648518346491521192	73256337328776575	L	30119	26467	5	ut	DNut042	DNut042	ITD		xn	descending
73256337328678119	648518346492176511	73256337328776575	L	36468	26467	5	ut	DNut042	DNut042	ITD		xn	descending
73256337328680527	648518346518253142	73256337328776575	L	32431	26467	5	ut	DNut042	DNut042	ITD		xn	descending
73256337328683014	648518346486161321	73256337328776575	L	38785	26467	5	ut	DNut042	DNut042	ITD		xn	descending
73256337328685589	648518346478850511	73256337328776575	L	38785	26467	5	ut	DNut042	DNut042	ITD		xn	descending
73256337328690761	648518346479131344	73256337328776575	L	38785	26467	5	ut	DNut042	DNut042	ITD		xn	descending
73537812305479590	648518346514078942	73256337328776575	R	30531	26467	5	ut	DNut042	DNut042	ITD		xn	descending
73537812305498360	648518346476468598	73256337328776575	R	30531	26467	5	ut	DNut042	DNut042	ITD		xn	descending
73537812305498386	648518346484041255	73256337328776575	R	30531	26467	5	ut	DNut042	DNut042	ITD		xn	descending
73537812372480371	648518346489319621	73256337328776575	R	30531	26467	5	ut	DNut042	DNut042	ITD		xn	descending
73537812305538751	648518346501223256	73256337328776575	R	30531	26467	5	ut	DNut042	DNut042	ITD		xn	descending
73537812372211282	648518346491415238	73256337328776575	R	104296	26467	5	ut	DNut042	DNut042	ITD		xn	descending
73537812372418483	648518346501885034	73256337328776575	R	29856	26467	5	ut	DNut042	DNut042	ITD		xn	descending
73537812372452750	648518346474403778	73256337328776575	R	26467	26467	5	ut	DNut042	DNut042	ITD		xn	descending
73537812372465120	648518346478552148	73256337328776575	R	29811	26467	5	ut	DNut042	DNut042	ITD		xn	descending
73256337328680505	648518346494747826	73256337328680505	L					DNxn998		ITD		xn	descending
73537812372445461	648518346474403522	73256337328680505	R					DNxn998		ITD		xn	descending
73537812305508400	648518346472409353	73256337328723314	R	38167	30538	5	xn	DNxn109	DNxn109	ITD		xn	descending
73537812305479623	648518346474064493	73256337328723314	R	30538	30538	5	xn	DNxn109	DNxn109	ITD		ut	descending
73537812305481870	648518346479694836	73256337328723314	R	30685	30538	5	xn	DNxn109	DNxn109	ITD		ut	descending
73256337328723314	648518346515464698	73256337328723314	L	32535	30538	5	xn	DNxn109	DNxn109	ITD		xn	descending
73256337328776699	648518346502743795	73256337328723314	L	33725	30538	5	xn	DNxn109	DNxn109	ITD		xn	descending
73256337328668163	648518346496189559	73256337328723314	L	42075	30538	5	xn	DNxn109	DNxn109	ITD		xn	descending
73256337328838583	648518346487876688	73256337328723314	L	45214	30538	5	xn	DNxn109	DNxn109	ITD		xn	descending
73256337328635665	648518346497123713	73256337328723314	L	46922	30538	5	xn	DNxn109	DNxn109	ITD		xn	descending
73256337328390279	648518346498168914	73256337261746855	L	23688	23026	5	xn	DNg11	DNxn014	ITD	G	xn	descending
73256337261746855	648518346486555951	73256337261746855	L	26209	23026	5	xn	DNg11	DNxn014	ITD	G	xn	descending
73256337328665465	648518346494759818	73256337261746855	L	24965	23026	5	xn	DNg11	DNxn014	ITD	G	xn	descending
73537812171308353	648518346515464954	73256337261746855	R	26991	23026	5	xn	DNg11	DNxn014	ITD	G	xn	descending
73537812305517438	648518346480202299	73256337261746855	R	23026	23026	5	xn	DNg11	DNxn014	ITD	G	xn	descending
73537812238328330	648518346495990333	73256337261790283	R	27640	26587	5	ut	DNp17	DNut025	ITD	P	ut	descending
73537812305461664	648518346491768715	73256337261790283	R	26587	26587	5	ut	DNp17	DNut025	ITD	P	ut	descending
73537812238308764	648518346500992534	73256337261790283	R	27899	26587	5	ut	DNp17	DNut025	ITD	P	xn	descending
73537812238268188	648518346499567941	73256337261790283	R	29338	26587	5	ut	DNp17	DNut025	ITD	P	xn	descending
73537812305441358	648518346493798286	73256337261790283	R	34863	26587	5	ut	DNp17	DNut025	ITD	P	ut	descending
73537812305484269	648518346480199483	73256337261790283	R	26587	26587	5	ut	DNp17	DNut025	ITD	P	ht	descending
73256337261790283	648518346515587658	73256337261790283	L	29238	26587	5	ut	DNp17	DNut025	ITD	P	xn	descending
73256337261707139	648518346493803918	73256337261790283	L	26838	26587	5	ut	DNp17	DNut025	ITD	P	xn	descending
73256337328391101	648518346500563379	73256337261790283	L	28163	26587	5	ut	DNp17	DNut025	ITD	P	xn	descending
73256337261709773	648518346489922331	73256337261790283	L	27448	26587	5	ut	DNp17	DNut025	ITD	P	ut	descending
73256337328387764	648518346493688945	73256337261790283	L	29221	26587	5	ut	DNp17	DNut025	ITD	P	xn	descending
73256337261885528	648518346478505076	73256337261790283	L	27534	26587	5	ut	DNp17	DNut025	ITD	P	ht	descending
73256337328563709	648518346493715057	73256337261790283	L	27448	26587	5	ut	DNp17	DNut025	ITD	P	ht	descending
73537812171200393	648518346499820355	73256337261715623	R					DNxn997		MTD-I		xn	descending
73256337261715623	648518346493066304	73256337261715623	L					DNxn997		MTD-I		xn	descending
73537812238135523	648518346514068267	73256337261715623	R					DNxn997		MTD-I		xn	descending
73256337328391648	648518346489563517	NO MATCH	L					DNxn988		ITD		xn	descending
73256337261771784	648518346486606076	73537812238160096	L					DNxn996		ITD		xn	descending
73537812238160096	648518346490754989	73537812238160096	R					DNxn996		ITD		xn	descending
73256337328609597	648518346490242140	73256337328609597	L	13790	13790	5	ut	DNp17	DNut026	ITD	P	ut	descending
73537812305439029	648518346493682289	73256337328609597	R	14257	13790	5	ut	DNp17	DNut026	ITD	P	ut	descending
73256337328823395	648518346503894689	73256337328823395	L	14979	13777	5	ut	DNx02	DNut035	ITD	X	ut	descending
73537812372212155	648518346494747314	73256337328823395	R	13979	13777	5	ut	DNx02	DNut035	ITD	X	ut	descending
73256337328783657	648518346495420578	73256337328823395	L	14187	13777	5	ut	DNx02	DNut035	ITD	X	ut	descending
73537812372428658	648518346486490081	73256337328823395	R	13777	13777	5	ut	DNx02	DNut035	ITD	X	ut	descending
73537812372426209	648518346495476130	73537812372426209	R					DNxn995		ITD		xn	descending
73256337328840971	648518346486070664	73537812372426209	L					DNxn995		ITD		xn	descending
73256337261757410	648518346491435582	73256337261757410	L	42930	24703	5	ut	DNut046	DNut046	ITD		ut	descending
73256337261757340	648518346500249660	73256337261757410	L	41336	24703	5	ut	DNut046	DNut046	ITD		ut	descending
73256337261772324	648518346500555443	73256337261757410	L	51939777929	24703	5	ut	DNut046	DNut046	ITD		ht	descending
73256337261738895	648518346511121205	73256337261757410	L	43728	24703	5	ut	DNut046	DNut046	ITD		ht	descending
73537812238212415	648518346515588682	73256337261757410	R	30738	24703	5	ut	DNut046	DNut046	ITD		ht	descending
73537812238228351	648518346500250428	73256337261757410	R	42278	24703	5	ut	DNut046	DNut046	ITD		ut	descending
73537812238234177	648518346487525611	73256337261757410	R	38997	24703	5	ut	DNut046	DNut046	ITD		ht	descending
73537812238190646	648518346495990077	73256337261757410	R	30998	24703	5	ut	DNut046	DNut046	ITD		xn	descending
73537812238194716	648518346491900690	73256337261757410	R	42077	24703	5	ut	DNut046	DNut046	ITD		ut	descending
73256337261757366	648518346484580685	73256337261757410	L	32904	24703	5	ut	DNut046	DNut046	ITD		ut	descending
73537812238336047	648518346509395075	73537812238336047	R	24703	24703	5	ut	DNut046	DNut046	ITD		ut	descending
73256337261746733	648518346504699507	73537812238336047	L	31396	24703	5	ut	DNut046	DNut046	ITD		ut	descending
73537812238221935	648518346491436862	73537812238336047	R	33205	24703	5	ut	DNut046	DNut046	ITD		ut	descending
73256337261722560	648518346509878054	73537812238336047	L	30664	24703	5	ut	DNut046	DNut046	ITD		ut	descending
73256337462664353	648518346483125412	73256337462664353	L	21344	20006	5	ut	DNb03	DNut005	ITD	B	ht	descending
73256337395842644	648518346476918728	73256337462664353	L	21756	20006	5	ut	DNb03	DNut005	ITD	B	ut	descending
73467443628468241	648518346487786519	73256337462664353	R	20042	20006	5	ut	DNb03	DNut005	ITD	B	ut	descending
73467443628516673	648518346485793220	73256337462664353	R	20006	20006	5	ut	DNb03	DNut005	ITD	B	ut	descending
73256337328753720	648518346526144983	73256337329057792	L	18415	16858	5	ut	DNb02	DNut004	ITD	B	ut	descending
73256337329057792	648518346517643624	73256337329057792	L	16858	16858	5	ut	DNb02	DNut004	ITD	B	ut	descending
73537812372639380	648518346477491214	73256337329057792	R	18445	16858	5	ut	DNb02	DNut004	ITD	B	ut	descending
73537812372602691	648518346488615665	73256337329057792	R	17963	16858	5	ut	DNb02	DNut004	ITD	B	ut	descending
73185968584513000	648518346495777131	73185968584513000	L	87661	25642	5	ut	DNg36	DNut019	ITD	G	ut	descending
73185968584536583	648518346487910423	73185968584513000	L	28307	25642	5	ut	DNg36	DNut019	ITD	G	ut	descending
73537812305793148	648518346490087195	73185968584513000	R	25642	25642	5	ut	DNg36	DNut019	ITD	G	ut	descending
73537812372208328	648518346476888776	73185968584513000	R	104141	25642	5	ut	DNg36	DNut019	ITD	G	ut	descending
73537812238205408	648518346491967020	73256337261815335	R	48473	41205	5	xn	DNxn128	DNxn128	ITD		xn	descending
73537812238303632	648518346518253398	73256337261815335	R	45488	41205	5	xn	DNxn128	DNxn128	ITD		xn	descending
73256337328388028	648518346480028326	73256337261815335	L	166597	41205	5	xn	DNxn128	DNxn128	ITD		xn	descending
73256337261815335	648518346498169170	73256337261815335	L	41205	41205	5	xn	DNxn128	DNxn128	ITD		xn	descending
73256337328540828	648518346476518262	73256337261815335	L	44692	41205	5	xn	DNxn128	DNxn128	ITD		nt	descending
73537812305439052	648518346488594701	73256337261722642	R	44921	29904	5	ht	DNht001	DNht001	ITD		ht	descending
73537812305466999	648518346476894408	73256337261722642	R	166522	29904	5	ht	DNht001	DNht001	ITD		ht	descending
73537812238293445	648518346466920942	73256337261722642	R	105091	29904	5	ht	DNht001	DNht001	ITD		ht	descending
73537812238341060	648518346515106631	73256337261722642	R	31112	29904	5	ht	DNht001	DNht001	ITD		ht	descending
73537812305479635	648518346509395331	73256337261722642	R	32106	29904	5	ht	DNht001	DNht001	ITD		ht	descending
73537812238346199	648518346474414530	73256337261722642	R	104831	29904	5	ht	DNht001	DNht001	ITD		ht	descending
73537812305469662	648518346488628237	73256337261722642	R	34094	29904	5	ht	DNht001	DNht001	ITD		ht	descending
73537812238286184	648518346509026170	73256337261722642	R	31497	29904	5	ht	DNht001	DNht001	ITD		ut	descending
73537812238320908	648518346509084282	73256337261722642	R	101851	29904	5	ht	DNht001	DNht001	ITD		ht	descending
73537812238330801	648518346487390378	73256337261722642	R	30332	29904	5	ht	DNht001	DNht001	ITD		ht	descending
73256337261715633	648518346495281231	73256337261722642	L	26994	29904	5	ht	DNht001	DNht001	ITD		ht	descending
73256337261718864	648518346495482786	73256337261722642	L	33148	29904	5	ht	DNht001	DNht001	ITD		ht	descending
73256337261815984	648518346478570580	73256337261722642	L	31523	29904	5	ht	DNht001	DNht001	ITD		ht	descending
73256337261722621	648518346503853664	73256337261722642	L	34669	29904	5	ht	DNht001	DNht001	ITD		ht	descending
73256337261727147	648518346472922724	73256337261722642	L	32010	29904	5	ht	DNht001	DNht001	ITD		ht	descending
73256337261722642	648518346518252118	73256337261722642	L	31855	29904	5	ht	DNht001	DNht001	ITD		ht	descending
73256337261757339	648518346501775978	73256337261722642	L	32646	29904	5	ht	DNht001	DNht001	ITD		ht	descending
73256337261757525	648518346487403434	73256337261722642	L	31274	29904	5	ht	DNht001	DNht001	ITD		ht	descending
73256337261704462	648518346477820397	73256337261722642	L	41420	29904	5	ht	DNht001	DNht001	ITD		ht	descending
73256337261727051	648518346477799893	73256337261722642	L	29904	29904	5	ht	DNht001	DNht001	ITD		ht	descending
73256337261718948	648518346484449539	73256337261718948	L	27098	26391	5	ut	DNp16	DNut024	ITD	P	ut	descending
73537812171308128	648518346487394730	73256337261718948	R	26391	26391	5	ut	DNp16	DNut024	ITD	P	ut	descending
73256337261696533	648518346496718820	73256337261696533	L	39959	39959	4	ut	DNg18	DNut016	ITD	G	xn	descending
73537812238111358	648518346503854688	73256337261696533	R	44302	39959	4	ut	DNg18	DNut016	ITD	G	xn	descending
73256337261718889	648518346498948929	73256337261718889	L	32039	32039	5	nt	DNnt012	DNnt012	ITD		nt	descending
73537812238257397	648518346488614641	73256337261718889	R	32447	32039	5	nt	DNnt012	DNnt012	none		nt	descending
73256337261696530	648518346488460984	73256337261696530	L	29317	26571	5	nt	DNnt014	DNnt014	ITD		nt	descending
73537812237992388	648518346476785352	73256337261696530	R	29889	26571	5	nt	DNnt014	DNnt014	ITD		nt	descending
73256337328591126	648518346476823752	73256337328591126	L	26571	26571	5	nt	DNnt014	DNnt014	ITD		nt	descending
73537812238202030	648518346478394228	73256337328591126	R	26662	26571	5	nt	DNnt014	DNnt014	ITD		nt	descending
73256337261732585	648518346494636459	NO MATCH	L					DNxn987		ITD		xn	descending
73256337328635679	648518346499689868	73256337328654732	L	25969	25110	5	xn	DNg51	DNxn055	ITD	G	xn	descending
73256337328654732	648518346493006834	73256337328654732	L	25110	25110	5	xn	DNg51	DNxn055	ITD	G	xn	descending
73537812305325489	648518346488495544	73256337328654732	R	25709	25110	5	xn	DNg51	DNxn055	ITD	G	xn	descending
73537812305451213	648518346490232412	73256337328654732	R	25796	25110	5	xn	DNg51	DNxn055	ITD	G	xn	descending
73537812171150813	648518346484490755	73537812171150813	R	11012	10916	5	ut	DNp22	DNut027	ITD	P	ut	descending
73256337261627417	648518346480944128	73537812171150813	L	10916	10916	5	ut	DNp22	DNut027	ITD	P	ut	descending
73537812171237168	648518346511108405	73537812171237168	R	13034	12770	5	xn	DNp53	DNxn084	ITD	P	xn	descending
73256337328604078	648518346489922587	73537812171237168	L	12770	12770	5	xn	DNp53	DNxn084	ITD	P	xn	descending
73537812238465066	648518346491553553	NO MATCH	R					DNxn986		ITD		xn	descending
73256337261590143	648518346496189047	73256337261590143	L	22758	20030	5	ut	DNut052	DNut052	ITD		ut	descending
73256337261613448	648518346496237909	73256337261590143	L	20030	20030	5	ut	DNut052	DNut052	ITD		ut	descending
73537812171115592	648518346499567685	73256337261590143	R	152324	20030	5	ut	DNut052	DNut052	ITD		ut	descending
73537812171190690	648518346484450819	73256337261590143	R	20898	20030	5	ut	DNut052	DNut052	ITD		ut	descending
73256337261627421	648518346490245468	73256337261627421	L	39959	39959	4	ut	DNg18	DNut016	ITD	G	xn	descending
73608180982444565	648518346476809488	73256337261627421	R	44302	39959	4	ut	DNg18	DNut016	ITD	G	ut	descending
73256337261746866	648518346478491508	73256337261746866	L	33891	32744	4	xn	DNxn106	DNxn106	ITD		xn	descending
73537812238202009	648518346466920686	73256337261746866	R	31821	32744	4	xn	DNxn106	DNxn106	ITD		xn	descending
73256337261707162	648518346478556500	73256337261707162	L	34822	32744	4	xn	DNxn106	DNxn106	ITD		nt	descending
73537812238177272	648518346518603487	73256337261707162	R	32744	32744	4	xn	DNxn106	DNxn106	ITD		xn	descending
73537812238228331	648518346494754954	73256337261707162	R	33663	32744	4	xn	DNxn106	DNxn106	ITD		xn	descending
73256337261722615	648518346493068018	73256337261722615	L					DNxn994		ITD		xn	descending
73537812171205322	648518346496189815	73256337261722615	R					DNxn994		ITD		xn	descending
73537812171224805	648518346488500152	73256337261722615	R					DNxn994		ITD		xn	descending
73256337328856212	648518346479177404	73256337328856212	L	34144	34144	4	ut	DNut036	DNut036	DMT		xn	descending
73537812372438370	648518346514068779	73256337328856212	R	34409	34144	4	ut	DNut036	DNut036	DMT		xn	descending
73256337328753697	648518346475224417	73256337328753697	L	34462	34144	4	ut	DNut036	DNut036	DMT		wt	descending
73256337328818202	648518346511103541	73256337328753697	L	40234	34144	4	ut	DNut036	DNut036	DMT		ut	descending
73608181049718324	648518346502329511	73256337328753697	R	38128	34144	4	ut	DNut036	DNut036	DMT		xn	descending
73537812372397791	648518346476809744	73256337328753697	R	43011	34144	4	ut	DNut036	DNut036	DMT		xn	descending
73256337328852212	648518346514271431	73256337328852212	L	43795	43795	4	ut	DNut034	DNut034	ITD		ut	descending
73256337328852203	648518346486000324	73256337328852212	L	45311	43795	4	ut	DNut034	DNut034	ITD		ut	descending
73537812372438371	648518346470274302	73256337328852212	R	45282	43795	4	ut	DNut034	DNut034	ITD		it	descending
73537812372447909	648518346475223393	73256337328852212	R	47124	43795	4	ut	DNut034	DNut034	ITD		ut	descending
73537812372516412	648518346494670474	73256337328852212	R	47124	43795	4	ut	DNut034	DNut034	ITD		ut	descending
73537812372462628	648518346489538575	NO MATCH	R					DNit990		ITD		it	descending
73256337328852108	648518346479325915	73256337328852108	L	33673	31566	4	it	DNit006	DNit006	ITD		it	descending
73256337328843529	648518346495476898	73256337328852108	L	31566	31566	4	it	DNit006	DNit006	ITD		it	descending
73256337328836136	648518346514218027	73256337328852108	L	32499	31566	4	it	DNit006	DNit006	ITD		it	descending
73256337328812728	648518346498174290	73256337328852108	L	32499	31566	4	it	DNit006	DNit006	ITD		it	descending
73537812372369866	648518346488817642	73256337328852108	R	102117	31566	4	it	DNit006	DNit006	ITD		it	descending
73537812372416084	648518346493990907	73256337328852108	R	34081	31566	4	it	DNit006	DNit006	ITD		it	descending
73537812372457573	648518346513984043	73256337328852108	R	37651	31566	4	it	DNit006	DNit006	ITD		it	descending
73537812372505003	648518346484652189	73256337328852108	R	102117	31566	4	it	DNit006	DNit006	ITD		it	descending
73256337328818189	648518346479335378	73537812171345891	L					DNit996		ITD		it	descending
73537812171345891	648518346508595007	73537812171345891	R					DNit996		none		it	descending
73256337328723291	648518346488634865	NO MATCH	L					DNxn985		ITD		xn	descending
73537812372485369	648518346480136251	73256337328781330	R					DNit995		ITD		it	descending
73256337328781330	648518346495890278	73256337328781330	L					DNit995		ITD		it	descending
73537812171222327	648518346489743967	73256337328815556	R					DNit994		ITD		it	descending
73256337328815556	648518346494649589	73256337328815556	L					DNit994		ITD		it	descending
73537812372457588	648518346485806788	NO MATCH	R					DNit989		ITD		it	descending
73256337328818222	648518346495654544	73256337328823430	L	28823	26148	4	xn	DNxn115	DNxn115	ITD		xn	descending
73256337328812733	648518346500561331	73256337328823430	L	28823	26148	4	xn	DNxn115	DNxn115	ITD		xn	descending
73256337328823430	648518346496559362	73256337328823430	L	28544	26148	4	xn	DNxn115	DNxn115	ITD		xn	descending
73537812372470216	648518346478559828	73256337328823430	R	27886	26148	4	xn	DNxn115	DNxn115	ITD		it	descending
73537812305702180	648518346495981373	73256337328823430	R	26148	26148	4	xn	DNxn115	DNxn115	ITD		it	descending
73256337328828627	648518346490753709	73256337328828627	L	40252	30744	5	xn	DNxn144	DNxn144	ITD		xn	descending
73256337328818169	648518346484043047	73256337328828627	L	36489	30744	5	xn	DNxn144	DNxn144	ITD		xn	descending
73256337328833597	648518346489919771	73256337328828627	L	44145	30744	5	xn	DNxn144	DNxn144	ITD		xn	descending
73256337328720751	648518346487850320	73256337328828627	L	43801	30744	5	xn	DNxn144	DNxn144	ITD		xn	descending
73256337328769278	648518346478553940	73256337328828627	L	44145	30744	5	xn	DNxn144	DNxn144	ITD		xn	descending
73537812372337302	648518346481483935	73256337328828627	R	40109	30744	5	xn	DNxn144	DNxn144	none		it	descending
73537812305486563	648518346493624718	73256337328828627	R	39158	30744	5	xn	DNxn144	DNxn144	none		xn	descending
73537812305515231	648518346496525570	73256337328828627	R	44199	30744	5	xn	DNxn144	DNxn144	ITD		xn	descending
73537812372383796	648518346499852031	73256337328828627	R	37452	30744	5	xn	DNxn144	DNxn144	none		it	descending
73537812372418576	648518346501005453	73256337328828627	R	30744	30744	5	xn	DNxn144	DNxn144	none		xn	descending
73537812305453728	648518346488530673	73256337328706073	R					DNxn993		ITD		xn	descending
73537812305472346	648518346478343284	73256337328706073	R					DNxn993		ITD		xn	descending
73537812305477202	648518346466921198	73256337328706073	R					DNxn993		ITD		xn	descending
73256337328706073	648518346494615723	73256337328706073	L					DNxn993		ITD		xn	descending
73256337328660090	648518346488615921	73256337328706073	L					DNxn993		ITD		xn	descending
73256337328826066	648518346479184828	73256337328706073	L					DNxn993		ITD		xn	descending
73256337328734968	648518346478559572	NO MATCH	L					DNxn984		ITD		xn	descending
73537812372695063	648518346487714327	73537812372695063	R	30130	30130	5	xn	DNxn167	DNxn167	none		xn	descending
73256337395683918	648518346479277010	73537812372695063	L	32388	30130	5	xn	DNxn167	DNxn167	ITD		xn	descending
73256337328660096	648518346490521341	73256337328703662	L	22710	22710	5	nt	DNg09	DNnt001	ITD	G	xn	descending
73256337328703662	648518346490875256	73256337328703662	L	26047	22710	5	nt	DNg09	DNnt001	ITD	G	nt	descending
73537812305498263	648518346511650672	73256337328703662	R	23190	22710	5	nt	DNg09	DNnt001	ITD	G	nt	descending
73537812372452826	648518346503854542	73256337328703662	R	26285	22710	5	nt	DNg09	DNnt001	ITD	G	nt	descending
73256337328793999	648518346488497848	73256337328793999	L	24129	19444	5	ut	DNut054	DNut054	ITD		xn	descending
73185968651625125	648518346482759845	73256337328793999	L	19444	19444	5	ut	DNut054	DNut054	ITD		xn	descending
73256337328796585	648518346474405570	73256337328793999	L	27338	19444	5	ut	DNut054	DNut054	ITD		xn	descending
73256337328771784	648518346489258073	73256337328793999	L	23615	19444	5	ut	DNut054	DNut054	ITD		ut	descending
73256337395499238	648518346513833753	73256337328793999	L	25989	19444	5	ut	DNut054	DNut054	ITD		xn	descending
73185968584398611	648518346465118069	73256337328793999	L	28518	19444	5	ut	DNut054	DNut054	ITD		xn	descending
73185968651564989	648518346489851831	73256337328793999	L	28959	19444	5	ut	DNut054	DNut054	ITD		ut	descending
73185968651581163	648518346514066987	73256337328793999	L	29538	19444	5	ut	DNut054	DNut054	ITD		xn	descending
73256337328812682	648518346495740747	73256337328793999	L	23615	19444	5	ut	DNut054	DNut054	ITD		xn	descending
73537812372418608	648518346510979202	73256337328793999	R	22290	19444	5	ut	DNut054	DNut054	ITD		xn	descending
73537812305702406	648518346514270151	73256337328793999	R	23855	19444	5	ut	DNut054	DNut054	ITD		xn	descending
73537812372356452	648518346490867064	73256337328793999	R	23292	19444	5	ut	DNut054	DNut054	ITD		xn	descending
73608181049744871	648518346514065707	73256337328793999	R	25645	19444	5	ut	DNut054	DNut054	ITD		xn	descending
73608181116793539	648518346466654062	73256337328793999	R	26178	19444	5	ut	DNut054	DNut054	ITD		xn	descending
73608181183716009	648518346488635149	73256337328793999	R	28667	19444	5	ut	DNut054	DNut054	ITD		ut	descending
73608181183723041	648518346496566530	73256337328793999	R	29521	19444	5	ut	DNut054	DNut054	ITD		xn	descending
73537812372416056	648518346495983421	73256337328793999	R	23292	19444	5	ut	DNut054	DNut054	ITD		xn	descending
73256337395727405	648518346474405826	73256337395727405	L	23834	18953	5	ut	DNg08	DNut015	ITD	G	xn	descending
73185968651583350	648518346493801102	73256337395727405	L	24458	18953	5	ut	DNg08	DNut015	ITD	G	ut	descending
73185968651585576	648518346494753714	73256337395727405	L	25349	18953	5	ut	DNg08	DNut015	ITD	G	xn	descending
73256337328856094	648518346493624824	73256337395727405	L	24656	18953	5	ut	DNg08	DNut015	ITD	G	xn	descending
73256337395744378	648518346487930910	73256337395727405	L	25742	18953	5	ut	DNg08	DNut015	ITD	G	xn	descending
73256337395765563	648518346486554415	73256337395727405	L	25529	18953	5	ut	DNg08	DNut015	ITD	G	xn	descending
73537812372583322	648518346485792196	73256337395727405	R	24840	18953	5	ut	DNg08	DNut015	ITD	G	ut	descending
73537812372617753	648518346494754698	73256337395727405	R	25002	18953	5	ut	DNg08	DNut015	ITD	G	xn	descending
73537812372642891	648518346477781973	73256337395727405	R	25128	18953	5	ut	DNg08	DNut015	ITD	G	ut	descending
73537812372600114	648518346487385002	73256337395727405	R	26337	18953	5	ut	DNg08	DNut015	ITD	G	xn	descending
73537812372602681	648518346485792964	73256337395727405	R	25050	18953	5	ut	DNg08	DNut015	ITD	G	ut	descending
73608181183708645	648518346480282838	73256337395727405	R	23518	18953	5	ut	DNg08	DNut015	ITD	G	xn	descending
73185968651571886	648518346489540879	73185968651571886	L	25283	18953	4	ut	DNg08	DNut015	ITD	G	xn	descending
73537812372542318	648518346481251983	73185968651571886	R	24919	18953	4	ut	DNg08	DNut015	ITD	G	xn	descending
73185968651567191	648518346481252751	73185968651567191	L	25283	18953	4	ut	DNg08	DNut015	ITD	G	xn	descending
73537812372554100	648518346493799822	73185968651567191	R	23518	18953	4	ut	DNg08	DNut015	ITD	G	xn	descending
73185968651567181	648518346490237788	73185968651567181	L	23813	23813	4	ut	DNut048	DNut048	ITD		ut	descending
73537812372549291	648518346493808782	73185968651567181	R	24368	23813	4	ut	DNut048	DNut048	ITD		ut	descending
73256337395697810	648518346501761642	73185968651567181	L	27624	27119	4	xn	DNxn114	DNxn114	ITD		xn	descending
73537812372470214	648518346500560563	73185968651567181	R	27119	27119	4	xn	DNxn114	DNxn114	ITD		xn	descending
73185968651620256	648518346493806990	73185968651620256	L	47230	40943	3	xn	DNxn105	DNxn105	ITD		xn	descending
73537812372646922	648518346488891113	73185968651620256	R	45849	40943	3	xn	DNxn105	DNxn105	ITD		xn	descending
73608181116866134	648518346489545945	73608181116866134	R	22372	20253	5	xn	DNg94	DNxn069	ITD	G	xn	descending
73185968718614904	648518346493915915	73608181116866134	L	20253	20253	5	xn	DNg94	DNxn069	ITD	G	xn	descending
73608181183784052	648518346477786837	73608181183784052	R	25965	25965	5	ut	DNp72	DNut056	ITD	P	xn	descending
73185968718538316	648518346491771503	73608181183784052	L	26251	25965	5	ut	DNp72	DNut056	ITD	P	ut	descending
73537812372495123	648518346507061320	73537812372490116	R	27252	23811	4	xn	DNxn117	DNxn117	ITD		xn	descending
73537812372490116	648518346509019514	73537812372490116	R	26377	23811	4	xn	DNxn117	DNxn117	ITD		xn	descending
73537812372539938	648518346484451331	73537812372490116	R	26377	23811	4	xn	DNxn117	DNxn117	ITD		xn	descending
73185968651607884	648518346499801411	73537812372490116	L	23811	23811	4	xn	DNxn117	DNxn117	ITD		xn	descending
73256337395662508	648518346486491105	73537812372490116	L	24453	23811	4	xn	DNxn117	DNxn117	ITD		xn	descending
73537812372514170	648518346531196186	73537812372539938	R	28224	23573	5	xn	DNg07	DNxn013	ITD	G	xn	descending
73537812372507311	648518346498317844	73537812372539938	R	23580	23573	5	xn	DNg07	DNxn013	ITD	G	xn	descending
73537812372511848	648518346489538252	73537812372539938	R	26039	23573	5	xn	DNg07	DNxn013	ITD	G	xn	descending
73537812372583238	648518346502330279	73537812372539938	R	30809	23573	5	xn	DNg07	DNxn013	ITD	G	xn	descending
73537812372477882	648518346477791981	73537812372539938	R	35897	23573	5	xn	DNg07	DNxn013	ITD	G	xn	descending
73256337328843538	648518346502330791	73537812372539938	L	23573	23573	5	xn	DNg07	DNxn013	ITD	G	xn	descending
73256337328836109	648518346478553684	73537812372539938	L	23849	23573	5	xn	DNg07	DNxn013	ITD	G	xn	descending
73256337328890040	648518346488629005	73537812372539938	L	25694	23573	5	xn	DNg07	DNxn013	ITD	G	xn	descending
73256337328812720	648518346492544443	73537812372539938	L	28572	23573	5	xn	DNg07	DNxn013	ITD	G	xn	descending
73256337328836125	648518346486555183	73537812372539938	L	29902	23573	5	xn	DNg07	DNxn013	ITD	G	xn	descending
73256337328906773	648518346465848112	73537812372539938	L	36930	23573	5	xn	DNg07	DNxn013	ITD	G	xn	descending
73537812372588052	648518346502507078	73256337395494651	R	28812	28812	4	xn	DNxn111	DNxn111	ITD		xn	descending
73256337395494651	648518346476808208	73256337395494651	L	28874	28812	4	xn	DNxn111	DNxn111	ITD		xn	descending
73537812372495148	648518346483161022	73537812372521023	R	36598	32312	4	it	DNit005	DNit005	ITD		it	descending
73537812372521023	648518346472926308	73537812372521023	R	32585	32312	4	it	DNit005	DNit005	ITD		it	descending
73256337395681731	648518346498080922	73537812372521023	L	32312	32312	4	it	DNit005	DNit005	ITD		it	descending
73537812372565893	648518346495990796	73537812372565893	R	49930	46595	4	it	DNit003	DNit003	ITD		it	descending
73256337395667716	648518346517645672	73537812372565893	L	46595	46595	4	it	DNit003	DNit003	ITD		xn	descending
73537812372549303	648518346483124900	73537812372549303	R	28329	27737	5	lt	DNg106	DNlt006	ITD	G	lt	descending
73537812372636403	648518346493901088	73537812372549303	R	32154	27737	5	lt	DNg106	DNlt006	ITD	G	lt	descending
73537812372580936	648518346499268187	73537812372549303	R	29151	27737	5	lt	DNg106	DNlt006	ITD	G	lt	descending
73256337395662536	648518346496233813	73537812372549303	L	29983	27737	5	lt	DNg106	DNlt006	ITD	G	lt	descending
73256337395751149	648518346488651533	73537812372549303	L	28138	27737	5	lt	DNg106	DNlt006	ITD	G	lt	descending
73185968651569588	648518346483609007	73537812372549303	L	29695	27737	5	lt	DNg106	DNlt006	ITD	G	lt	descending
73256337395603790	648518346490234716	73537812372549303	L	34180	27737	5	lt	DNg106	DNlt006	ITD	G	it	descending
73256337395736937	648518346509020026	73256337395736937	L	33943	29040	4	it	DNit007	DNit007	ITD		it	descending
73537812372602783	648518346511102517	73256337395736937	R	29040	29040	4	it	DNit007	DNit007	ITD		it	descending
73256337395683955	648518346491961900	73256337395683955	L	39256	29040	4	it	DNit007	DNit007	ITD		it	descending
73537812372597756	648518346488615409	73256337395683955	R	156733	29040	4	it	DNit007	DNit007	ITD		it	descending
73537812372859265	648518346501363478	73537812372859265	R	32776	31999	3	xn	DNxn107	DNxn107	ITD		xn	descending
73256337395746669	648518346493858958	73537812372859265	L	31999	31999	3	xn	DNxn107	DNxn107	ITD		xn	descending
73537812372490046	648518346475216737	73256337328964546	R	29781	29781	5	xn	DNxn110	DNxn110	ITD		xn	descending
73256337328964546	648518346497893735	73256337328964546	L	30723	29781	5	xn	DNxn110	DNxn110	ITD		xn	descending
73537812305541847	648518346517773416	73537812305541847	R	27724	27724	5	ut	DNut041	DNut041	ITD		ut	descending
73256337395672763	648518346489665295	73537812305541847	L	27906	27724	5	ut	DNut041	DNut041	ITD		ut	descending
73537812573609108	648518346496655156	73537812573609108	R	17358	16053	4	xl	DNxl094	DNxl094	VTV		xl	descending
73185968785876267	648518346509827366	73537812573609108	L	16053	16053	4	xl	DNxl094	DNxl094	VTV		xl	descending
73326706274318898	648518346503860832	73326706274318898	L	151729	33339	4	xl	DNxl063	DNxl063	VTV		xl	descending
73397075085349371	648518346518608607	73326706274318898	R	33339	33339	4	xl	DNxl063	DNxl063	VTV		xl	descending
73397075085240896	648518346489852599	73397075085240896	R	29767	29767	4	xl	DNxl066	DNxl066	VTV		xl	descending
73326706274297356	648518346494259451	73397075085240896	L	38977	29767	4	xl	DNxl066	DNxl066	VTV		xl	descending
73326706341208984	648518346493808241	73326706274318897	R	11887	11859	5	xl	DNxl118	DNxl118	VTV		xl	descending
73326706274318897	648518346509764666	73326706274318897	L	11859	11859	5	xl	DNxl118	DNxl118	VTV		xl	descending
73397075085517689	648518346494180363	73256337597084259	R	12466	12466	5	xl	DNxl114	DNxl114	VTV		xl	descending
73256337597084259	648518346496343869	73256337597084259	L	12882	12466	5	xl	DNxl114	DNxl114	VTV		xl	descending
73326706341231220	648518346498497520	73326706341231220	R	15186	14575	4	xl	DNg103	DNxl060	VTV	G	xl	descending
73326706341300523	648518346507029279	73326706341231220	L	14575	14575	4	xl	DNg103	DNxl060	VTV	G	xl	descending
73467443829667849	648518346471661467	73256337597102622	R	154601	39724	3	fl	DNg83	DNfl009	VTV	G	fl	descending
73256337597102622	648518346486169001	73256337597102622	L	39724	39724	3	fl	DNg83	DNfl009	VTV	G	fl	descending
73397075085376947	648518346497179564	73326706341252916	R	26448	26448	4	fl	DNg85	DNfl010	VTV	G	fl	descending
73326706341252916	648518346506729250	73326706341252916	L	26603	26448	4	fl	DNg85	DNfl010	VTV	G	fl	descending
73397075018336285	648518346489926171	73397075085486890	R					DNfl999		none		fl	descending
73397075085486890	648518346493069120	73397075085486890	R					DNfl999		none		fl	descending
73467443829644156	648518346479273170	73185968785881834	R	13066	13040	5	xl	DNxl107	DNxl107	CVL		xl	descending
73185968785881834	648518346515457786	73185968785881834	L	13040	13040	5	xl	DNxl107	DNxl107	CVL		xl	descending
73256337597035797	648518346497163416	NO MATCH	L	27771	14171	5	ad	DNp58	DNad003	CVL	P	ad	descending
73467443829692549	648518346503854432	73185968785951319	R	39006	37992	5	xl	DNg67	DNxl036	CVL	G	xl	descending
73185968785951319	648518346478524276	73185968785951319	L	37992	37992	5	xl	DNg67	DNxl036	CVL	G	xl	descending
73467443829639115	648518346483728303	73185968852658786	R	176812	12029	4	xn	DNg80	DNxn066	CVL	G	xn	descending
73185968852658786	648518346493685105	73185968852658786	L	12029	12029	4	xn	DNg80	DNxn066	CVL	G	xn	descending
73397075085525745	648518346491054883	73256337596990557	R	14282	13428	5	xl	DNd04	DNxl061	VTV	D	xn	descending
73256337596990557	648518346491671464	73256337596990557	L	13428	13428	5	xl	DNd04	DNxl061	VTV	D	xl	descending
73397075018232237	648518346488062999	73397075018232237	R	13169	13169	5	xl	DNg70	DNxl038	VTV	G	xl	descending
73397075018140109	648518346490034129	73397075018232237	L	13244	13169	5	xl	DNg70	DNxl038	VTV	G	xl	descending
73397075085506513	648518346499727171	73326706341279285	R	11839	11839	4	xn	DNxn180	DNxn180	VTV		xn	descending
73326706341279285	648518346491635398	73326706341279285	L	21750	11839	5	xn	DNxn180	DNxn180	VTV		xn	descending
73397075085508047	648518346495037618	73397075085508047	R	10336	10336	5	xn	DNg98	DNxn096	VTV	G	xn	descending
73326706341294779	648518346500461116	73397075085508047	L	11959	10336	5	xn	DNg98	DNxn096	VTV	G	xn	descending
73608181183794037	648518346500804457	73185968651697346	R	13012	12623	5	xn	DNp14	DNxn032	ITD	P	xn	descending
73185968651697346	648518346485843396	73185968651697346	L	12623	12623	5	xn	DNp14	DNxn032	ITD	P	xn	descending
73397075085528139	648518346502330535	73397075085528139	R	18730	15297	5	xl	DNxl096	DNxl096	VTV		xl	descending
73326706341294828	648518346514072363	73397075085528139	L	15297	15297	5	xl	DNxl096	DNxl096	VTV		xl	descending
73467443829666259	648518346491961644	73467443829666259	R	25155	25155	5	xl	DNxl071	DNxl071	VTV	X	xl	descending
73256337597076153	648518346475225185	73467443829666259	L	27524	25155	5	xl	DNxl071	DNxl071	VTV	X	xl	descending
73467443829676738	648518346490869112	73256337597068862	R	53202877530	25155	3	xl	DNxl071	DNxl071	VTV	X	xl	descending
73256337597068862	648518346492132652	73256337597068862	L	25960	25155	3	xl	DNxl071	DNxl071	VTV	X	xl	descending
73256337597080171	648518346465192565	73467443829687986	L	33987	33987	4	fl	DNfl013	DNfl013	VTV	X	xl	descending
73467443829687986	648518346479705588	73467443829687986	R	41739	33987	4	fl	DNfl013	DNfl013	VTV	X	fl	descending
73397075085509443	648518346475912162	73256337597065894	R	12594	10868	5	xl	DNxl132	DNxl132	VTV		xl	descending
73256337597065894	648518346520522806	73256337597065894	L	10868	10868	5	xl	DNxl132	DNxl132	VTV		xl	descending
73467443829683596	648518346476799760	73256337597095483	R	18351	18351	5	xn	DNg20	DNxn017	VTV	G	xn	descending
73256337597095483	648518346491604136	73256337597095483	L	18599	18351	5	xn	DNg20	DNxn017	VTV	G	xn	descending
73537812573502885	648518346490517757	73185968852591660	R	22755	22755	5	xn	DNg59	DNxn059	CVL	G	xn	descending
73185968852591660	648518346490753453	73185968852591660	L	25415	22755	5	xn	DNg59	DNxn059	CVL	G	xn	descending
73256337597016596	648518346489571159	NO MATCH	L					DNxn983		VTV		xn	descending
73467443829696925	648518346496758500	73256337597080163	R	12733	12206	5	xn	DNxn166	DNxn166	VTV		xn	descending
73256337597080163	648518346471747995	73256337597080163	L	12206	12206	5	xn	DNxn166	DNxn166	VTV		xn	descending
73256337597114022	648518346491271544	73256337597114022	L	16099	16099	4	xn	DNxn184	DNxn184	VTV		xn	descending
73467443829589598	648518346486632653	73256337597114022	R	16582	16099	4	xn	DNxn184	DNxn184	VTV		xn	descending
73467443695341288	648518346498898753	73256337462688565	R	11413	11413	5	xn	DNp12	DNxn030	DLV	P	xn	descending
73256337462688565	648518346490806819	73256337462688565	L	11437	11413	5	xn	DNp12	DNxn030	DLV	P	xn	descending
73467443762463679	648518346483147172	73326706206856151	R	11647	11427	5	xn	DNxn163	DNxn163	DLV		xn	descending
73326706206856151	648518346493047282	73326706206856151	L	11427	11427	5	xn	DNxn163	DNxn163	DLV		xn	descending
73256337462903762	648518346472331529	73256337462903762	L	11268	11160	4	xn	DNp49	DNxn082	DLV	P	xn	descending
73467443695343874	648518346512101311	73256337462903762	R	11160	11160	4	xn	DNp49	DNxn082	DLV	P	xn	descending
73467443695441914	648518346515585610	73256337462613788	R	14557	14557	4	xn	DNp27	DNxn041	DLV	P	xn	descending
73256337462613788	648518346493624568	73256337462613788	L	15272	14557	4	xn	DNp27	DNxn041	DLV	P	xn	descending
73467443628335881	648518346496285452	73256337395700108	R	10634	10634	5	lt	DNp06	DNlt005	DLV	P	lt	descending
73256337395700108	648518346498261041	73256337395700108	L	11221	10634	5	lt	DNp06	DNlt005	DLV	P	lt	descending
73467443695381032	648518346465847856	73326706140130430	R	23609	21909	4	lt	DNg40	DNlt001	DLV	G	lt	descending
73326706140130430	648518346481118208	73326706140130430	L	21909	21909	4	lt	DNg40	DNlt001	DLV	G	xn	descending
73467443695469084	648518346472410377	73256337462920283	R	12141	12141	5	xn	DNp55	DNxn086	DLV	P	xn	descending
73256337462920283	648518346482724838	73256337462920283	L	12257	12141	5	xn	DNp55	DNxn086	DLV	P	xn	descending
73256337462803660	648518346483023780	73256337462803660	L	15511	14948	5	xn	DNp35	DNxn045	DLV	P	xn	descending
73467443628037898	648518346500996118	73256337462803660	R	14948	14948	5	xn	DNp35	DNxn045	MDA	P	xn	descending
73467443695424748	648518346526150103	73256337462801357	R	16522	16522	5	xn	DNp70	DNxn098	DLV	P	xn	descending
73256337462801357	648518346493314112	73256337462801357	L	17244	16522	5	xn	DNp70	DNxn098	DLV	P	xn	descending
73397074884067414	648518346496719332	73397074884067414	L	167413	26767	4	xn	DNxn134	DNxn134	MDA		xn	descending
73467443628361970	648518346500392883	73397074884067414	R	26767	26767	4	xn	DNxn134	DNxn134	MDA		xn	descending
73397074884110377	648518346494517667	73397074884110377	R	17526	17526	5	xn	DNxn155	DNxn155	MDA		xn	descending
73326706072981602	648518346494690226	73397074884110377	L	18041	17526	5	xn	DNxn155	DNxn155	MDA		xn	descending
73467443628318183	648518346472919396	73326706139890359	R	12698	12698	5	lt	DNp59	DNlt008	MDA	P	lt	descending
73326706139890359	648518346503911630	73326706139890359	L	12783	12698	5	lt	DNp59	DNlt008	MDA	P	lt	descending
73397074884062568	648518346517619816	73397074817147763	R	24060	23663	5	xn	DNp46	DNxn079	MDA	P	xn	descending
73397074817147763	648518346514439367	73397074817147763	L	23663	23663	5	xn	DNp46	DNxn079	MDA	P	xn	descending
73467443561187332	648518346486103650	73326706072981578	R	18777	18596	4	xn	DNxn173	DNxn173	MDA		xn	descending
73326706072981578	648518346472927588	73326706072981578	L	18596	18596	4	xn	DNxn173	DNxn173	MDA		xn	descending
73397074883856166	648518346476886216	73397074883854798	R	12746	12719	5	xn	DNxn161	DNxn161	MDA		xn	descending
73397074883854798	648518346479726324	73397074883854798	L	12719	12719	5	xn	DNxn161	DNxn161	MDA		xn	descending
73397074884120210	648518346493079872	73397074817147667	R	16264	16264	5	xn	DNxn159	DNxn159	MDA		xn	descending
73397074817147667	648518346484464387	73397074817147667	L	17366	16264	5	xn	DNxn159	DNxn159	MDA		xn	descending
73397074884069612	648518346485836228	73326706072869291	R	166304	12380	4	xn	DNp36	DNxn047	MDA	P	xn	descending
73326706072869291	648518346475622580	73326706072869291	L	12380	12380	4	xn	DNp36	DNxn047	MDA	P	xn	descending
73397074884120213	648518346485817796	73326706139692387	R	16418	16417	5	xn	DNp54	DNxn085	MDA	P	xn	descending
73326706139692387	648518346487546836	73326706139692387	L	16417	16417	5	xn	DNp54	DNxn085	MDA	P	xn	descending
73397074749901195	648518346487392426	NO MATCH	L					DNxn982		MDA		xn	descending
73467443494183746	648518346502600615	73467443494183746	R	17883	17211	5	xn	DNp30	DNxn044	MTD-I	P	xn	descending
73326706139973770	648518346472424713	73467443494183746	L	17211	17211	5	xn	DNp30	DNxn044	MTD-I	P	xn	descending
73467443494422214	648518346501086093	73467443494422214	R	19367	17004	3	xn	DNxn156	DNxn156	MDA		xn	descending
73397074816987163	648518346475490145	73467443494422214	L	17004	17004	3	xn	DNxn156	DNxn156	MDA		xn	descending
73326706139852673	648518346484402947	NO MATCH	L	14018	14018	5	xn	DNp38	DNxn074	MDA	P	xn	descending
73326706139924924	648518346501086307	NO MATCH	L					DNxn981		MDA		xn	descending
73467443560933155	648518346481531039	73397074817027008	R	154401	16333	4	xn	DNxn158	DNxn158	MDA		xn	descending
73397074817027008	648518346480230566	73397074817027008	L	16333	16333	4	xn	DNxn158	DNxn158	MDA		xn	descending
73256337462824731	648518346496558850	73256337462824731	L	13108	13108	5	xl	DNxl105	DNxl105	DLV		xl	descending
73467443695429897	648518346487403667	73256337462824731	R	13247	13108	5	xl	DNxl105	DNxl105	DLV		xl	descending
73537812439606300	648518346495822242	73537812439606300	R	13113	11697	5	xn	DNxn162	DNxn162	DLV		xn	descending
73256337395892198	648518346484205853	73537812439606300	L	11697	11697	5	xn	DNxn162	DNxn162	DLV		xn	descending
73678549860819814	648518346492171403	73678549860819814	R	13291	13184	5	xn	DNxn164	DNxn164	DMT		xn	descending
73115599907483526	648518346488476600	73678549860819814	L	13184	13184	5	xn	DNxn164	DNxn164	DMT		xn	descending
73608181183819909	648518346492952348	73185968651645154	R	12827	12707	5	xn	DNp08	DNxn028	DMT	P	xn	descending
73185968651645154	648518346486066345	73185968651645154	L	12707	12707	5	xn	DNp08	DNxn028	DMT	P	xn	descending
73467443628245098	648518346494038779	73326706139915601	R	13411	13411	5	xn	DNxn175	DNxn175	MTD-I		xn	descending
73326706139915601	648518346486029192	73326706139915601	L	13517	13411	5	xn	DNxn175	DNxn175	MTD-I		xn	descending
73185968651583340	648518346486605564	NO MATCH	L	26505	26505	4	xn	DNxn135	DNxn135	none		xn	descending
73537812439550352	648518346514055467	73537812439550352	R	16197	15838	5	xn	DNxn101	DNxn101	ITD		xn	descending
73256337395799288	648518346488512590	73537812439550352	L	15838	15838	5	xn	DNxn101	DNxn101	ITD		xn	descending
73397074884038798	648518346485793732	73397074817082545	R					DNxn992		none		xn	descending
73397074817082545	648518346487850576	73397074817082545	L					DNxn992		none		xn	descending
73467443494219130	648518346487752404	73467443494219130	R	10000	10000	5	lt	DNp01	DNlt002	none	P	lt	descending
73326706072570184	648518346499950803	73467443494219130	L	10002	10000	5	lt	DNp01	DNlt002	none	P	lt	descending
73397074884241772	648518346478579540	NO MATCH	R					DNxn971		none		xn	descending
73397074884260846	648518346498167890	73326706140063798	R					DNit993		none		it	descending
73326706140063798	648518346493964601	73326706140063798	L					DNit993		none		it	descending
73326706072896196	648518346493807246	NO MATCH	L					DNit988		none		it	descending
73397074884074379	648518346509788454	73326706139864082	R	37405	37405	3	it	DNg77	DNit002	MDA	G	it	descending
73326706139864082	648518346517644136	73326706139864082	L	49745	37405	3	it	DNg77	DNit002	MDA	G	xn	descending
73467443829556162	648518346486696397	73326706140078384	R		151717	5	it	DNit009	DNit009	none		it	descending
73326706140078384	648518346496839832	73326706140078384	L	151717	151717	5	it	DNit009	DNit009	none		it	descending
73467443762496278	648518346499234654	73256337462766218	R	27125	27125	5	xn	DNp23	DNxn037	DLV	P	xn	descending
73256337462766218	648518346486190020	73256337462766218	L	27279	27125	5	xn	DNp23	DNxn037	DLV	P	xn	descending
73397074749803928	648518346481371329	73397074817169995	R	14904	14904	5	xn	DNg55	DNxn056	MDA	G	xn	descending
73397074817169995	648518346496926466	73397074817169995	L	14904	14904	5	xn	DNg55	DNxn056	MDA	G	xn	descending
73467443695388469	648518346480202555	NO MATCH	R					DNxn980		none		xn	descending
73397074884012916	648518346489784538	73326706072888812	R	12855	12855	5	lt	DNp103	DNlt007	MDA	P	xn	descending
73326706072888812	648518346482817701	73326706072888812	L	13089	12855	5	lt	DNp103	DNlt007	MDA	P	lt	descending
73397074884122748	648518346489562749	73326706139971175	R	190167	21069	5	lt	DNlt011	DNlt011	MDA		lt	descending
73326706139971175	648518346488893929	73326706139971175	L	21069	21069	5	lt	DNlt011	DNlt011	MDA		lt	descending
73326706207179540	648518346479326171	73397075018081094	L	12482	12358	5	lt	DNp04	DNlt004	VTV	P	lt	descending
73397075018081094	648518346490893859	73397075018081094	R	12358	12358	5	lt	DNp04	DNlt004	VTV	P	lt	descending
73397074884048471	648518346499717516	73326706072917710	R	18046	18046	5	xn	DNxn131	DNxn131	MDA		xn	descending
73326706072917710	648518346498375920	73326706072917710	L	18312	18046	5	xn	DNxn131	DNxn131	MDA		xn	descending
73467443695546183	648518346507062088	73326706207082374	R	153988	18135	4	xn	DNxn154	DNxn154	none		xn	descending
73326706207082374	648518346489801946	73326706207082374	L	18135	18135	4	xn	DNxn154	DNxn154	none		xn	descending
73467443695507540	648518346523998725	73326706207182894	R	10157	10157	5	lt	DNp02	DNlt003	DLV	P	lt	descending
73326706207182894	648518346475217761	73326706207182894	L	10331	10157	5	lt	DNp02	DNlt003	DLV	P	lt	descending
73467443762597023	648518346491179384	73326706273910221	R	11072	11072	5	xn	DNx01	DNxn051	DLV	X	xn	descending
73326706273910221	648518346497402904	73326706273910221	L	11386	11072	5	xn	DNx01	DNxn051	DLV	X	xn	descending
73467443762741242	648518346477792237	73256337529980732	R	18856	17782	5	xn	DNg23	DNxn018	DLV	G	xl	descending
73256337529980732	648518346474404290	73256337529980732	L	17782	17782	5	xn	DNg23	DNxn018	DLV	G	xl	descending
73397075018309137	648518346496644836	73326706274141599	R	11622	11548	5	xn	DNg29	DNxn022	DLV	G	xn	descending
73326706274141599	648518346477704149	73326706274141599	L	11548	11548	5	xn	DNg29	DNxn022	DLV	G	xn	descending
73467443762469014	648518346487846736	73256337463092499	R	17621	16837	5	xn	DNg56	DNxn057	DLV	G	xn	descending
73256337463092499	648518346486157993	73256337463092499	L	16837	16837	5	xn	DNg56	DNxn057	DLV	G	xn	descending
73256337463019790	648518346495986749	NO MATCH	L					DNxl999		DLV		xl	descending
73326706207044828	648518346492546747	73397075018333916	L	29976	29976	4	xn	DNg57	DNxn058	VTV	G	xn	descending
73397075018333916	648518346502749683	73397075018333916	R	30559	29976	4	xn	DNg57	DNxn058	VTV	G	xn	descending
73397075018374281	648518346512518814	73326706274264465	R	25870	25870	3	xn	DNg84	DNxn068	VTV	G	xn	descending
73326706274264465	648518346514066731	73326706274264465	L	27011	25870	3	xn	DNg84	DNxn068	VTV	G	xn	descending
73397074951185603	648518346489919003	73326706207026070	R	15162	15090	4	xn	DNg24	DNxn019	VTV	G	xn	descending
73326706207026070	648518346481679293	73326706207026070	L	15090	15090	4	xn	DNg24	DNxn019	VTV	G	xn	descending
73397074951150970	648518346490234460	73326706207094216	R	26846	26846	4	xn	DNxn129	DNxn129	VTV		xn	descending
73326706207094216	648518346480202811	73326706207094216	L	27359	26846	4	xn	DNxn129	DNxn129	VTV		xn	descending
73397074884303031	648518346489937947	73326706140059086	R	17713	17507	5	xn	DNp44	DNxn077	MDA	P	xn	descending
73326706140059086	648518346498169682	73326706140059086	L	17507	17507	5	xn	DNp44	DNxn077	MDA	P	xn	descending
73397075085327897	648518346493800078	73326706274414409	R	11279	11279	4	xl	DNxl125	DNxl125	VTV		xl	descending
73326706274414409	648518346496185207	73326706274414409	L	16193	11279	4	xl	DNxl125	DNxl125	VTV		xl	descending
73397075085365446	648518346486150048	73326706274244105	R	13348	13348	5	xn	DNxn151	DNxn151	VTV		xn	descending
73326706274244105	648518346495991052	73326706274244105	L	13820	13348	3	xn	DNxn151	DNxn151	VTV		xn	descending
73397075018407061	648518346489569887	73397075018407061	R	13053	13053	4	xn	DNxn160	DNxn160	VTV		xn	descending
73397075018298867	648518346518344278	73397075018407061	L	13343	13053	4	xn	DNxn160	DNxn160	VTV		xn	descending
73397074951412620	648518346499356507	73326706274253229	R	14350	14350	4	xn	DNxn178	DNxn178	VTV		xn	descending
73326706274253229	648518346467431687	73326706274253229	L	17061	14350	4	xn	DNxn178	DNxn178	VTV		xn	descending
73397074951376949	648518346486654361	73397074951376949	R	15291	14228	5	xn	DNxn186	DNxn186	VTV		xn	descending
73326706274269235	648518346477717468	73397074951376949	L	14228	14228	5	xn	DNxn186	DNxn186	VTV		xn	descending
73397075018306537	648518346495482274	73397075018296163	L	14301	13951	5	xn	DNxn187	DNxn187	VTV		xn	descending
73397075018296163	648518346526142423	73397075018296163	R	13951	13951	5	xn	DNxn187	DNxn187	VTV		xn	descending
73397075018393363	648518346500254780	73326706207217965	R	11477	11477	4	xl	DNp32	DNxl019	VTV	P	xl	descending
73326706207217965	648518346479730164	73326706207217965	L	11561	11477	4	xl	DNp32	DNxl019	VTV	P	xl	descending
73397074951369894	648518346498413808	73397075018218702	R	15275	15275	5	xn	DNxn183	DNxn183	VTV		xn	descending
73397075018218702	648518346483517333	73397075018218702	L	15513	15275	5	xn	DNxn183	DNxn183	VTV		xn	descending
73397074951344295	648518346491898130	73326706207148603	R	11579	11579	5	xn	DNp69	DNxn094	VTV	P	xn	descending
73326706207148603	648518346495991869	73326706207148603	L	11743	11579	5	xn	DNp69	DNxn094	VTV	P	xn	descending
73467443628281177	648518346507061832	73326706139869474	R	17575	16842	5	xn	DNp45	DNxn078	VTV	P	xn	descending
73326706139869474	648518346490262620	73326706139869474	L	16842	16842	5	xn	DNp45	DNxn078	VTV	P	xn	descending
73467443695500414	648518346507131167	73256337462839287	R	11310	11136	5	xn	DNp42	DNxn076	VTV	P	xn	descending
73256337462839287	648518346485772414	73256337462839287	L	11136	11136	5	xn	DNp42	DNxn076	VTV	P	xn	descending
73537812439603753	648518346472941412	73256337462862217	R	13481	13326	5	xn	DNg30	DNxn023	DLV	G	xn	descending
73256337462862217	648518346488793016	73256337462862217	L	13326	13326	5	xn	DNg30	DNxn023	DLV	G	xn	descending
73326706274239699	648518346486354834	73397074951389749	L	18388	18388	5	xn	DNp29	DNxn043	VTV	P	xn	descending
73397074951389749	648518346479695092	73397074951389749	R	18424	18388	5	xn	DNp29	DNxn043	VTV	P	xn	descending
73326706274170585	648518346477799149	73397074951412714	L	21004	21004	3	xl	DNxl076	DNxl076	VTV		xl	descending
73397074951412714	648518346477800173	73397074951412714	R	21250	21004	3	xl	DNxl076	DNxl076	VTV		xl	descending
73397075085185766	648518346464943733	73326706341006065	R	14623	14623	5	xl	DNg87	DNxl043	VTV	G	xl	descending
73326706341006065	648518346517622888	73326706341006065	L	15772	14623	5	xl	DNg87	DNxl043	VTV	G	xl	descending
73397075018687567	648518346474404034	73326706274349414	R	12451	12451	5	xl	DNxl115	DNxl115	VTV		xl	descending
73326706274349414	648518346491544774	73326706274349414	L	12619	12451	5	xl	DNxl115	DNxl115	VTV		xl	descending
73397074951363698	648518346487316883	73397074951363698	R	11981	11930	5	xl	DNp43	DNxl051	VTV	P	xl	descending
73397075018357454	648518346495228086	73397074951363698	L	11930	11930	5	xl	DNp43	DNxl051	VTV	P	xl	descending
73467443695422183	648518346493710961	73467443695422183	R	19462	19462	5	xl	DNxl083	DNxl083	DLV		xl	descending
73256337462870980	648518346491977516	73467443695422183	L	19660	19462	5	xl	DNxl083	DNxl083	DLV		xn	descending
73537812439697440	648518346531204634	73256337463113859	R	13704	13553	5	xn	DNg68	DNxn061	DLV	G	xn	descending
73256337463113859	648518346493623544	73256337463113859	L	13553	13553	5	xn	DNg68	DNxn061	DLV	G	xn	descending
73397074951087586	648518346501190029	73397074884148993	R	13020	12574	5	ad	DNg66	DNad002	MDA	G	ad	descending
73397074884148993	648518346517737576	73397074884148993	L	12574	12574	5	ad	DNg66	DNad002	MDA	G	ad	descending
73397074950954463	648518346485963154	73397074950954463	R	11621	11621	5	xn	DNxn182	DNxn182	VTV		xn	descending
73467443628481876	648518346479729908	73397074950954463	R	11798	11798	5	xn	DNxn181	DNxn181	VTV		xn	descending
73397074884117768	648518346499676883	73397074950954463	L	11968	11798	5	xn	DNxn181	DNxn181	VTV		xn	descending
73397074884186759	648518346479368896	73397074950954463	L	11693	11621	5	xn	DNxn182	DNxn182	VTV		xn	descending
73467443628441390	648518346493960761	73256337395697765	R	12221	11568	5	xl	DNxl121	DNxl121	VTV		xl	descending
73256337395697765	648518346512513182	73256337395697765	L	11568	11568	5	xl	DNxl121	DNxl121	VTV		xl	descending
73397075085463083	648518346478501492	73326706341227821	R	23962	20649	5	xn	DNxn127	DNxn127	VTV		xn	descending
73326706341227821	648518346531197210	73326706341227821	L	20649	20649	5	xn	DNxn127	DNxn127	VTV		xn	descending
73256337530041001	648518346479148496	73537812506682071	L	18265	11051	5	xl	DNxl128	DNxl128	DLV		xl	descending
73537812506682071	648518346520619830	73537812506682071	R	11051	11051	5	xl	DNxl128	DNxl128	DLV		xn	descending
73256337530126508	648518346489860989	73467443829587357	L	15839	12902	5	xn	DNxn165	DNxn165	DLV		xn	descending
73467443829587357	648518346518523990	73467443829587357	R	12902	12902	5	xn	DNxn165	DNxn165	DLV		xn	descending
73467443628474397	648518346496184695	73326706139996406	R	13299	13139	5	xn	DNxn152	DNxn152	MDA		xn	descending
73326706139996406	648518346509827622	73326706139996406	L	13139	13139	5	xn	DNxn152	DNxn152	MDA		xn	descending
73397074884179384	648518346479726580	73326706139904577	R	15327	15327	5	xn	DNxn185	DNxn185	MDA		xn	descending
73326706139904577	648518346488502456	73326706139904577	L	15613	15327	5	xn	DNxn185	DNxn185	MDA		xn	descending
73467443628418074	648518346499732108	73326706139932070	R	11894	11894	5	xl	DNp34	DNxl020	MTD-I	P	xl	descending
73326706139932070	648518346492421049	73326706139932070	L	11931	11894	5	xl	DNp34	DNxl020	MTD-I	P	xl	descending
73467443695456379	648518346512532638	73256337462910672	R	11202	11202	5	xn	DNxn168	DNxn168	DLV		xn	descending
73256337462910672	648518346491899503	73256337462910672	L	11298	11202	5	xn	DNxn168	DNxn168	DLV		xn	descending
73537812506644276	648518346466192176	73185968785817640	R	12965	12716	5	xl	DNxl112	DNxl112	DLV		xl	descending
73185968785817640	648518346507211336	73185968785817640	L	12716	12716	5	xl	DNxl112	DNxl112	DLV		xl	descending
73467443695520633	648518346491981612	73256337462775754	R	16571	16571	5	xl	DNg21	DNxl008	DLV	G	xl	descending
73256337462775754	648518346500642520	73256337462775754	L	17643	16571	5	xl	DNg21	DNxl008	DLV	G	xn	descending
73537812506671043	648518346475226721	73537812506671043	R	15155	15155	5	xl	DNxl068	DNxl068	DLV		xl	descending
73256337462892064	648518346479715316	73537812506671043	L	15426	15155	5	xl	DNxl068	DNxl068	DLV		xl	descending
73467443695412435	648518346488247326	73256337462834740	R	14074	14074	5	xl	DNp67	DNxl052	DLV	P	xn	descending
73256337462834740	648518346502341799	73256337462834740	L	15099	14074	5	xl	DNp67	DNxl052	DLV	P	xl	descending
73467443695386067	648518346501627977	73467443695386067	R	15127	14035	5	xn	DNp60	DNxn088	DLV	P	xn	descending
73256337462884801	648518346494085623	73467443695386067	L	14035	14035	5	xn	DNp60	DNxn088	DLV	P	xn	descending
73467443695414910	648518346486600700	73256337462899101	R	15841	15841	5	xl	DNp71	DNxl062	DLV	P	xn	descending
73256337462899101	648518346496558594	73256337462899101	L	16326	15841	5	xl	DNp71	DNxl062	DLV	P	xl	descending
73467443695444376	648518346489441900	73256337462614176	R	18010	18010	5	xl	DNg45	DNxl030	DLV	G	xl	descending
73256337462614176	648518346501089129	73256337462614176	L	18189	18010	5	xl	DNg45	DNxl030	DLV	G	xl	descending
73537812439660773	648518346494448661	73256337463011349	R	20464	13592	5	xl	DNxl101	DNxl101	DLV		xl	descending
73256337463011349	648518346494062990	73256337463011349	L	13592	13592	5	xl	DNxl101	DNxl101	DLV		xl	descending
73537812439690758	648518346494633205	73256337462849181	R	12820	12791	5	xl	DNxl110	DNxl110	DLV		xl	descending
73256337462849181	648518346481030400	73256337462849181	L	12791	12791	5	xl	DNxl110	DNxl110	DLV		xl	descending
73537812439588962	648518346518248790	73256337462868954	R	16553	15950	5	xn	DNg104	DNxn072	DLV	G	xl	descending
73256337462868954	648518346486331490	73256337462868954	L	15950	15950	5	xn	DNg104	DNxn072	DLV	G	xl	descending
73467443762491760	648518346486553391	73256337596832141	R	11731	11488	5	xl	DNxl123	DNxl123	DLV		xl	descending
73256337596832141	648518346471789211	73256337596832141	L	11488	11488	5	xl	DNxl123	DNxl123	DLV		xl	descending
73397074951169250	648518346475742388	73256337462988425	R	10217	10210	4	xl	DNg34	DNxl010	DLV	G	xl	descending
73256337462988425	648518346504546284	73256337462988425	L	10210	10210	4	xl	DNg34	DNxl010	DLV	G	xl	descending
73537812439613189	648518346491773039	73256337463005873	R	12272	12214	5	xl	DNg43	DNxl028	DLV	G	xl	descending
73256337463005873	648518346496495445	73256337463005873	L	12214	12214	5	xl	DNg43	DNxl028	DLV	G	xl	descending
73467443695358921	648518346476469622	73256337462617267	R	13473	13473	5	xl	DNxl102	DNxl102	DLV		xl	descending
73256337462617267	648518346471676571	73256337462617267	L	13502	13473	4	xl	DNxl102	DNxl102	DLV		xl	descending
73537812439637361	648518346486911201	73537812439730885	R	13419	13049	4	xl	DNxl106	DNxl106	DLV		xl	descending
73256337529908139	648518346486500273	73537812439730885	L	13088	13049	4	xl	DNxl106	DNxl106	DLV		xl	descending
73537812439730885	648518346486059902	73537812439730885	R	13273	13049	4	xl	DNxl106	DNxl106	DLV		xl	descending
73256337462986041	648518346490876536	73537812439730885	L	13049	13049	4	xl	DNxl106	DNxl106	DLV		xl	descending
73467443628271384	648518346466923758	73326706073049758	R	15708	14739	5	xl	DNa14	DNxl025	MDA	A	xl	descending
73326706073049758	648518346524008453	73326706073049758	L	14739	14739	5	xl	DNa14	DNxl025	MDA	A	xl	descending
73467443695319947	648518346492173695	73326706140081005	R	11613	11613	5	xl	DNxl120	DNxl120	DLV		xn	descending
73326706140081005	648518346502743539	73326706140081005	L	11803	11613	5	xl	DNxl120	DNxl120	MTD-I		xl	descending
73467443695540648	648518346501208152	73326706206962499	R	18636	18636	5	xl	DNxl084	DNxl084	DLV		xl	descending
73326706206962499	648518346503188859	73326706206962499	L	19080	18636	5	xl	DNxl084	DNxl084	DLV		xl	descending
73256337328598107	648518346495988797	73185968584343858	L	45400	37799	5	nt	DNg10	DNnt002	ITD	G	nt	descending
73185968584343858	648518346496240213	73185968584343858	L	40386	37799	5	nt	DNg10	DNnt002	ITD	G	nt	descending
73185968584358628	648518346493236764	73185968584343858	L	39885	37799	5	nt	DNg10	DNnt002	ITD	G	nt	descending
73185968584191508	648518346486659993	73185968584343858	L	41387	37799	5	nt	DNg10	DNnt002	ITD	G	nt	descending
73185968584363642	648518346476812560	73185968584343858	L	45443	37799	5	nt	DNg10	DNnt002	ITD	G	nt	descending
73185968584343714	648518346484451587	73185968584343858	L	43430	37799	5	nt	DNg10	DNnt002	ITD	G	nt	descending
73185968584193762	648518346490877304	73185968584343858	L	40430	37799	5	nt	DNg10	DNnt002	ITD	G	nt	descending
73185968584198377	648518346502337703	73185968584343858	L	42609	37799	5	nt	DNg10	DNnt002	ITD	G	nt	descending
73185968584288913	648518346486153120	73185968584343858	L	39045	37799	5	nt	DNg10	DNnt002	ITD	G	nt	descending
73256337261683692	648518346491437630	73185968584343858	L	42235	37799	5	nt	DNg10	DNnt002	ITD	G	nt	descending
73185968584355948	648518346476894152	73185968584343858	L	43778	37799	5	nt	DNg10	DNnt002	ITD	G	nt	descending
73537812238288572	648518346481141647	73185968584343858	R	37799	37799	5	nt	DNg10	DNnt002	ITD	G	nt	descending
73537812238194708	648518346486003810	73185968584343858	R	39664	37799	5	nt	DNg10	DNnt002	ITD	G	nt	descending
73537812238182146	648518346501767018	73185968584343858	R	38629	37799	5	nt	DNg10	DNnt002	ITD	G	nt	descending
73608180982407693	648518346513947179	73185968584343858	R	40271	37799	5	nt	DNg10	DNnt002	ITD	G	nt	descending
73537812238172364	648518346501767274	73185968584343858	R	41384	37799	5	nt	DNg10	DNnt002	ITD	G	nt	descending
73537812237996603	648518346471660443	73185968584343858	R	41285	37799	5	nt	DNg10	DNnt002	ITD	G	nt	descending
73537812238273684	648518346512396702	73185968584343858	R	44358	37799	5	nt	DNg10	DNnt002	ITD	G	nt	descending
73537812237990617	648518346487435755	73185968584343858	R	43234	37799	5	nt	DNg10	DNnt002	ITD	G	nt	descending
73608180982384204	648518346473970797	73185968584343858	R	39705	37799	5	nt	DNg10	DNnt002	ITD	G	nt	descending
73608180982379199	648518346489814043	73185968584343858	R	42987	37799	5	nt	DNg10	DNnt002	ITD	G	nt	descending
73185968517230650	648518346481375169	73185968517230650	L	24102	24102	5	nt	DNnt015	DNnt015	ITD		nt	descending
73537812171264172	648518346479613846	73185968517230650	R	24658	24102	5	nt	DNnt015	DNnt015	none		nt	descending
73185968584336681	648518346472177970	73185968584336681	L	34060	33395	5	nt	DNnt010	DNnt010	ITD		nt	descending
73185968584350066	648518346517178917	73185968584336681	L	37876	33395	5	nt	DNnt010	DNnt010	ITD		nt	descending
73537812238270956	648518346491691631	73185968584336681	R	34090	33395	5	nt	DNnt010	DNnt010	none		nt	descending
73537812238311299	648518346500992790	73185968584336681	R	33395	33395	5	nt	DNnt010	DNnt010	none		nt	descending
73537812238383456	648518346491836690	73537812238383456	R					DNnt999		none		nt	descending
73185968584377165	648518346515107911	73537812238383456	L					DNnt999		ITD		nt	descending
73185968584372683	648518346483595951	73185968584372683	L	33641	32437	5	nt	DNnt011	DNnt011	ITD		xn	descending
73185968517456889	648518346499566917	73185968584372683	L	32437	32437	5	nt	DNnt011	DNnt011	ITD		nt	descending
73185968584381930	648518346479707892	73185968584372683	L	35797	32437	5	nt	DNnt011	DNnt011	ITD		nt	descending
73185968584526035	648518346491969324	73185968584372683	L	34390	32437	5	nt	DNnt011	DNnt011	ITD		xn	descending
73185968517399517	648518346488893417	73185968584372683	L	36579	32437	5	nt	DNnt011	DNnt011	ITD		nt	descending
73185968584195536	648518346518251862	73185968584372683	L	37712	32437	5	nt	DNnt011	DNnt011	ITD		nt	descending
73256337261746997	648518346488823274	73185968584372683	L	42128	32437	5	nt	DNnt011	DNnt011	ITD		nt	descending
73185968584505650	648518346499023937	73185968584372683	L	44290	32437	5	nt	DNnt011	DNnt011	ITD		xn	descending
73537812238242651	648518346480202043	73185968584372683	R	40948	32437	5	nt	DNnt011	DNnt011	ITD		xn	descending
73537812171393274	648518346474286018	73185968584372683	R	35178	32437	5	nt	DNnt011	DNnt011	ITD		xn	descending
73537812238328375	648518346490758691	73185968584372683	R	43068	32437	5	nt	DNnt011	DNnt011	ITD		xn	descending
73537812238390588	648518346470256126	73185968584372683	R	33184	32437	5	nt	DNnt011	DNnt011	ITD		nt	descending
73537812238293504	648518346488494926	73185968584372683	R	34643	32437	5	nt	DNnt011	DNnt011	ITD		nt	descending
73537812238388221	648518346502240423	73185968584372683	R	37997	32437	5	nt	DNnt011	DNnt011	ITD		nt	descending
73537812238306194	648518346485339155	73185968584372683	R	37700	32437	5	nt	DNnt011	DNnt011	ITD		nt	descending
73537812238228359	648518346492087167	73185968584372683	R	33957	32437	5	nt	DNnt011	DNnt011	ITD		xn	descending
73185968584332435	648518346518193494	73185968584332435	L	28033	27629	5	xn	DNxn145	DNxn145	none		xn	descending
73608180982361678	648518346498139986	73185968584332435	R	27629	27629	5	xn	DNxn145	DNxn145	none		xn	descending
73185968584414323	648518346482760613	73185968584414323	L	29102	29102	5	nt	DNnt013	DNnt013	none		nt	descending
73185968651425352	648518346487283603	73185968584414323	L	32699	29102	5	nt	DNnt013	DNnt013	none		nt	descending
73608181116589293	648518346485912456	73185968584414323	R	33287	29102	5	nt	DNnt013	DNnt013	none		nt	descending
73608181049554914	648518346485968018	73185968584414323	R	33755	29102	5	nt	DNnt013	DNnt013	none		nt	descending
73185968584370563	648518346524000261	73185968584370563	L	37881	29987	5	nt	DNnt007	DNnt007	none		nt	descending
73185968584361191	648518346500437683	73185968584370563	L	34184	29987	5	nt	DNnt007	DNnt007	none		nt	descending
73185968584350003	648518346494757002	73185968584370563	L	40712	29987	5	nt	DNnt007	DNnt007	none		xn	descending
73115599907344151	648518346477667086	73185968584370563	L	29987	29987	5	nt	DNnt007	DNnt007	none		nt	descending
73185968584409771	648518346489423212	73185968584370563	L	154317	29987	5	nt	DNnt007	DNnt007	none		nt	descending
73608181116562472	648518346480776448	73185968584370563	R	39554	29987	5	nt	DNnt007	DNnt007	none		nt	descending
73608181116639393	648518346496628708	73185968584370563	R	30858	29987	5	nt	DNnt007	DNnt007	none		nt	descending
73608181049683253	648518346482968228	73185968584370563	R	31981	29987	5	nt	DNnt007	DNnt007	none		xn	descending
73608180982342630	648518346517160229	73185968584370563	R	38483	29987	5	nt	DNnt007	DNnt007	none		xn	descending
73608181116628776	648518346513967582	73185968584370563	R	30430	29987	5	nt	DNnt007	DNnt007	none		nt	descending
73608181116524721	648518346475026488	73185968584370563	R	36962	29987	5	nt	DNnt007	DNnt007	none		xn	descending
73115599840160969	648518346500990486	73115599840160969	L	29772	26720	5	nt	DNnt008	DNnt008	none		xn	descending
73185968584464640	648518346490866977	73115599840160969	L	27396	26720	5	nt	DNnt008	DNnt008	none		nt	descending
73115599907281413	648518346475784418	73115599840160969	L	37030	26720	5	nt	DNnt008	DNnt008	none		nt	descending
73185968584370509	648518346487988304	73115599840160969	L	33570	26720	5	nt	DNnt008	DNnt008	none		nt	descending
73608180982495401	648518346491946284	73115599840160969	R	26720	26720	5	nt	DNnt008	DNnt008	none		xn	descending
73608180982558329	648518346497001857	73115599840160969	R	32672	26720	5	nt	DNnt008	DNnt008	none		xn	descending
73608180982342597	648518346491354310	73115599840160969	R	32534	26720	5	nt	DNnt008	DNnt008	none		nt	descending
73608180982511715	648518346477433239	73115599840160969	R	29178	26720	5	nt	DNnt008	DNnt008	none		nt	descending
73608181116706790	648518346495562384	73115599907471815	R	16511	15829	5	xn	DNg76	DNxn063	DLT	G	xn	descending
73115599907471815	648518346479708404	73115599907471815	L	15829	15829	5	xn	DNg76	DNxn063	DLT	G	xn	descending
73608180982335529	648518346499618771	73608180982335529	R	23381	22625	4	ut	DNut049	DNut049	none		ut	descending
73185968517433251	648518346466861294	73608180982335529	L	22625	22625	4	ut	DNut049	DNut049	none		xn	descending
73537812171077044	648518346492423611	73537812171077044	R	20085	20085	5	nt	DNnt016	DNnt016	none		nt	descending
73256337261639915	648518346476807952	73537812171077044	L	20313	20085	5	nt	DNnt016	DNnt016	none		nt	descending
73608180915109492	648518346479261888	73608180915109492	R	22629	22629	5	xn	DNg81	DNxn067	none	G	xn	descending
73185968584426187	648518346479425746	73608180915109492	L	22713	22629	5	xn	DNg81	DNxn067	none	G	xn	descending
73608180915091900	648518346466588526	73608180915091900	R	17537	17193	5	nt	DNnt019	DNnt019	none		nt	descending
73185968584358579	648518346494757258	73608180915091900	L	17193	17193	5	nt	DNnt019	DNnt019	none		nt	descending
73537812171192909	648518346498893633	73537812171192909	R	18207	16813	5	xn	DNg78	DNxn064	none	G	nt	descending
73256337261506445	648518346478770384	73537812171192909	L	16813	16813	5	xn	DNg78	DNxn064	none	G	nt	descending
73608180915067607	648518346502220199	73608180915067607	R	10023	10023	5	xn	DNp20	DNxn035	none	P	nt	descending
73185968517402068	648518346515571530	73608180915067607	L	10813	10023	5	xn	DNp20	DNxn035	none	P	nt	descending
73608181116494387	648518346476679440	73185968584450434	R	41773	36801	4	xn	DNxn139	DNxn139	none		xn	descending
73608180982361680	648518346491508241	73185968584450434	R	40070	36801	4	xn	DNxn139	DNxn139	none		xn	descending
73608180982471707	648518346500138165	73185968584450434	R	36801	36801	4	xn	DNxn139	DNxn139	none		xn	descending
73185968584450434	648518346477796333	73185968584450434	L	41125	36801	4	xn	DNxn139	DNxn139	DLT		xn	descending
73185968584423580	648518346466653806	73185968584450434	L	38263	36801	4	xn	DNxn139	DNxn139	none		xn	descending
73115599840162784	648518346496600109	73185968584450434	L	31813	36801	4	xn	DNxn139	DNxn139	none		xn	descending
73185968584386811	648518346483105188	73185968584386811	L	53581075416	30754	4	xn	DNxn108	DNxn108	none		xn	descending
73608180982522524	648518346482677413	73185968584386811	R	38393	30754	4	xn	DNxn108	DNxn108	none		it	descending
73608180982379187	648518346493900064	73185968584386811	R	30754	30754	4	xn	DNxn108	DNxn108	none		xn	descending
73608180982575783	648518346503936808	73185968584386811	R	30754	30754	4	xn	DNxn108	DNxn108	none		xn	descending
73608181049562243	648518346495900477	73608181049562243	R	24989	23646	5	xn	DNxn170	DNxn170	DMT		xn	descending
73115599907141813	648518346499504965	73608181049562243	L	23646	23646	5	xn	DNxn170	DNxn170	DMT		xn	descending
73537812170914434	648518346493609870	73537812170914434	R	12956	12847	5	xl	DNxl109	DNxl109	MTD-II		xl	descending
73185968517252509	648518346486889443	73537812170914434	L	12847	12847	5	xl	DNxl109	DNxl109	MTD-II		xl	descending
73185968584520742	648518346497918874	73185968584520742	L	37852	33183	5	nt	DNg53	DNnt004	DMT	G	nt	descending
73608181116553986	648518346487531732	73185968584520742	R	33183	33183	5	nt	DNg53	DNnt004	DMT	G	nt	descending
73608181116689250	648518346496835244	73608181116689250	R	31648	31482	5	xn	DNg46	DNxn053	DMT	G	nt	descending
73185968651553841	648518346509393283	73608181116689250	L	31482	31482	5	xn	DNg46	DNxn053	DMT	G	nt	descending
73608181049774612	648518346491685999	73608181049774612	R	21284	20194	5	nt	DNg89	DNnt006	none	G	nt	descending
73185968584558982	648518346466919406	73608181049774612	L	20194	20194	5	nt	DNg89	DNnt006	none	G	nt	descending
73537812171093213	648518346486432993	73537812171093213	R	15226	15226	5	nt	DNnt020	DNnt020	none		nt	descending
73185968517261841	648518346474398146	73537812171093213	L	17279	15226	5	nt	DNnt020	DNnt020	none		nt	descending
73608181116658260	648518346493585777	73608181116658260	R	14937	14937	5	nt	DNg49	DNnt003	none	G	nt	descending
73115599907365865	648518346492392633	73608181116658260	L	15047	14937	5	nt	DNg49	DNnt003	none	G	nt	descending
73608181049707534	648518346517528680	73608181049707534	R	17344	17344	5	nt	DNnt018	DNnt018	none		nt	descending
73115599907396844	648518346489569879	73608181049707534	L	19112	17344	5	nt	DNnt018	DNnt018	none		nt	descending
73537812171150796	648518346526072023	73185968584343604	R	26894	19554	5	nt	DNnt017	DNnt017	none		nt	descending
73185968584343604	648518346515109959	73185968584343604	L	25450	19554	5	nt	DNnt017	DNnt017	none		nt	descending
73608181116618082	648518346517094437	73185968584343604	R	21290	19554	4	nt	DNnt017	DNnt017	none		nt	descending
73185968651620263	648518346498129490	73185968584343604	L	19554	19554	4	nt	DNnt017	DNnt017	none		nt	descending
73608181049613966	648518346497000577	73185968517318928	R	19952	17717	5	xn	DNxn148	DNxn148	none		nt	descending
73185968517318928	648518346510878082	73185968517318928	L	17717	17717	5	xn	DNxn148	DNxn148	none		xn	descending
73608181183791648	648518346492163523	73608181183791648	R	19010	18815	5	nt	DNg73	DNnt005	none	G	nt	descending
73115599907363321	648518346498168146	73608181183791648	L	18815	18815	5	nt	DNg73	DNnt005	none	G	xn	descending
73537812171296564	648518346481093989	73537812171296564	R	16567	16567	5	xn	DNxn149	DNxn149	none		xn	descending
73256337261688834	648518346496620852	73537812171296564	L	16746	16567	5	xn	DNxn149	DNxn149	none		xn	descending
73537812171258884	648518346495428971	73537812171258884	R	23722	23385	5	xn	DNxn146	DNxn146	none		nt	descending
73185968517164218	648518346492176255	73537812171258884	L	23385	23385	5	xn	DNxn146	DNxn146	none		nt	descending
73608181183937806	648518346485645950	73608181183937806	R	14903	14903	5	xn	DNg17	DNxn016	DLT	G	xn	descending
73115599907551293	648518346484587853	73608181183937806	L	15249	14903	5	xn	DNg17	DNxn016	DLT	G	xn	descending
73608180982163403	648518346493834016	73115599907425287	R	16562	16369	5	fl	DNfl015	DNfl015	none		fl	descending
73115599907425287	648518346518919391	73115599907425287	L	16369	16369	5	fl	DNfl015	DNfl015	none		fl	descending
73608181183952253	648518346481419663	73185968718485449	R	15280	14867	5	fl	DNg48	DNfl005	none	G	fl	descending
73185968718485449	648518346495951933	73185968718485449	L	14867	14867	5	fl	DNg48	DNfl005	none	G	fl	descending
73185968651634220	648518346492944668	73185968651634220	L	19287	19287	5	fl	DNfl036	DNfl036	none		fl	descending
73608181116834279	648518346495568719	73185968651634220	R	19369	19287	5	fl	DNfl036	DNfl036	none		fl	descending
73537812439596268	648518346490893857	73537812439596268	R	17995	17494	5	fl	DNfl039	DNfl039	none		fl	descending
73256337462707069	648518346521560057	73537812439596268	L	17494	17494	5	fl	DNfl039	DNfl039	none		fl	descending
73115599907366119	648518346494165305	NO MATCH	L					DNxn979		none		xn	descending
73608180915161261	648518346466522478	NO MATCH	R					DNfl997		none		fl	descending
73608180915222468	648518346486581681	73608180915222468	R	20904	20782	5	fl	DNfl034	DNfl034	none		fl	descending
73185968584396360	648518346492462011	73608180915222468	L	20782	20782	5	fl	DNfl034	DNfl034	none		fl	descending
73115599907410719	648518346494467048	73115599907410719	L	23953	23953	5	fl	DNfl030	DNfl030	none		fl	descending
73608181183919117	648518346491877932	73115599907410719	R	27241	23953	5	fl	DNfl030	DNfl030	none		fl	descending
73608181116584524	648518346517511784	73608181116535648	R	22072	22072	4	fl	DNfl031	DNfl031	none		fl	descending
73115599907337331	648518346466906094	73608181116535648	L	23461	22072	4	fl	DNfl031	DNfl031	none		fl	descending
73608181116535648	648518346489902033	73608181116535648	R	22870	22870	5	fl	DNg12	DNfl003	none	G	fl	descending
73608181049735475	648518346481119887	73608181116535648	R	29706	22870	5	fl	DNg12	DNfl003	none	G	fl	descending
73608181049757911	648518346491433233	73608181116535648	R	27728	22870	5	fl	DNg12	DNfl003	none	G	fl	descending
73608181116719801	648518346499263975	73608181116535648	R	34382	22870	5	fl	DNg12	DNfl003	none	G	fl	descending
73608181049701487	648518346480656352	73608181116535648	R	30346	22870	5	fl	DNg12	DNfl003	none	G	fl	descending
73608181049722822	648518346504614278	73608181116535648	R	31123	22870	5	fl	DNg12	DNfl003	none	G	fl	descending
73608180982484813	648518346495872780	73608181116535648	R	29120	22870	5	fl	DNg12	DNfl003	none	G	fl	descending
73608180982589018	648518346502195014	73608181116535648	R	26725	22870	5	fl	DNg12	DNfl003	none	G	fl	descending
73115599907355188	648518346480280790	73608181116535648	L	28478	22870	5	fl	DNg12	DNfl003	none	G	fl	descending
73115599907434252	648518346490292490	73608181116535648	L	32667	22870	5	fl	DNg12	DNfl003	none	G	fl	descending
73115599907352308	648518346493969399	73608181116535648	L	30271	22870	5	fl	DNg12	DNfl003	none	G	fl	descending
73115599907341698	648518346479194812	73608181116535648	L	22875	22870	5	fl	DNg12	DNfl003	none	G	fl	descending
73115599907371036	648518346466652526	73608181116535648	L	33586	22870	5	fl	DNg12	DNfl003	none	G	fl	descending
73185968584416637	648518346475406260	73608181116535648	L	30999	22870	5	fl	DNg12	DNfl003	none	G	fl	descending
73185968584412066	648518346494068256	73608181116535648	L	24858	22870	5	fl	DNg12	DNfl003	none	G	fl	descending
73115599907302534	648518346498347057	73608181116535648	L	24858	22870	5	fl	DNg12	DNfl003	none	G	fl	descending
73608180982420610	648518346494092402	73608180982420610	R	34862	30919	5	fl	DNg12	DNfl002	none	G	fl	descending
73608180982530882	648518346479913126	73608180982420610	R	31613	30919	5	fl	DNg12	DNfl002	none	G	fl	descending
73608180982514381	648518346487666455	73608180982420610	R	31742	30919	5	fl	DNg12	DNfl002	none	G	fl	descending
73608180982423120	648518346479189202	73608180982420610	R	30919	30919	5	fl	DNg12	DNfl002	none	G	fl	descending
73608180982511753	648518346488512781	73608180982420610	R	30919	30919	5	fl	DNg12	DNfl002	none	G	fl	descending
73185968584394054	648518346511861104	73608180982420610	L	32815	30919	5	fl	DNg12	DNfl002	none	G	fl	descending
73185968584377164	648518346487779095	73608180982420610	L	31078	30919	5	fl	DNg12	DNfl002	none	G	fl	descending
73115599907323086	648518346493683704	73608180982420610	L	32742	30919	5	fl	DNg12	DNfl002	none	G	fl	descending
73185968584440543	648518346465848880	73608180982420610	L	31635	30919	5	fl	DNg12	DNfl002	none	G	fl	descending
73115599907304753	648518346500248636	73608180982420610	L	32815	30919	5	fl	DNg12	DNfl002	none	G	fl	descending
73608180982402618	648518346485976162	73608180982402618	R	26502	26307	5	fl	DNfl028	DNfl028	none		fl	descending
73608180982381775	648518346490463229	73608180982402618	R	27389	26307	5	fl	DNfl028	DNfl028	none		fl	descending
73608180982560861	648518346517141034	73608180982402618	R	27389	26307	5	fl	DNfl028	DNfl028	none		fl	descending
73608180982525212	648518346518174806	73608180982402618	R	27389	26307	5	fl	DNfl028	DNfl028	none		fl	descending
73608180982530815	648518346504614790	73608180982402618	R	27389	26307	5	fl	DNfl028	DNfl028	none		fl	descending
73185968584421209	648518346475284321	73608180982402618	L	26608	26307	5	fl	DNfl028	DNfl028	none		fl	descending
73185968584416653	648518346479290513	73608180982402618	L	26332	26307	5	fl	DNfl028	DNfl028	none		fl	descending
73185968651411016	648518346484448003	73608180982402618	L	26307	26307	5	fl	DNfl028	DNfl028	none		fl	descending
73608181116562433	648518346479925414	73608181116562433	R	32424	31361	5	fl	DNg12	DNfl001	none	G	fl	descending
73608181116584515	648518346485905032	73608181116562433	R	40338	31361	5	fl	DNg12	DNfl001	none	G	fl	descending
73608181116725117	648518346488565085	73608181116562433	R	35413	31361	5	fl	DNg12	DNfl001	none	G	fl	descending
73115599907425267	648518346486102626	73608181116562433	L	31361	31361	5	fl	DNg12	DNfl001	none	G	fl	descending
73185968584445409	648518346500962838	73608181116562433	L	34253	31361	5	fl	DNg12	DNfl001	none	G	fl	descending
73185968584396355	648518346479702678	73608181116562433	L	35473	31361	5	fl	DNg12	DNfl001	none	G	fl	descending
73115599907417998	648518346489591127	73608181116562433	L	35473	31361	5	fl	DNg12	DNfl001	none	G	fl	descending
73256337597011981	648518346495986237	NO MATCH	L					DNfl996		none		fl	descending
73608181049529468	648518346500605289	73608181049529468	R	26426	25879	5	fl	DNfl029	DNfl029	none		fl	descending
73608181049756992	648518346508933754	73608181049529468	R	27951	25879	5	fl	DNfl029	DNfl029	none		fl	descending
73115599840269015	648518346479051471	73608181049529468	L	25879	25879	5	fl	DNfl029	DNfl029	none		fl	descending
73185968584428802	648518346489575775	73608181049529468	L	28053	25879	5	fl	DNfl029	DNfl029	none		fl	descending
73608180915214591	648518346474109293	73608180915214591	R	27520	27217	5	fl	DNfl024	DNfl024	none		fl	descending
73185968584433507	648518346496235605	73608180915214591	L	27217	27217	5	fl	DNfl024	DNfl024	none		fl	descending
73115599907394308	648518346493883193	73115599907394308	L	17400	17400	5	fl	DNfl040	DNfl040	none		fl	descending
73608181116591718	648518346499168347	73115599907394308	R	17547	17400	5	fl	DNfl040	DNfl040	none		fl	descending
73115599907295765	648518346521450745	NO MATCH	L					DNxn978		none		xn	descending
73256337462824739	648518346478502004	73256337462824739	L	26318	26318	5	fl	DNfl027	DNfl027	VLT		fl	descending
73537812439601217	648518346488405838	73256337462824739	R	50104	26318	5	fl	DNfl027	DNfl027	VLT		fl	descending
73185968718584090	648518346494476087	73185968718584090	L	24753	24753	5	fl	DNg62	DNfl008	none	G	fl	descending
73537812439674789	648518346491675759	73185968718584090	R	152849	24753	5	fl	DNg62	DNfl008	none	G	fl	descending
73185968718738737	648518346479050959	73185968718738737	L	27936	27775	5	fl	DNfl023	DNfl023	none		fl	descending
73537812439613165	648518346492925724	73185968718738737	R	27775	27775	5	fl	DNfl023	DNfl023	none		fl	descending
73185968718718274	648518346500979817	73185968718718274	L	21320	20953	5	fl	DNfl033	DNfl033	none		fl	descending
73608181183950264	648518346501670762	73185968718718274	R	20953	20953	5	fl	DNfl033	DNfl033	none		fl	descending
73115599974476186	648518346500413244	73185968718736519	L	21071	18784	5	fl	DNfl037	DNfl037	none		fl	descending
73185968718736519	648518346481850015	73185968718736519	L	19864	18784	5	fl	DNfl037	DNfl037	none		fl	descending
73608181183974452	648518346499625868	73185968718736519	R	24087	18784	5	fl	DNfl037	DNfl037	none		fl	descending
73678549927854509	648518346497090328	73185968718736519	R	18784	18784	5	fl	DNfl037	DNfl037	none		fl	descending
73537812439627508	648518346511808191	73537812439627508	R	152850	31408	5	fl	DNfl020	DNfl020	none		fl	descending
73185968718485464	648518346495446946	73537812439627508	L	31408	31408	5	fl	DNfl020	DNfl020	none		fl	descending
73185968718586744	648518346499801155	73185968718594531	L	28263	28263	5	xl	DNxl067	DNxl067	VLT		fl	descending
73185968718594531	648518346493063232	73185968718594531	L	29312	28263	5	xl	DNxl067	DNxl067	VLT		fl	descending
73537812506603639	648518346484498765	73185968718594531	R	30242	28263	5	xl	DNxl067	DNxl067	VLT		fl	descending
73608181250585509	648518346506509346	73185968718594531	R	30912	28263	5	xl	DNxl067	DNxl067	VLT		fl	descending
73185968718584115	648518346489798874	73185968718584115	L	31381	29182	5	fl	DNfl021	DNfl021	VLT		fl	descending
73185968718649655	648518346476847816	73185968718584115	L	30389	29182	5	fl	DNfl021	DNfl021	VLT		fl	descending
73537812506592771	648518346493785376	73185968718584115	R	29182	29182	5	fl	DNfl021	DNfl021	VLT		fl	descending
73537812506611486	648518346486654105	73185968718584115	R	31787	29182	5	fl	DNfl021	DNfl021	VLT		fl	descending
73537812439579651	648518346475303296	73537812439579651	R	14594	14594	5	it	DNit008	DNit008	none		it	descending
73256337396011816	648518346480281046	73537812439579651	L	30043	14594	5	it	DNit008	DNit008	none		it	descending
73185968785851717	648518346487709098	73185968785851717	L	10194	10194	5	xl	DNd02	DNxl004	DLV	D	xl	descending
73467443829582880	648518346477596567	73185968785851717	R	10526	10194	5	xl	DNd02	DNxl004	DLV	D	xl	descending
73608181183966175	648518346494041735	73185968718729719	R	21440	21235	5	fl	DNfl032	DNfl032	VLT		fl	descending
73185968718729719	648518346511779775	73185968718729719	L	21235	21235	5	fl	DNfl032	DNfl032	VLT		fl	descending
73608181183960802	648518346511555952	73185968718617326	R	17865	17522	4	fl	DNfl038	DNfl038	DMT		fl	descending
73185968718617326	648518346479292561	73185968718617326	L	17522	17522	4	fl	DNfl038	DNfl038	DMT		fl	descending
73537812439584250	648518346498291761	73185968718538084	R	22501	22394	5	fl	DNp56	DNfl011	none	P	fl	descending
73185968718538084	648518346494687114	73185968718538084	L	22394	22394	5	fl	DNp56	DNfl011	none	P	fl	descending
73537812506614571	648518346496789656	73185968718702446	R	27095	27095	5	fl	DNfl025	DNfl025	none		fl	descending
73185968718702446	648518346493989627	73185968718702446	L	27523	27095	5	fl	DNfl025	DNfl025	none		fl	descending
73537812439710923	648518346486434253	73185968718574996	R	27026	27014	5	fl	DNfl026	DNfl026	none		fl	descending
73185968718574996	648518346486414513	73185968718574996	L	27014	27014	5	fl	DNfl026	DNfl026	none		fl	descending
73467443426702730	648518346499774019	73467443426702730	R	19511	19511	5	fl	DNfl035	DNfl035	none		fl	descending
73326705938539196	648518346481256847	73467443426702730	L	24978	19511	5	fl	DNfl035	DNfl035	none		fl	descending
73608181250686556	648518346501642569	73185968718803933	R	16817	16817	5	fl	DNfl041	DNfl041	VLT		fl	descending
73185968718803933	648518346517833576	73185968718803933	L	17830	16817	5	fl	DNfl041	DNfl041	VLT		fl	descending
73537812506568120	648518346511003701	73185968718711537	R	24316	24316	5	fl	DNg47	DNfl004	VLT	G	fl	descending
73185968718711537	648518346497017752	73185968718711537	L	24892	24316	5	fl	DNg47	DNfl004	VLT	G	fl	descending
73256337462815533	648518346485794244	73537812439577328	L	31377	31377	5	xl	DNxl065	DNxl065	DMT		xl	descending
73537812439577328	648518346485911944	73537812439577328	R	33554	31377	5	xl	DNxl065	DNxl065	DMT		xl	descending
73537812439706357	648518346506853790	73256337462808406	R	13804	10912	5	xl	DNxl131	DNxl131	VLT		xn	descending
73256337462808406	648518346500990230	73256337462808406	L	10912	10912	5	xl	DNxl131	DNxl131	VLT		xl	descending
73537812372495119	648518346496233301	73537812372495119	R	153153	18092	5	xl	DNg63	DNxl033	MTD-I	G	xl	descending
73256337328877096	648518346481259407	73537812372495119	L	18092	18092	5	xl	DNg63	DNxl033	MTD-I	G	xl	descending
73608181183946087	648518346510978946	73185968718755645	R	14695	14695	4	xl	DNg19	DNxl007	VLT	G	xl	descending
73185968718755645	648518346495986493	73185968718755645	L	14716	14695	4	xl	DNg19	DNxl007	VLT	G	xl	descending
73256337395801932	648518346499234910	73256337395819525	L	14061	13892	5	xl	DNb08	DNxl027	DMT	B	xl	descending
73256337395819525	648518346500239285	73256337395819525	L	13892	13892	5	xl	DNb08	DNxl027	DMT	B	xl	descending
73537812372580922	648518346481751997	73256337395819525	R	14966	13892	5	xl	DNb08	DNxl027	DMT	B	xl	descending
73537812372588051	648518346500560819	73256337395819525	R	14680	13892	5	xl	DNb08	DNxl027	DMT	B	xl	descending
73326706005825313	648518346479324635	73467443628045108	L	24193	23404	4	fl	DNfl012	DNfl012	none		xn	descending
73326706005916066	648518346511819455	73467443628045108	L	24193	23404	4	fl	DNfl012	DNfl012	none		fl	descending
73467443628045108	648518346488401336	73467443628045108	R	23404	23404	4	fl	DNfl012	DNfl012	none		xn	descending
73326706072841352	648518346490522621	73326706072841352	L	27993	27993	4	xn	DNg60	DNxn060	none	G	it	descending
73537812372497514	648518346480280278	73326706072841352	R	31265	27993	4	xn	DNg60	DNxn060	none	G	xn	descending
73467443426858440	648518346487278739	73467443426858440	R	32317	31885	5	xn	DNxn073	DNxn073	none		xn	descending
73326706072891324	648518346490875000	73467443426858440	L	31885	31885	5	xn	DNxn073	DNxn073	none		xn	descending
73467443493978535	648518346478550868	73467443493978535	R	20104	19189	5	xn	DNxn153	DNxn153	MTD-I		xn	descending
73326706139693379	648518346524002309	73467443493978535	L	19189	19189	5	xn	DNxn153	DNxn153	MTD-I		xn	descending
73467443427043475	648518346493797774	73467443427043475	R	26713	26713	5	xn	DNxn143	DNxn143	MTD-III		xn	descending
73326706072745743	648518346499241822	73467443427043475	L	27516	26713	5	xn	DNxn143	DNxn143	MTD-III		xn	descending
73467443628343441	648518346493684593	73467443628343441	R	16814	15895	5	xn	DNg111	DNxn070	MTD-I	G	xn	descending
73256337395704667	648518346487846992	73467443628343441	L	15895	15895	5	xn	DNg111	DNxn070	MTD-I	G	xn	descending
73608180982594822	648518346499274075	73608180982594822	R	13900	12743	5	xl	DNg88	DNxl044	MTD-I	G	xl	descending
73115599840216019	648518346485793988	73608180982594822	L	12743	12743	5	xl	DNg88	DNxl044	MTD-I	G	xl	descending
73256337261672809	648518346501766250	73256337261672809	L	15356	15143	5	xl	DNxl097	DNxl097	MTD-I		xl	descending
73537812171212639	648518346509394819	73256337261672809	R	15143	15143	5	xl	DNxl097	DNxl097	MTD-I		xl	descending
73326706005815962	648518346490241884	73326706005815962	L	10995	10855	5	xl	DNg96	DNxl064	MTD-I	G	xl	descending
73467443426890583	648518346479175612	73326706005815962	R	10855	10855	5	xl	DNg96	DNxl064	MTD-I	G	xl	descending
73115599907139061	648518346509679817	73115599907139061	L	10476	10465	5	xl	DNg35	DNxl011	MTD-I	G	xl	descending
73608180982591841	648518346464845685	73115599907139061	R	10465	10465	5	xl	DNg35	DNxl011	MTD-I	G	xl	descending
73537812171207699	648518346515680330	73537812171207699	R	13092	12735	5	xl	DNxl111	DNxl111	MTD-I		xl	descending
73185968517402058	648518346487318931	73537812171207699	L	12735	12735	5	xl	DNxl111	DNxl111	MTD-I		xl	descending
73185968584505663	648518346475392384	73185968584505663	L	11541	11541	5	xl	DNxl122	DNxl122	MTD-I		xl	descending
73608181049468183	648518346489297260	73185968584505663	R	11772	11541	5	xl	DNxl122	DNxl122	MTD-I		xl	descending
73115599840124622	648518346500250805	73115599840124622	L	11440	11440	5	xl	DNxl124	DNxl124	MTD-I		xl	descending
73608180982415469	648518346459651076	73115599840124622	R	11616	11440	5	xl	DNxl124	DNxl124	MTD-I		xl	descending
73326706072841319	648518346481256591	73467443561053633	L	11311	11145	5	xl	DNa13	DNxl023	MTD-III	A	xl	descending
73467443561053633	648518346507242105	73467443561053633	R	11145	11145	5	xl	DNa13	DNxl023	MTD-III	A	xl	descending
73326706072903566	648518346494759562	73467443561053633	L	11164	10967	5	xl	DNa13	DNxl024	MTD-III	A	xl	descending
73537812305424805	648518346511102773	73467443561053633	R	10967	10967	5	xl	DNa13	DNxl024	MTD-III	A	xl	descending
73467443427107054	648518346501002381	73326706072804120	R	16541	16541	5	xl	DNxl092	DNxl092	MTD-III		xl	descending
73326706072804120	648518346476472438	73326706072804120	L	17031	16541	5	xl	DNxl092	DNxl092	MTD-III		xl	descending
73467443494130882	648518346488820970	73326706072901182	R	10751	10751	5	xl	DNa01	DNxl001	MTD-III	A	xl	descending
73326706072901182	648518346475464576	73326706072901182	L	10760	10751	5	xl	DNa01	DNxl001	MTD-III	A	xl	descending
73467443628281144	648518346484447235	73326706139858470	R	21916	20252	5	xl	DNp39	DNxl050	MDA	P	xl	descending
73326706139858470	648518346476808720	73326706139858470	L	20252	20252	5	xl	DNp39	DNxl050	MDA	P	xl	descending
73467443695395661	648518346475620480	73467443695395661	R					DNp37		DLV	P	xn	descending
73256337462868946	648518346477182224	73467443695395661	L					DNp37		DLV	P	xn	descending
73467443695351818	648518346492933916	73256337462908343	R	12955	12926	5	xl	DNp09	DNxl017	DLV	P	xl	descending
73256337462908343	648518346478473844	73256337462908343	L	12926	12926	5	xl	DNp09	DNxl017	DLV	P	xl	descending
73537812439654006	648518346494562805	73256337462613195	R	16822	16822	5	xn	DNxn157	DNxn157	VLT		xn	descending
73256337462613195	648518346486695373	73256337462613195	L	17798	16822	5	xn	DNxn157	DNxn157	VLT		xn	descending
73608181116706799	648518346466918382	73185968651714688	R	13660	13168	5	xl	DNg39	DNxl016	DMT	G	xl	descending
73185968651714688	648518346475217249	73185968651714688	L	13168	13168	5	xl	DNg39	DNxl016	DMT	G	xl	descending
73608181183765805	648518346472921956	73185968651711096	R	18107	17155	5	xl	DNa11	DNxl015	DMT	A	xl	descending
73185968651711096	648518346487385258	73185968651711096	L	17155	17155	5	xl	DNa11	DNxl015	DMT	A	xl	descending
73326706139901563	648518346475400628	73326706139840140	L	14523	13438	5	xn	MDN	DNxn049	MTD-I	P	xn	descending
73467443427254162	648518346481250703	73326706139840140	R	13809	13438	5	xn	MDN	DNxn050	MTD-I	P	xn	descending
73326706139840140	648518346474413506	73326706139840140	L	13438	13438	5	xn	MDN	DNxn049	MTD-I	P	xn	descending
73467443494121411	648518346501195096	73326706139840140	R	14419	13438	5	xn	MDN	DNxn050	MTD-I	P	xn	descending
73537812372580929	648518346499234142	73537812372580929	R	13466	12939	5	xl	DNxl022	DNxl022	DMT		xn	descending
73256337328657364	648518346486159017	73537812372580929	L	12939	12939	5	xl	DNxl022	DNxl022	DMT		xl	descending
73467443427137135	648518346484445699	73467443427137135	R	18568	16859	5	xl	DNxl021	DNxl021	MTD-III		xl	descending
73326706072966952	648518346494929059	73467443427137135	L	16859	16859	5	xl	DNxl021	DNxl021	MTD-III		xl	descending
73467443427288395	648518346490242652	73256337328846163	R	17751	16911	5	xl	DNxl056	DNxl056	MTD-I		xl	descending
73256337328846163	648518346494279144	73256337328846163	L	16911	16911	5	xl	DNxl056	DNxl056	MTD-I		xl	descending
73608180982361671	648518346494006263	73608180982361671	R	16648	16605	4	ml	DNml001	DNml001	VLT		xl	descending
73185968651625148	648518346523998981	73608180982361671	L	16605	16605	4	ml	DNml001	DNml001	VLT		xl	descending
73608181116570055	648518346484549277	73185968651678180	R	10562	10535	5	xl	DNxl014	DNxl014	DMT		xl	descending
73185968651678180	648518346487485931	73185968651678180	L	10535	10535	5	xl	DNxl014	DNxl014	DMT		xl	descending
73608181183854818	648518346495269199	73608181183854818	R	12934	12332	4	xl	DNg38	DNxl013	DMT	G	xl	descending
73185968718677067	648518346518601695	73608181183854818	L	12332	12332	4	xl	DNg38	DNxl013	DMT	G	xl	descending
73608181183896646	648518346511100981	NO MATCH	R	26744	26464	4	xl	DNg72	DNxl069	DMT	G	xl	descending
73185968718619560	648518346500297020	73608181183940073	L	25630	25630	5	xl	DNg72	DNxl039	DMT	G	xl	descending
73608181183940073	648518346491960620	73608181183940073	R	70285	25630	5	xl	DNg72	DNxl039	DMT	G	xl	descending
73608181116650668	648518346487278762	73608181116650668	R	24337	22430	5	xl	DNxl073	DNxl073	DMT		xl	descending
73185968651612853	648518346503852384	73608181116650668	L	22430	22430	5	xl	DNxl073	DNxl073	DMT		xl	descending
73608181116785543	648518346495184463	73608181116785543	R	28048	24959	4	xl	DNxl072	DNxl072	DMT		xl	descending
73115599907360680	648518346493685617	73608181116785543	L	24959	24959	4	xl	DNxl072	DNxl072	DMT		xl	descending
73537812506586284	648518346504326380	73537812506586284	R	17291	17291	5	xl	DNxl087	DNxl087	DLV		xl	descending
73185968718750857	648518346491547921	73537812506586284	L	17396	17291	5	xl	DNxl087	DNxl087	DLV		xl	descending
73608181183824585	648518346486437581	73608181183824585	R	12863	12843	5	xl	DNg37	DNxl012	DMT	G	xl	descending
73185968718574969	648518346479771877	73608181183824585	L	12843	12843	5	xl	DNg37	DNxl012	DMT	G	xl	descending
73608181183859390	648518346482983102	73608181183859390	R	14935	13734	5	xl	DNg90	DNxl045	DMT	G	xl	descending
73185968651699954	648518346507377529	73608181183859390	L	13734	13734	5	xl	DNg90	DNxl045	DMT	G	xl	descending
73608181183909682	648518346481607101	73608181183909682	R	10648	10648	3	xl	DNxl133	DNxl133	DMT		xl	descending
73185968718436166	648518346497095596	73608181183909682	L	10896	10648	3	xl	DNxl133	DNxl133	DMT		xl	descending
73537812506818915	648518346493247516	73537812506818915	R	10101	10101	5	xn	DNg15	DNxn015	DMT	G	xn	descending
73256337530148310	648518346478483028	73537812506818915	L	10121	10101	5	xn	DNg15	DNxn015	DMT	G	xn	descending
73608181183909692	648518346481293455	73185968718664952	R	10315	10307	5	xn	DNb05	DNxn009	DMT	B	xn	descending
73185968718664952	648518346481789343	73185968718664952	L	10307	10307	5	xn	DNb05	DNxn009	DMT	B	xn	descending
73608181183760297	648518346486480636	73185968651553852	R	11349	11276	5	xl	DNb06	DNxl003	DMT	B	xl	descending
73185968651553852	648518346472251186	73185968651553852	L	11276	11276	5	xl	DNb06	DNxl003	DMT	B	xl	descending
73608181116717141	648518346489917211	73185968651731078	R	21638	21124	5	xl	DNxl075	DNxl075	DMT		xl	descending
73185968651731078	648518346531192602	73185968651731078	L	163639	21124	5	xl	DNxl075	DNxl075	DMT		xl	descending
73608181116866130	648518346484049959	73185968651731078	R	22416	21124	5	xl	DNxl075	DNxl075	DMT		xl	descending
73185968651689984	648518346478552916	73185968651731078	L	21124	21124	5	xl	DNxl075	DNxl075	DMT		xl	descending
73537812439557771	648518346489263705	73185968718549300	R	21380	20029	4	xl	DNxl082	DNxl082	DMT		xl	descending
73185968718549300	648518346509044090	73185968718549300	L	20029	20029	4	xl	DNxl082	DNxl082	DMT		xn	descending
73608181183786669	648518346475212897	73185968651532267	R	12779	12640	5	xl	DNxl113	DNxl113	DMT		xl	descending
73185968651532267	648518346515586378	73185968651532267	L	12640	12640	5	xl	DNxl113	DNxl113	DMT		xl	descending
73185968651651964	648518346495635856	73608181183778529	L	18252	18252	5	xl	DNxl085	DNxl085	DMT		xl	descending
73608181183778529	648518346490293002	73608181183778529	R	20538	18252	5	xl	DNxl085	DNxl085	DMT		xl	descending
73608181049652350	648518346493854265	73115599907383116	R	11264	11264	4	xl	DNg75	DNxl042	DLT	G	xl	descending
73115599907383116	648518346491468218	73115599907383116	L	11354	11264	4	xl	DNg75	DNxl042	DLT	G	xl	descending
73608180915126897	648518346491338182	NO MATCH	R	10255	10138	5	xl	DNg16	DNxl006	MTD-I	G	xl	descending
73537812506438132	648518346494660274	73185968718607709	R	11102	11102	5	xl	DNxl127	DNxl127	VLT		xl	descending
73185968718607709	648518346514244039	73185968718607709	L	11220	11102	5	xl	DNxl127	DNxl127	VLT		xl	descending
73678549927838198	648518346477780949	73115599907471834	R	11019	11019	5	xl	DNxl129	DNxl129	DLT		xl	descending
73115599907471834	648518346480180539	73115599907471834	L	11270	11019	5	xl	DNxl129	DNxl129	DLT		xl	descending
73608181049718362	648518346494357243	73115599907537415	R	10339	10093	5	xl	DNg100	DNxl058	DLT	G	xl	descending
73115599907537415	648518346459693060	73115599907537415	L	10093	10093	5	xl	DNg100	DNxl058	DLT	G	xl	descending
73678549927792879	648518346474363330	73115599907481731	R	10103	10103	5	xl	DNg74	DNxl041	DLT	G	xl	descending
73115599907481731	648518346478690132	73115599907481731	L	10107	10103	5	xl	DNg74	DNxl041	DLT	G	xl	descending
73678549860925136	648518346492503167	73115599974407945	R	11120	10279	5	xl	DNxl049	DNxl049	DLT		xl	descending
73115599974407945	648518346476980936	73115599974407945	L	10279	10279	5	xl	DNxl049	DNxl049	DLT		xl	descending
73537812439667613	648518346493762929	73256337462853543	R	13238	12898	5	xl	DNd05	DNxl026	DLV	D	xl	descending
73256337462853543	648518346483594927	73256337462853543	L	12898	12898	5	xl	DNd05	DNxl026	DLV	D	xl	descending
73537812439649407	648518346491437374	73256337395907910	R	18076	15650	5	xl	DNxl095	DNxl095	VLT		xl	descending
73256337395907910	648518346515458042	73256337395907910	L	15650	15650	5	xl	DNxl095	DNxl095	VLT		xl	descending
73608180982469043	648518346480829274	73115599840322788	R	20847	20082	5	xl	DNxl081	DNxl081	DMT		xl	descending
73115599840322788	648518346483496623	73115599840322788	L	20082	20082	5	xl	DNxl081	DNxl081	DMT		xl	descending
73678549860564381	648518346506426914	73115599974473266	R	11070	10656	5	xl	DNg97	DNxl054	DLT	G	xl	descending
73115599974473266	648518346504806022	73115599974473266	L	10656	10656	5	xl	DNg97	DNxl054	DLT	G	xl	descending
73678549793667706	648518346499578693	73115599907427780	R	15844	14947	5	xl	DNg109	DNxl057	DLT	G	xl	descending
73115599907427780	648518346502333510	73115599907427780	L	14947	14947	5	xl	DNg109	DNxl057	DLT	G	xn	descending
73537812439627517	648518346491241080	73185968718596868	R	14910	14910	4	xl	DNxl098	DNxl098	VLT		xl	descending
73185968718596868	648518346496366421	73185968718596868	L	15117	14910	4	xl	DNxl098	DNxl098	VLT		xl	descending
73185968718662405	648518346515103047	73185968718662405	L	24267	24125	5	xl	DNg107	DNxl047	VLT	G	xl	descending
73467443628529073	648518346495991820	73185968718662405	R	24125	24125	4	xl	DNg107	DNxl047	VLT	G	xl	descending
73608181250588760	648518346500559795	73608181250588760	R	13776	13776	4	xl	DNxl100	DNxl100	VLT		xl	descending
73185968718793156	648518346501686634	73608181250588760	L	14330	13776	4	xl	DNxl100	DNxl100	VLT		xl	descending
73537812506555080	648518346496730084	73537812506555080	R	13834	13834	4	xl	DNg44	DNxl029	VLT	G	xl	descending
73185968718790856	648518346479273426	73537812506555080	L	13845	13834	4	xl	DNg44	DNxl029	VLT	G	xn	descending
73608181183969878	648518346487523563	73608181183969878	R	18099	17806	4	xl	DNg64	DNxl034	VLT	G	xl	descending
73185968718774286	648518346480200507	73608181183969878	L	17806	17806	4	xl	DNg64	DNxl034	VLT	G	xl	descending
73537812506438065	648518346494275304	73537812506438065	R	21270	20825	4	xl	DNxl078	DNxl078	VLT		xl	descending
73185968718677025	648518346491530664	73537812506438065	L	20825	20825	4	xl	DNxl078	DNxl078	VLT		xl	descending
73608181250693876	648518346493893623	73608181250693876	R	13161	13161	5	xl	DNxl104	DNxl104	VLT		xl	descending
73185968718748448	648518346476800272	73608181250693876	L	13262	13161	5	xl	DNxl104	DNxl104	VLT		xl	descending
73185968718674546	648518346497743463	73185968718674546	L	11048	10909	5	xl	DNg13	DNxl005	VLT	G	xl	descending
73537812439665293	648518346518219094	73185968718674546	R	10909	10909	4	xl	DNg13	DNxl005	VLT	G	xl	descending
73185968718676982	648518346492544187	73185968718676982	L	11263	11257	5	xl	DNg31	DNxl009	VLT	G	xl	descending
73537812439742273	648518346509889850	73185968718676982	R	11257	11257	4	xl	DNg31	DNxl009	VLT	G	xl	descending
73537812439742163	648518346514079966	NO MATCH	R					DNxl998		VLT		xl	descending
73537812439667592	648518346502749427	73537812439667592	R	20600	20600	4	xl	DNg65	DNxl035	VLT	G	xl	descending
73185968718720470	648518346494022155	73537812439667592	L	24107	20600	4	xl	DNg65	DNxl035	VLT	G	xl	descending
73185968718779104	648518346477411086	73185968718779104	L	19045	16683	5	xl	DNxl091	DNxl091	VLT		xl	descending
73608181183919121	648518346499234398	73185968718779104	R	16683	16683	4	xl	DNxl091	DNxl091	VLT		xl	descending
73608181183963363	648518346484522573	73185968785846762	R	12172	12172	5	xl	DNxl116	DNxl116	VLT		xl	descending
73185968785846762	648518346487768555	73185968785846762	L	12455	12172	5	xl	DNxl116	DNxl116	VLT		xl	descending
73608181250699895	648518346488494520	73185968718757843	R	17710	17474	5	xl	DNxl086	DNxl086	VLT		xl	descending
73185968718757843	648518346490767789	73185968718757843	L	17474	17474	5	xl	DNxl086	DNxl086	VLT		xl	descending
73185968718764899	648518346494224616	73185968718764899	L	31531	31531	3	fl	DNfl018	DNfl018	VLT		fl	descending
73608181184064920	648518346486077320	73185968718764899	R	33545	31531	3	fl	DNfl018	DNfl018	VLT		fl	descending
73537812439683987	648518346482693094	73185968718667353	R	18305	16803	5	xl	DNxl090	DNxl090	VLT		xl	descending
73185968718667353	648518346486044356	73185968718667353	L	16803	16803	5	xl	DNxl090	DNxl090	VLT		xl	descending
73537812439715807	648518346493062208	73185968718676998	R	12439	11975	5	xl	DNxl117	DNxl117	VLT		fl	descending
73185968718676998	648518346496838296	73185968718676998	L	11975	11975	5	xl	DNxl117	DNxl117	VLT		fl	descending
73608180915188092	648518346496199543	73185968584394041	R	13801	13268	5	xl	DNg69	DNxl037	MTD-I	G	xl	descending
73185968584394041	648518346479825046	73185968584394041	L	13268	13268	5	xl	DNg69	DNxl037	MTD-I	G	xl	descending
73537812171239772	648518346480747488	73185968517198033	R	12915	12915	5	xl	DNxl108	DNxl108	MTD-I		xl	descending
73185968517198033	648518346474348738	73185968517198033	L	12969	12915	5	xl	DNxl108	DNxl108	MTD-I		xl	descending
73608181183875119	648518346466654318	73608181183875119	R	15131	15074	5	xl	DNg95	DNxl059	DMT	G	xl	descending
73115599840252425	648518346486490337	73608181183875119	L	15074	15074	5	xl	DNg95	DNxl059	DMT	G	xl	descending
73185968651649621	648518346494061088	NO MATCH	L					DNfl995		none		fl	descending
73115599974506518	648518346515876346	NO MATCH	L					DNxn977		none		xn	descending
73185968584412099	648518346486707377	73185968584412099	L	11961	11254	5	xl	DNxl126	DNxl126	DMT		xn	descending
73608181116772925	648518346497815030	73185968584412099	R	11254	11254	5	xl	DNxl126	DNxl126	DMT		xl	descending
73608181183956211	648518346479639488	73608181183956211	R	10491	10410	5	xn	DNd03	DNxn012	DLT	D	xn	descending
73115599907346763	648518346475212088	73608181183956211	L	10410	10410	5	xn	DNd03	DNxn012	DLT	D	xn	descending
73115599974373048	648518346502401363	73115599974373048	L	10086	10086	5	xl	DNg105	DNxl055	DLT	G	xl	descending
73678549927854523	648518346494011761	73115599974373048	R	10095	10086	5	xl	DNg105	DNxl055	DLT	G	xl	descending
73115599974415044	648518346503742369	73115599974415044	L	10291	10291	5	xl	DNxl134	DNxl134	DLT		xl	descending
73608181183778509	648518346484402691	73115599974415044	R	10623	10291	5	xl	DNxl134	DNxl134	DLT		xl	descending
73115599974379051	648518346499877587	73115599974379051	L	10420	10399	5	xl	DNg93	DNxl046	DLT	G	xl	descending
73608181116785725	648518346484466691	73115599974379051	R	10399	10399	5	xl	DNg93	DNxl046	DLT	G	xl	descending
73115599907443241	648518346520017233	73115599907443241	L	10058	10058	5	xl	DNg108	DNxl048	DLT	G	xl	descending
73608181116796423	648518346493881079	73115599907443241	R	10240	10058	5	xl	DNg108	DNxl048	DLT	G	xl	descending
73115599907475836	648518346514032921	73115599907475836	L	10532	10466	5	xl	DNg74	DNxl040	DLT	G	xl	descending
73608181116711916	648518346494080626	73115599907475836	R	10466	10466	5	xl	DNg74	DNxl040	DLT	G	xl	descending
73185968718599701	648518346496855192	73678549927758778	L	10941	10941	5	xl	DNxl130	DNxl130	DLT		xl	descending
73678549927758778	648518346474535874	73678549927758778	R	11306	10941	5	xl	DNxl130	DNxl130	DLT		xl	descending
73115599974436596	648518346494091771	73678549927863104	L	10097	10097	5	xl	DNxl080	DNxl080	DLT		xl	descending
73678549927863104	648518346489293509	73678549927863104	R	10117	10097	5	xl	DNxl080	DNxl080	DLT		xl	descending
73608181116642386	648518346479748581	73115599907436498	R	16926	11824	5	hl	DNg14	DNhl001	DLT	G	hl	descending
73115599907436498	648518346475217505	73115599907436498	L	11824	11824	5	hl	DNg14	DNhl001	DLT	G	hl	descending
73678549927760049	648518346500247356	73115599907471803	R	14786	14042	5	xn	DNg50	DNxn054	DLT	G	xn	descending
73115599907471803	648518346492991152	73115599907471803	L	14042	14042	5	xn	DNg50	DNxn054	DLT	G	xn	descending
73608181183891078	648518346483510959	73115599907365880	R	11856	11856	5	xl	DNxl119	DNxl119	DLT		xl	descending
73115599907365880	648518346459681796	73115599907365880	L	12025	11856	5	xl	DNxl119	DNxl119	DLT		xl	descending
73608181183733561	648518346484096807	73115599907401254	R	16290	14836	5	xl	DNxl099	DNxl099	DLT		xl	descending
73115599907401254	648518346480214075	73115599907401254	L	14836	14836	5	xl	DNxl099	DNxl099	DLT		xl	descending
73608181183946126	648518346489369964	73115599974236678	R		25688	4	ut	DNut062	DNut062	DLT		ut	descending
73115599974236678	648518346489919515	73115599974236678	L	25688	25688	4	ut	DNut062	DNut062	DLT		ut	descending
73678549927826924	648518346489888283	73115599974445613	R	23448	20535	5	xn	DNxn147	DNxn147	DLT		xn	descending
73115599974445613	648518346485765060	73115599974445613	L	20535	20535	5	xn	DNxn147	DNxn147	DLT		xn	descending
73678549793714525	648518346492679342	NO MATCH	R					DNfl994		DLT		fl	descending
73608181183872236	648518346521466617	73185968718434553	R	20678	20678	4	xl	DNxl079	DNxl079	DLT		xn	descending
73185968718434553	648518346489632460	73185968718434553	L	23585	20678	4	xl	DNxl079	DNxl079	DLT		xl	descending
73678549927686382	648518346499635596	73115599974453205	R					DNfl998		none		fl	descending
73115599974453205	648518346484042791	73115599974453205	L					DNfl998		none		fl	descending
73608180982215665	648518346490080092	73185968584405202	R	32504	32504	4	fl	DNfl017	DNfl017	none		fl	descending
73185968584405202	648518346493900601	73185968584405202	L	34737	32504	4	fl	DNfl017	DNfl017	DLT		fl	descending
73608181183850109	648518346498878785	73185968718434117	R	19266	16393	5	fl	DNfl042	DNfl042	none		fl	descending
73185968718434117	648518346489960401	73185968718434117	L	16393	16393	5	fl	DNfl042	DNfl042	none		fl	descending
73608181183937834	648518346485981026	73115599974234694	R	25018	25018	5	fl	DNg61	DNfl007	DLT	G	fl	descending
73115599974234694	648518346493673870	73115599974234694	L		25018	5	fl	DNg61	DNfl007	DLT	G	fl	descending
73608181250711508	648518346511533424	73185968718734333	R	19821	18614	5	xl	DNg54	DNxl032	VLT	G	fl	descending
73185968718734333	648518346494504936	73185968718734333	L	18614	18614	4	xl	DNg54	DNxl032	VLT	G	fl	descending
73608181116599063	648518346479346642	73608181116599063	R	13387	13257	5	xl	DNxl103	DNxl103	none		xl	descending
73115599907413069	648518346514220231	73608181116599063	L	13257	13257	5	xl	DNxl103	DNxl103	none		fl	descending
73537812439309144	648518346483131556	73608181116780144	R	20978	20978	5	xl	DNxl077	DNxl077	DMT		xl	descending
73185968651544153	648518346495494818	73608181116780144	L	26296	20978	5	xl	DNxl077	DNxl077	DMT		xl	descending
73608181116780144	648518346499272795	73608181116780144	R	21696	20978	5	xl	DNxl077	DNxl077	DMT		xl	descending
73185968651645091	648518346477810925	73608181116780144	L	22586	20978	5	xl	DNxl077	DNxl077	DMT		xl	descending
73608181183673294	648518346495579723	73115599907520635	R	28176	26926	5	fl	DNg52	DNfl006	DLT	G	fl	descending
73115599907520635	648518346480086950	73115599907520635	L	26926	26926	5	fl	DNg52	DNfl006	DLT	G	fl	descending
73608181183699138	648518346517246506	73185968651684841	R	26574	26159	5	xl	DNg52	DNxl031	DLT	G	xn	descending
73185968651684841	648518346510978178	73185968651684841	L	26159	26159	5	xl	DNg52	DNxl031	DLT	G	xl	descending
73678549793688468	648518346478714320	73115599974358132	R	39216	36718	5	fl	DNfl016	DNfl016	DLT		fl	descending
73115599974358132	648518346490518013	73115599974358132	L	36718	36718	5	fl	DNfl016	DNfl016	DLT		xl	descending
73185968651651937	648518346493685361	NO MATCH	L					DNfl993		DLT		fl	descending
73678549793595522	648518346501133656	73115599907499367	R	25924	25924	4	xl	DNxl070	DNxl070	DLT		xl	descending
73115599907499367	648518346489881883	73115599907499367	L	27350	25924	4	xl	DNxl070	DNxl070	DLT		xl	descending
73537812171039844	648518346494767026	73537812171039844	R	13750	13750	3	ad	DNad005	DNad005	MTD-II		ad	descending
73185968584605790	648518346486528205	73537812171039844	L	17376	13750	3	ad	DNad005	DNad005	MTD-II		ad	descending
73678549793580568	648518346478571604	73185968584438272	R	14007	13848	4	ad	DNad004	DNad004	DLT		ad	descending
73185968584438272	648518346486104162	73185968584438272	L	13848	13848	4	ad	DNad004	DNad004	DLT		xn	descending
73115599907307380	648518346485812420	73678549793679336	L	176792	13365	4	ad	DNad006	DNad006	DLT		ad	descending
73678549793679336	648518346496566018	73678549793679336	R	13365	13365	4	ad	DNad006	DNad006	DLT		ad	descending
73678549793575092	648518346499568197	73115599907406100	R					DNxn991		DLT		xn	descending
73115599907406100	648518346488631793	73115599907406100	L					DNxn991		DLT		xn	descending
73678549726414894	648518346485806532	73115599907314206	R					DNxn990		DLT		xn	descending
73115599907314206	648518346492394425	73115599907314206	L					DNxn990		DLT		xn	descending
73678549793590195	648518346495990845	NO MATCH	R					DNxn976		DLT		xn	descending
73678549793595534	648518346515107143	NO MATCH	R					DNxn972		DLT		xn	descending
73678549793417913	648518346507275129	73115599907302515	R	16350	16350	4	xn	DNg26	DNxn021	DLT	G	ut	descending
73115599907302515	648518346493903115	73115599907302515	L	16476	16350	4	xn	DNg26	DNxn021	DLT	G	ut	descending
73678549793558270	648518346509714214	73678549793558270	R	18113	16760	4	xn	DNg26	DNxn020	DLT	G	xn	descending
73115599907309659	648518346502749171	73678549793558270	L	16760	16760	4	xn	DNg26	DNxn020	DLT	G	ut	descending
73608180982348376	648518346531195674	73608180982348376	R	16554	15026	4	xn	DNc02	DNxn011	DLT	C	xn	descending
73115599907330380	648518346481974973	73608180982348376	L	15026	15026	4	xn	DNc02	DNxn011	DLT	C	xn	descending
73115599840222879	648518346489954266	73115599840222879	L	14677	13916	4	xn	DNc01	DNxn010	DLT	C	xl	descending
73678549793538653	648518346490870136	73115599840222879	R	13916	13916	4	xn	DNc01	DNxn010	DLT	C	xl	descending
73608181049544407	648518346459653892	73115599840278988	R	14026	13496	5	ut	DNut059	DNut059	none		ut	descending
73115599840278988	648518346483503765	73115599840278988	L	13496	13496	5	ut	DNut059	DNut059	none		ut	descending
73608181049714360	648518346513738009	73185968651465951	R	30180	30180	5	ut	DNut039	DNut039	DMT		ut	descending
73185968651465951	648518346503852640	73185968651465951	L	32493	30180	5	ut	DNut039	DNut039	ITD		xn	descending
73608181049377494	648518346514233387	73185968651494548	R	12291	12064	5	ut	DNp33	DNut029	ITD	P	ut	descending
73185968651494548	648518346512484766	73185968651494548	L	12064	12064	5	ut	DNp33	DNut029	ITD	P	ut	descending
73608181183933265	648518346474636738	73608181183933265	R	14638	14638	5	ut	DNg32	DNut018	DLT	G	ut	descending
73185968718617271	648518346500502963	73608181183933265	L	14820	14638	5	ut	DNg32	DNut018	DLT	G	ut	descending
73608181049516861	648518346479175868	73185968584350030	R	15344	14931	4	xn	DNa06	DNxn001	ITD	A	xn	descending
73185968584350030	648518346493903392	73185968584350030	L	14931	14931	4	xn	DNa06	DNxn001	ITD	A	xn	descending
73608180982517232	648518346493619960	73185968584486070	R	10323	10323	5	ut	DNp15	DNut022	ITD	P	ut	descending
73185968584486070	648518346477884653	73185968584486070	L	10829	10323	5	ut	DNp15	DNut022	ITD	P	ut	descending
73608181049575046	648518346476796688	73185968584536582	R	18518	17794	4	ut	DNg41	DNut020	ITD	G	ut	descending
73185968584536582	648518346492392889	73185968584536582	L	17794	17794	4	ut	DNg41	DNut020	ITD	G	ht	descending
73608180982162606	648518346492614075	73608180982162606	R	10118	10118	5	xl	DNa02	DNxl002	ITD	A	xl	descending
73185968584372728	648518346478550356	73608180982162606	L	10126	10118	5	xl	DNa02	DNxl002	ITD	A	xl	descending
73608180915222520	648518346494375223	73608180915222520	R	15718	13837	5	xn	DNxn150	DNxn150	ITD		xn	descending
73115599840236099	648518346493916171	73608180915222520	L	13837	13837	5	xn	DNxn150	DNxn150	ITD		xn	descending
73537812238228320	648518346484049447	73537812238228320	R	11187	10987	5	ut	DNa16	DNut055	ITD	A	ut	descending
73185968517354146	648518346475377844	73537812238228320	L	10987	10987	5	ut	DNa16	DNut055	ITD	A	ut	descending
73608180982466520	648518346488644445	NO MATCH	R					DNnt998		none		nt	descending
73397075018336332	648518346492780974	73397074951380799	R	23955	17268	5	xl	DNxl088	DNxl088	VTV		xl	descending
73397074951380799	648518346514380487	73397074951380799	L	17268	17268	5	xl	DNxl088	DNxl088	VTV		xl	descending
73537812305532934	648518346496525826	NO MATCH	R					DNxn975		ITD		xn	descending
73185968584398578	648518346483006950	NO MATCH	L					DNxn974		none		xn	descending
73185968651522987	648518346480994394	NO MATCH	L					DNnt997		none		nt	descending
73256337462791939	648518346497189528	NO MATCH	L	16942	16420	4	xl	DNxl093	DNxl093	VLT		xl	descending
73326706207108833	648518346510048550	NO MATCH	L					DNxn973		none		xn	descending

## Sheet: MANC_DNs
bodyid	group	type	systematic_type	root_side	long_tract	predicted_nt	predicted_nt_prob	neuropil	synonyms	type_with_new	soma_type	FANC_svID	FANC_match	FANC_group	confidence_fanc_match_1_5
15424	15424	oviDN	DNad001	RHS	MDA	ACH	0.943492	ad		oviDN	P
15827	15424	oviDN	DNad001	LHS	MDA	ACH	0.968009	ad		oviDN	P
13020	12574	DNg66	DNad002	RHS	MDA	unk	0.570516	ad		DNg66	G	73397074951087586	648518346501190029	73397074884148993	5
12574	12574	DNg66	DNad002	LHS	MDA	unk	0.564406	ad		DNg66	G	73397074884148993	648518346517737576	73397074884148993	5
27771	14171	DNp58	DNad003	LHS	CVL	ACH	0.826446	ad		DNp58	P	73256337597035797	648518346497163416	NO MATCH	5
14171	14171	DNp58	DNad003	RHS	CVL	ACH	0.736132	ad		DNp58	P
13848	13848	DNad004	DNad004	LHS	DLT	ACH	0.891621	ad	mute (candidate)	DNad004		73185968584438272	648518346486104162	73185968584438272	4
14007	13848	DNad004	DNad004	RHS	DLT	ACH	0.886341	ad	mute (candidate)	DNad004		73678549793580568	648518346478571604	73185968584438272	4
13750	13750	DNad005	DNad005	RHS	MTD-II	unk	0.507754	ad		DNad005		73537812171039844	648518346494767026	73537812171039844	3
17376	13750	DNad005	DNad005	LHS	MTD-II	unk	0.522523	ad		DNad005		73185968584605790	648518346486528205	73537812171039844	3
13365	13365	DNad006	DNad006	RHS	DLT	ACH	0.856926	ad	mute (candidate)	DNad006		73678549793679336	648518346496566018	73678549793679336	4
176792	13365	DNad006	DNad006	LHS	DLT	ACH	0.844643	ad	mute (candidate)	DNad006		73115599907307380	648518346485812420	73678549793679336	4
31361	31361	DNg12	DNfl001	LHS	none	ACH	0.954418	fl		DNg12	G	73115599907425267	648518346486102626	73608181116562433	5
40338	31361	DNg12	DNfl001	RHS	none	ACH	0.910824	fl		DNg12	G	73608181116584515	648518346485905032	73608181116562433	5
34253	31361	DNg12	DNfl001	LHS	none	ACH	0.966566	fl		DNg12	G	73185968584445409	648518346500962838	73608181116562433	5
35473	31361	DNg12	DNfl001	LHS	none	ACH	0.934766	fl		DNg12	G	73185968584396355	648518346479702678	73608181116562433	5
32424	31361	DNg12	DNfl001	RHS	none	ACH	0.951009	fl		DNg12	G	73608181116562433	648518346479925414	73608181116562433	5
38587	31361	DNg12	DNfl001	RHS	none	ACH	0.974319	fl		DNg12	G	73608181116562433	648518346479925414	73608181116562433	5
35413	31361	DNg12	DNfl001	RHS	none	ACH	0.921238	fl		DNg12	G	73608181116725117	648518346488565085	73608181116562433	5
31742	30919	DNg12	DNfl002	RHS	none	ACH	0.968062	fl		DNg12	G	73608180982514381	648518346487666455	73608180982420610	5
31078	30919	DNg12	DNfl002	LHS	none	ACH	0.961086	fl		DNg12	G	73185968584377164	648518346487779095	73608180982420610	5
31635	30919	DNg12	DNfl002	LHS	none	ACH	0.930143	fl		DNg12	G	73185968584440543	648518346465848880	73608180982420610	5
32742	30919	DNg12	DNfl002	LHS	none	ACH	0.93954	fl		DNg12	G	73115599907323086	648518346493683704	73608180982420610	5
32815	30919	DNg12	DNfl002	LHS	none	ACH	0.943722	fl		DNg12	G	73185968584394054	648518346511861104	73608180982420610	5
30919	30919	DNg12	DNfl002	RHS	none	ACH	0.949399	fl		DNg12	G	73608180982423120	648518346479189202	73608180982420610	5
31613	30919	DNg12	DNfl002	RHS	none	ACH	0.977413	fl		DNg12	G	73608180982530882	648518346479913126	73608180982420610	5
34862	30919	DNg12	DNfl002	RHS	none	ACH	0.98632	fl		DNg12	G	73608180982420610	648518346494092402	73608180982420610	5
28478	22870	DNg12	DNfl003	LHS	none	ACH	0.814198	fl		DNg12	G	73115599907355188	648518346480280790	73608181116535648	5
30346	22870	DNg12	DNfl003	RHS	none	ACH	0.786783	fl		DNg12	G	73608181049701487	648518346480656352	73608181116535648	5
24858	22870	DNg12	DNfl003	LHS	none	ACH	0.77315	fl		DNg12	G	73185968584412066	648518346494068256	73608181116535648	5
30271	22870	DNg12	DNfl003	LHS	none	ACH	0.829685	fl		DNg12	G	73115599907352308	648518346493969399	73608181116535648	5
30999	22870	DNg12	DNfl003	LHS	none	ACH	0.789969	fl		DNg12	G	73185968584416637	648518346475406260	73608181116535648	5
22870	22870	DNg12	DNfl003	RHS	none	ACH	0.880828	fl		DNg12	G	73608181116535648	648518346489902033	73608181116535648	5
26725	22870	DNg12	DNfl003	RHS	none	unk	0.682713	fl		DNg12	G	73608180982589018	648518346502195014	73608181116535648	5
27728	22870	DNg12	DNfl003	RHS	none	ACH	0.848674	fl		DNg12	G	73608181049757911	648518346491433233	73608181116535648	5
29120	22870	DNg12	DNfl003	RHS	none	ACH	0.827671	fl		DNg12	G	73608180982484813	648518346495872780	73608181116535648	5
29706	22870	DNg12	DNfl003	RHS	none	ACH	0.888186	fl		DNg12	G	73608181049735475	648518346481119887	73608181116535648	5
31123	22870	DNg12	DNfl003	RHS	none	ACH	0.789064	fl		DNg12	G	73608181049722822	648518346504614278	73608181116535648	5
34382	22870	DNg12	DNfl003	RHS	none	ACH	0.829376	fl		DNg12	G	73608181116719801	648518346499263975	73608181116535648	5
22875	22870	DNg12	DNfl003	LHS	none	ACH	0.911438	fl		DNg12	G	73115599907341698	648518346479194812	73608181116535648	5
33586	22870	DNg12	DNfl003	LHS	none	ACH	0.817936	fl		DNg12	G	73115599907371036	648518346466652526	73608181116535648	5
32667	22870	DNg12	DNfl003	LHS	none	ACH	0.890634	fl		DNg12	G	73115599907434252	648518346490292490	73608181116535648	5
24892	24316	DNg47	DNfl004	LHS	VLT	ACH	0.985193	fl		DNg47	G	73185968718711537	648518346497017752	73185968718711537	5
24316	24316	DNg47	DNfl004	RHS	VLT	ACH	0.979211	fl		DNg47	G	73537812506568120	648518346511003701	73185968718711537	5
14867	14867	DNg48	DNfl005	LHS	none	ACH	0.972094	fl		DNg48	G	73185968718485449	648518346495951933	73185968718485449	5
15280	14867	DNg48	DNfl005	RHS	none	ACH	0.968897	fl		DNg48	G	73608181183952253	648518346481419663	73185968718485449	5
26926	26926	DNg52	DNfl006	LHS	DLT	GABA	0.782649	fl		DNg52	G	73115599907520635	648518346480086950	73115599907520635	5
28176	26926	DNg52	DNfl006	RHS	DLT	unk	0.642978	fl		DNg52	G	73608181183673294	648518346495579723	73115599907520635	5
25018	25018	DNg61	DNfl007	RHS	DLT	GABA	0.861403	fl	sink	DNg61	G	73608181183937834	648518346485981026	73115599974234694	5
24753	24753	DNg62	DNfl008	LHS	none	ACH	0.935546	fl		DNg62	G	73185968718584090	648518346494476087	73185968718584090	5
152849	24753	DNg62	DNfl008	RHS	none	ACH	0.875944	fl		DNg62	G	73537812439674789	648518346491675759	73185968718584090	5
154601	39724	DNg83	DNfl009	LHS	VTV	GABA	0.743824	fl		DNg83	G	73467443829667849	648518346471661467	73256337597102622	3
39724	39724	DNg83	DNfl009	RHS	VTV	GABA	0.755413	fl		DNg83	G	73256337597102622	648518346486169001	73256337597102622	3
26448	26448	DNg85	DNfl010	RHS	VTV	ACH	0.97666	fl		DNg85	G	73397075085376947	648518346497179564	73326706341252916	4
26603	26448	DNg85	DNfl010	LHS	VTV	ACH	0.979133	fl		DNg85	G	73326706341252916	648518346506729250	73326706341252916	4
22501	22394	DNp56	DNfl011	RHS	none	ACH	0.97774	fl		DNp56	P	73537812439584250	648518346498291761	73185968718538084	5
22394	22394	DNp56	DNfl011	LHS	none	ACH	0.978341	fl		DNp56	P	73185968718538084	648518346494687114	73185968718538084	5
24193	23404	DNfl012	DNfl012	LHS	none	GLUT	0.973293	fl		DNfl012		73326706005825313	648518346479324635	73467443628045108	4
23404	23404	DNfl012	DNfl012	RHS	none	GLUT	0.983248	fl		DNfl012		73467443628045108	648518346488401336	73467443628045108	4
33987	33987	DNfl013	DNfl013	LHS	VTV	ACH	0.809419	fl	LN-DN1	DNfl013	X	73256337597080171	648518346465192565	73467443829687986	4
41739	33987	DNfl013	DNfl013	RHS	VTV	ACH	0.818699	fl	LN-DN1	DNfl013	X	73467443829687986	648518346479705588	73467443829687986	4
156265	40420	DNfl014	DNfl014	LHS	none	ACH	0.944321	fl		DNfl014
40420	40420	DNfl014	DNfl014	RHS	none	ACH	0.962072	fl		DNfl014
16369	16369	DNfl015	DNfl015	LHS	none	ACH	0.901588	fl		DNfl015		73115599907425287	648518346518919391	73115599907425287	5
16562	16369	DNfl015	DNfl015	RHS	none	ACH	0.887994	fl		DNfl015		73608180982163403	648518346493834016	73115599907425287	5
45911	36718	DNfl016	DNfl016	LHS	DLT	GABA	0.724975	fl		DNfl016		73115599974358132	648518346490518013	73115599974358132	5
39216	36718	DNfl016	DNfl016	RHS	DLT	unk	0.576372	fl		DNfl016		73678549793688468	648518346478714320	73115599974358132	5
192220	36718	DNfl016	DNfl016	RHS	DLT	unk	0.566366	fl		DNfl016		73678549793688468	648518346478714320	73115599974358132	5
36718	36718	DNfl016	DNfl016	LHS	DLT	unk	0.688665	fl		DNfl016		73115599974358132	648518346490518013	73115599974358132	5
34737	32504	DNfl017	DNfl017	LHS	DLT	ACH	0.924034	fl		DNfl017		73185968584405202	648518346493900601	73185968584405202	4
32504	32504	DNfl017	DNfl017	RHS	DLT	ACH	0.880108	fl		DNfl017		73608180982215665	648518346490080092	73185968584405202	4
33545	31531	DNfl018	DNfl018	RHS	VLT	ACH	0.987074	fl		DNfl018		73608181184064920	648518346486077320	73185968718764899	3
31531	31531	DNfl018	DNfl018	LHS	VLT	ACH	0.968415	fl		DNfl018		73185968718764899	648518346494224616	73185968718764899	3
31446	31446	DNfl019	DNfl019	LHS	none	ACH	0.956754	fl		DNfl019
173123	31446	DNfl019	DNfl019	RHS	none	ACH	0.961678	fl		DNfl019
31408	31408	DNfl020	DNfl020	LHS	none	ACH	0.929607	fl		DNfl020		73185968718485464	648518346495446946	73537812439627508	5
152850	31408	DNfl020	DNfl020	RHS	none	unk	0.699867	fl		DNfl020		73537812439627508	648518346511808191	73537812439627508	5
29182	29182	DNfl021	DNfl021	RHS	VLT	ACH	0.97438	fl	bract (candidate)	DNfl021		73537812506592771	648518346493785376	73185968718584115	5
30389	29182	DNfl021	DNfl021	LHS	VLT	ACH	0.983844	fl	bract (candidate)	DNfl021		73185968718649655	648518346476847816	73185968718584115	5
31381	29182	DNfl021	DNfl021	LHS	VLT	ACH	0.980782	fl	bract (candidate)	DNfl021		73185968718584115	648518346489798874	73185968718584115	5
31787	29182	DNfl021	DNfl021	RHS	VLT	ACH	0.968523	fl	bract (candidate)	DNfl021		73537812506611486	648518346486654105	73185968718584115	5
27912	27912	DNfl022	DNfl022	LHS	none	ACH	0.937327	fl		DNfl022
30008	27912	DNfl022	DNfl022	RHS	none	ACH	0.921997	fl		DNfl022
27936	27775	DNfl023	DNfl023	LHS	none	ACH	0.92976	fl		DNfl023		73185968718738737	648518346479050959	73185968718738737	5
27775	27775	DNfl023	DNfl023	RHS	none	ACH	0.905411	fl		DNfl023		73537812439613165	648518346492925724	73185968718738737	5
27217	27217	DNfl024	DNfl024	LHS	none	ACH	0.967569	fl		DNfl024		73185968584433507	648518346496235605	73608180915214591	5
27520	27217	DNfl024	DNfl024	RHS	none	ACH	0.966835	fl		DNfl024		73608180915214591	648518346474109293	73608180915214591	5
27523	27095	DNfl025	DNfl025	LHS	none	ACH	0.968851	fl		DNfl025		73185968718702446	648518346493989627	73185968718702446	5
27095	27095	DNfl025	DNfl025	RHS	none	ACH	0.977428	fl		DNfl025		73537812506614571	648518346496789656	73185968718702446	5
27026	27014	DNfl026	DNfl026	RHS	none	ACH	0.988439	fl		DNfl026		73537812439710923	648518346486434253	73185968718574996	5
27014	27014	DNfl026	DNfl026	LHS	none	ACH	0.992573	fl		DNfl026		73185968718574996	648518346486414513	73185968718574996	5
50104	26318	DNfl027	DNfl027	RHS	VLT	GABA	0.922637	fl		DNfl027		73537812439601217	648518346488405838	73256337462824739	5
26318	26318	DNfl027	DNfl027	LHS	VLT	GABA	0.850376	fl		DNfl027		73256337462824739	648518346478502004	73256337462824739	5
26307	26307	DNfl028	DNfl028	LHS	none	ACH	0.735723	fl		DNfl028		73185968651411016	648518346484448003	73608180982402618	5
26332	26307	DNfl028	DNfl028	LHS	none	ACH	0.883914	fl		DNfl028		73185968584416653	648518346479290513	73608180982402618	5
26608	26307	DNfl028	DNfl028	LHS	none	ACH	0.848765	fl		DNfl028		73185968584421209	648518346475284321	73608180982402618	5
26502	26307	DNfl028	DNfl028	RHS	none	ACH	0.849497	fl		DNfl028		73608180982402618	648518346485976162	73608180982402618	5
27389	26307	DNfl028	DNfl028	RHS	none	ACH	0.790831	fl		DNfl028		73608180982381775	648518346490463229	73608180982402618	5
25879	25879	DNfl029	DNfl029	LHS	none	ACH	0.878265	fl		DNfl029		73115599840269015	648518346479051471	73608181049529468	5
26426	25879	DNfl029	DNfl029	RHS	none	ACH	0.927711	fl		DNfl029		73608181049529468	648518346500605289	73608181049529468	5
27951	25879	DNfl029	DNfl029	RHS	none	ACH	0.918782	fl		DNfl029		73608181049756992	648518346508933754	73608181049529468	5
28053	25879	DNfl029	DNfl029	LHS	none	ACH	0.89885	fl		DNfl029		73185968584428802	648518346489575775	73608181049529468	5
23953	23953	DNfl030	DNfl030	LHS	none	ACH	0.942997	fl		DNfl030		73115599907410719	648518346494467048	73115599907410719	5
27241	23953	DNfl030	DNfl030	RHS	none	ACH	0.901121	fl		DNfl030		73608181183919117	648518346491877932	73115599907410719	5
22072	22072	DNfl031	DNfl031	RHS	none	ACH	0.937678	fl		DNfl031		73608181116584524	648518346517511784	73608181116535648	4
23461	22072	DNfl031	DNfl031	LHS	none	ACH	0.928281	fl		DNfl031		73115599907337331	648518346466906094	73608181116535648	4
21235	21235	DNfl032	DNfl032	LHS	VLT	GABA	0.948186	fl		DNfl032		73185968718729719	648518346511779775	73185968718729719	5
21440	21235	DNfl032	DNfl032	RHS	VLT	GABA	0.874494	fl		DNfl032		73608181183966175	648518346494041735	73185968718729719	5
21320	20953	DNfl033	DNfl033	LHS	none	ACH	0.973944	fl		DNfl033		73185968718718274	648518346500979817	73185968718718274	5
20953	20953	DNfl033	DNfl033	RHS	none	ACH	0.977883	fl		DNfl033		73608181183950264	648518346501670762	73185968718718274	5
20904	20782	DNfl034	DNfl034	RHS	none	ACH	0.979275	fl		DNfl034		73608180915222468	648518346486581681	73608180915222468	5
20782	20782	DNfl034	DNfl034	LHS	none	ACH	0.973649	fl		DNfl034		73185968584396360	648518346492462011	73608180915222468	5
19511	19511	DNfl035	DNfl035	RHS	none	ACH	0.952694	fl		DNfl035		73467443426702730	648518346499774019	73467443426702730	5
24978	19511	DNfl035	DNfl035	LHS	none	ACH	0.966452	fl		DNfl035		73326705938539196	648518346481256847	73467443426702730	5
19287	19287	DNfl036	DNfl036	LHS	none	ACH	0.971138	fl		DNfl036		73185968651634220	648518346492944668	73185968651634220	5
19369	19287	DNfl036	DNfl036	RHS	none	ACH	0.980623	fl		DNfl036		73608181116834279	648518346495568719	73185968651634220	5
24087	18784	DNfl037	DNfl037	RHS	none	ACH	0.846657	fl		DNfl037		73608181183974452	648518346499625868	73185968718736519	5
19864	18784	DNfl037	DNfl037	LHS	none	ACH	0.790288	fl		DNfl037		73185968718736519	648518346481850015	73185968718736519	5
21071	18784	DNfl037	DNfl037	LHS	none	ACH	0.729396	fl		DNfl037		73115599974476186	648518346500413244	73185968718736519	5
18784	18784	DNfl037	DNfl037	RHS	none	ACH	0.872211	fl		DNfl037		73678549927854509	648518346497090328	73185968718736519	5
17522	17522	DNfl038	DNfl038	LHS	DMT	GABA	0.929576	fl		DNfl038		73185968718617326	648518346479292561	73185968718617326	4
17865	17522	DNfl038	DNfl038	RHS	DMT	GABA	0.810379	fl		DNfl038		73608181183960802	648518346511555952	73185968718617326	4
17494	17494	DNfl039	DNfl039	LHS	none	GABA	0.898842	fl		DNfl039		73256337462707069	648518346521560057	73537812439596268	5
17995	17494	DNfl039	DNfl039	RHS	none	GABA	0.843541	fl		DNfl039		73537812439596268	648518346490893857	73537812439596268	5
17400	17400	DNfl040	DNfl040	LHS	none	ACH	0.958813	fl		DNfl040		73115599907394308	648518346493883193	73115599907394308	5
17547	17400	DNfl040	DNfl040	RHS	none	ACH	0.93121	fl		DNfl040		73608181116591718	648518346499168347	73115599907394308	5
16817	16817	DNfl041	DNfl041	RHS	VLT	GLUT	0.950131	fl		DNfl041		73608181250686556	648518346501642569	73185968718803933	5
17830	16817	DNfl041	DNfl041	LHS	VLT	GLUT	0.954367	fl		DNfl041		73185968718803933	648518346517833576	73185968718803933	5
16393	16393	DNfl042	DNfl042	LHS	none	ACH	0.875738	fl		DNfl042		73185968718434117	648518346489960401	73185968718434117	5
19266	16393	DNfl042	DNfl042	RHS	none	ACH	0.761632	fl		DNfl042		73608181183850109	648518346498878785	73185968718434117	5
48107	48107	DNfl043	DNfl043	RHS	none	unk	0.552231	fl		DNfl043
29261	29261	DNfl044	DNfl044	LHS	none	GLUT	0.950323	fl		DNfl044
28042	28042	DNfl045	DNfl045	LHS	none	GABA	0.904892	fl		DNfl045
16926	11824	DNg14	DNhl001	RHS	DLT	ACH	0.73675	hl		DNg14	G	73608181116642386	648518346479748581	73115599907436498	5
11824	11824	DNg14	DNhl001	LHS	DLT	ACH	0.728061	hl		DNg14	G	73115599907436498	648518346475217505	73115599907436498	5
32010	29904	DNht001	DNht001	LHS	ITD	ACH	0.867064	ht		DNht001		73256337261727147	648518346472922724	73256337261722642	5
30332	29904	DNht001	DNht001	RHS	ITD	ACH	0.950701	ht		DNht001		73537812238330801	648518346487390378	73256337261722642	5
31112	29904	DNht001	DNht001	RHS	ITD	ACH	0.829175	ht		DNht001		73537812238341060	648518346515106631	73256337261722642	5
31497	29904	DNht001	DNht001	RHS	ITD	ACH	0.923298	ht		DNht001		73537812238286184	648518346509026170	73256337261722642	5
32106	29904	DNht001	DNht001	RHS	ITD	ACH	0.829339	ht		DNht001		73537812305479635	648518346509395331	73256337261722642	5
32303	29904	DNht001	DNht001	RHS	ITD	ACH	0.929926	ht		DNht001		73537812305479635	648518346509395331	73256337261722642	5
34094	29904	DNht001	DNht001	RHS	ITD	ACH	0.889854	ht		DNht001		73537812305469662	648518346488628237	73256337261722642	5
44921	29904	DNht001	DNht001	RHS	ITD	ACH	0.817536	ht		DNht001		73537812305439052	648518346488594701	73256337261722642	5
101851	29904	DNht001	DNht001	RHS	ITD	ACH	0.888134	ht		DNht001		73537812238320908	648518346509084282	73256337261722642	5
105091	29904	DNht001	DNht001	RHS	ITD	ACH	0.840875	ht		DNht001		73537812238293445	648518346466920942	73256337261722642	5
26994	29904	DNht001	DNht001	LHS	ITD	ACH	0.841178	ht		DNht001		73256337261715633	648518346495281231	73256337261722642	5
29904	29904	DNht001	DNht001	LHS	ITD	ACH	0.82773	ht		DNht001		73256337261727051	648518346477799893	73256337261722642	5
31274	29904	DNht001	DNht001	LHS	ITD	ACH	0.843497	ht		DNht001		73256337261757525	648518346487403434	73256337261722642	5
31523	29904	DNht001	DNht001	LHS	ITD	ACH	0.903627	ht		DNht001		73256337261815984	648518346478570580	73256337261722642	5
31855	29904	DNht001	DNht001	LHS	ITD	ACH	0.884328	ht		DNht001		73256337261722642	648518346518252118	73256337261722642	5
32383	29904	DNht001	DNht001	LHS	ITD	ACH	0.853656	ht		DNht001		73256337261722642	648518346518252118	73256337261722642	5
32646	29904	DNht001	DNht001	LHS	ITD	ACH	0.974106	ht		DNht001		73256337261757339	648518346501775978	73256337261722642	5
33148	29904	DNht001	DNht001	LHS	ITD	ACH	0.914281	ht		DNht001		73256337261718864	648518346495482786	73256337261722642	5
34669	29904	DNht001	DNht001	LHS	ITD	ACH	0.901836	ht		DNht001		73256337261722621	648518346503853664	73256337261722642	5
41420	29904	DNht001	DNht001	LHS	ITD	ACH	0.885081	ht		DNht001		73256337261704462	648518346477820397	73256337261722642	5
104831	29904	DNht001	DNht001	RHS	ITD	ACH	0.86533	ht		DNht001		73537812238346199	648518346474414530	73256337261722642	5
166522	29904	DNht001	DNht001	RHS	ITD	ACH	0.825413	ht		DNht001		73537812305466999	648518346476894408	73256337261722642	5
44420	29904	DNht001	DNht001	RHS	ITD	ACH	0.92385	ht		DNht001		73537812305466999	648518346476894408	73256337261722642	5
25683	25683	DNa03	DNit001	LHS	MTD-I	ACH	0.917134	it		DNa03	A	73326706072908255	648518346474413250	73467443494030107	5
26462	25683	DNa03	DNit001	RHS	MTD-I	ACH	0.931961	it		DNa03	A	73467443494030107	648518346479279058	73467443494030107	5
37405	37405	DNg77	DNit002	RHS	MDA	ACH	0.945006	it	snake	DNg77	G	73397074884074379	648518346509788454	73326706139864082	3
49745	37405	DNg77	DNit002	RHS	MDA	ACH	0.928625	it	snake	DNg77	G	73326706139864082	648518346517644136	73326706139864082	3
46595	46595	DNit003	DNit003	LHS	ITD	ACH	0.986997	it		DNit003		73256337395667716	648518346517645672	73537812372565893	4
151715	46595	DNit003	DNit003	RHS	ITD	ACH	0.969764	it		DNit003		73537812372565893	648518346495990796	73537812372565893	4
49930	46595	DNit003	DNit003	RHS	ITD	ACH	0.966069	it		DNit003		73537812372565893	648518346495990796	73537812372565893	4
41456	41456	DNit004	DNit004	RHS	MDA	GABA	0.799422	it		DNit004		73397074816953444	648518346509026426	73397074817108485	3
50464	41456	DNit004	DNit004	LHS	MDA	GABA	0.731707	it		DNit004		73397074817108485	648518346466654574	73397074817108485	3
36845	32312	DNit005	DNit005	LHS	ITD	ACH	0.915465	it		DNit005		73256337395681731	648518346498080922	73537812372521023	4
32312	32312	DNit005	DNit005	LHS	ITD	unk	0.68845	it		DNit005		73256337395681731	648518346498080922	73537812372521023	4
32585	32312	DNit005	DNit005	RHS	ITD	ACH	0.946484	it		DNit005		73537812372521023	648518346472926308	73537812372521023	4
36598	32312	DNit005	DNit005	RHS	ITD	ACH	0.930944	it		DNit005		73537812372495148	648518346483161022	73537812372521023	4
32499	31566	DNit006	DNit006	LHS	ITD	ACH	0.960507	it		DNit006		73256337328836136	648518346514218027	73256337328852108	4
31566	31566	DNit006	DNit006	LHS	ITD	ACH	0.935236	it		DNit006		73256337328843529	648518346495476898	73256337328852108	4
37651	31566	DNit006	DNit006	RHS	ITD	GABA	0.937187	it		DNit006		73537812372457573	648518346513984043	73256337328852108	4
102117	31566	DNit006	DNit006	RHS	ITD	ACH	0.959526	it		DNit006		73537812372369866	648518346488817642	73256337328852108	4
34081	31566	DNit006	DNit006	RHS	ITD	ACH	0.983799	it		DNit006		73537812372416084	648518346493990907	73256337328852108	4
33673	31566	DNit006	DNit006	LHS	ITD	GABA	0.933186	it		DNit006		73256337328852108	648518346479325915	73256337328852108	4
29760	29040	DNit007	DNit007	LHS	ITD	unk	0.646639	it		DNit007		73256337395736937	648518346509020026	73256337395736937	4
33943	29040	DNit007	DNit007	LHS	ITD	unk	0.513122	it		DNit007		73256337395736937	648518346509020026	73256337395736937	4
36495	29040	DNit007	DNit007	RHS	ITD	unk	0.604112	it		DNit007		73537812372602783	648518346511102517	73256337395736937	4
29040	29040	DNit007	DNit007	RHS	ITD	unk	0.61374	it		DNit007		73537812372602783	648518346511102517	73256337395736937	4
156733	29040	DNit007	DNit007	RHS	ITD	unk	0.614945	it		DNit007		73537812372597756	648518346488615409	73256337395683955	4
39256	29040	DNit007	DNit007	LHS	ITD	unk	0.548867	it		DNit007		73256337395683955	648518346491961900	73256337395683955	4
30043	14594	DNit008	DNit008	LHS	none	GABA	0.908152	it		DNit008		73256337396011816	648518346480281046	73537812439579651	5
14594	14594	DNit008	DNit008	RHS	none	GABA	0.878173	it		DNit008		73537812439579651	648518346475303296	73537812439579651	5
151717	151717	DNit009	DNit009	LHS	none	ACH	0.997671	it		DNit009		73326706140078384	648518346496839832	73326706140078384	5
49113	49113	DNit010	DNit010	LHS	ITD	ACH	0.989025	it		DNit010
44321	44321	DNit011	DNit011	LHS	MTD-I	ACH	0.947563	it		DNit011
44201	44201	DNit012	DNit012	LHS	MDA	ACH	0.90377	it		DNit012
37139	37139	DNit013	DNit013	RHS	MTD-I	ACH	0.925266	it		DNit013
21909	21909	DNg40	DNlt001	LHS	DLV	GLUT	0.928355	lt		DNg40	G	73326706140130430	648518346481118208	73326706140130430	4
23609	21909	DNg40	DNlt001	RHS	DLV	GLUT	0.920997	lt		DNg40	G	73467443695381032	648518346465847856	73326706140130430	4
10000	10000	DNp01	DNlt002	RHS	none	unk	0.514212	lt	GF, Giant Fiber	DNp01	P	73467443494219130	648518346487752404	73467443494219130	5
10002	10000	DNp01	DNlt002	LHS	none	unk	0.459629	lt	GF, Giant Fiber	DNp01	P	73326706072570184	648518346499950803	73467443494219130	5
10157	10157	DNp02	DNlt003	RHS	DLV	ACH	0.836942	lt	P3b	DNp02	P	73467443695507540	648518346523998725	73326706207182894	5
10331	10157	DNp02	DNlt003	LHS	DLV	ACH	0.854825	lt	P3b	DNp02	P	73326706207182894	648518346475217761	73326706207182894	5
12482	12358	DNp04	DNlt004	LHS	VTV	ACH	0.947463	lt		DNp04	P	73326706207179540	648518346479326171	73397075018081094	5
12358	12358	DNp04	DNlt004	RHS	VTV	ACH	0.92409	lt		DNp04	P	73397075018081094	648518346490893859	73397075018081094	5
10634	10634	DNp06	DNlt005	RHS	DLV	ACH	0.870703	lt	AMMC-Di5	DNp06	P	73467443628335881	648518346496285452	73256337395700108	5
11221	10634	DNp06	DNlt005	LHS	DLV	ACH	0.900375	lt	AMMC-Di5	DNp06	P	73256337395700108	648518346498261041	73256337395700108	5
29983	27737	DNg106	DNlt006	LHS	ITD	GABA	0.796541	lt		DNg106	G	73256337395662536	648518346496233813	73537812372549303	5
34180	27737	DNg106	DNlt006	LHS	ITD	GABA	0.844426	lt		DNg106	G	73256337395603790	648518346490234716	73537812372549303	5
32154	27737	DNg106	DNlt006	RHS	ITD	GABA	0.82186	lt		DNg106	G	73537812372636403	648518346493901088	73537812372549303	5
29695	27737	DNg106	DNlt006	LHS	ITD	unk	0.556617	lt		DNg106	G	73185968651569588	648518346483609007	73537812372549303	5
30869	27737	DNg106	DNlt006	LHS	ITD	unk	0.552555	lt		DNg106	G	73185968651569588	648518346483609007	73537812372549303	5
27737	27737	DNg106	DNlt006	RHS	ITD	unk	0.653166	lt		DNg106	G	73537812372549303	648518346483124900	73537812372549303	5
28329	27737	DNg106	DNlt006	RHS	ITD	unk	0.597055	lt		DNg106	G	73537812372549303	648518346483124900	73537812372549303	5
29151	27737	DNg106	DNlt006	RHS	ITD	unk	0.608035	lt		DNg106	G	73537812372580936	648518346499268187	73537812372549303	5
28138	27737	DNg106	DNlt006	LHS	ITD	unk	0.62612	lt		DNg106	G	73256337395751149	648518346488651533	73537812372549303	5
12855	12855	DNp103	DNlt007	RHS	MDA	ACH	0.830692	lt		DNp103	P	73397074884012916	648518346489784538	73326706072888812	5
13089	12855	DNp103	DNlt007	LHS	MDA	ACH	0.836999	lt		DNp103	P	73326706072888812	648518346482817701	73326706072888812	5
12783	12698	DNp59	DNlt008	LHS	MDA	GABA	0.894286	lt		DNp59	P	73326706139890359	648518346503911630	73326706139890359	5
12698	12698	DNp59	DNlt008	RHS	MDA	GABA	0.889631	lt		DNp59	P	73467443628318183	648518346472919396	73326706139890359	5
29058	27663	DNlt009	DNlt009	RHS	MTD-II	ACH	0.902453	lt		DNlt009		73537812103728121	648518346489501711	73256337194226492	5
27663	27663	DNlt009	DNlt009	LHS	MTD-II	ACH	0.944391	lt		DNlt009		73256337194226492	648518346496617780	73256337194226492	5
26517	26517	DNlt010	DNlt010	LHS	MTD-II	ACH	0.966797	lt		DNlt010		73256337261355239	648518346514057950	73256337261355239	5
27358	26517	DNlt010	DNlt010	RHS	MTD-II	ACH	0.962422	lt		DNlt010		73537812170869145	648518346477726677	73256337261355239	5
190167	21069	DNlt011	DNlt011	RHS	MDA	ACH	0.951901	lt		DNlt011		73397074884122748	648518346489562749	73326706139971175	5
21069	21069	DNlt011	DNlt011	LHS	MDA	ACH	0.950077	lt		DNlt011		73326706139971175	648518346488893929	73326706139971175	5
16648	16605	DNml001	DNml001	RHS	VLT	ACH	0.917416	ml		DNml001		73608180982361671	648518346494006263	73608180982361671	4
16605	16605	DNml001	DNml001	LHS	VLT	ACH	0.951267	ml		DNml001		73185968651625148	648518346523998981	73608180982361671	4
31709	22710	DNg09	DNnt001	LHS	ITD	ACH	0.874137	nt		DNg09	G	73256337328660096	648518346490521341	73256337328703662	5
22710	22710	DNg09	DNnt001	LHS	ITD	ACH	0.749413	nt		DNg09	G	73256337328660096	648518346490521341	73256337328703662	5
23190	22710	DNg09	DNnt001	RHS	ITD	ACH	0.790195	nt		DNg09	G	73537812305498263	648518346511650672	73256337328703662	5
26047	22710	DNg09	DNnt001	LHS	ITD	ACH	0.715379	nt		DNg09	G	73256337328703662	648518346490875256	73256337328703662	5
26285	22710	DNg09	DNnt001	RHS	ITD	ACH	0.798777	nt		DNg09	G	73537812372452826	648518346503854542	73256337328703662	5
39664	37799	DNg10	DNnt002	RHS	ITD	GABA	0.920943	nt		DNg10	G	73537812238194708	648518346486003810	73185968584343858	5
41285	37799	DNg10	DNnt002	RHS	ITD	GABA	0.823516	nt		DNg10	G	73537812237996603	648518346471660443	73185968584343858	5
42987	37799	DNg10	DNnt002	RHS	ITD	unk	0.676496	nt		DNg10	G	73608180982379199	648518346489814043	73185968584343858	5
44358	37799	DNg10	DNnt002	RHS	ITD	GABA	0.880094	nt		DNg10	G	73537812238273684	648518346512396702	73185968584343858	5
50794	37799	DNg10	DNnt002	RHS	ITD	GABA	0.863491	nt		DNg10	G	73537812238273684	648518346512396702	73185968584343858	5
41387	37799	DNg10	DNnt002	LHS	ITD	GABA	0.926634	nt		DNg10	G	73185968584191508	648518346486659993	73185968584343858	5
39045	37799	DNg10	DNnt002	LHS	ITD	GABA	0.884448	nt		DNg10	G	73185968584288913	648518346486153120	73185968584343858	5
39885	37799	DNg10	DNnt002	LHS	ITD	GABA	0.94473	nt		DNg10	G	73185968584358628	648518346493236764	73185968584343858	5
40386	37799	DNg10	DNnt002	LHS	ITD	GABA	0.907222	nt		DNg10	G	73185968584343858	648518346496240213	73185968584343858	5
40430	37799	DNg10	DNnt002	LHS	ITD	GABA	0.908433	nt		DNg10	G	73185968584193762	648518346490877304	73185968584343858	5
42235	37799	DNg10	DNnt002	LHS	ITD	GABA	0.807975	nt		DNg10	G	73256337261683692	648518346491437630	73185968584343858	5
42609	37799	DNg10	DNnt002	LHS	ITD	unk	0.687191	nt		DNg10	G	73185968584198377	648518346502337703	73185968584343858	5
43430	37799	DNg10	DNnt002	LHS	ITD	GABA	0.800433	nt		DNg10	G	73185968584343714	648518346484451587	73185968584343858	5
43778	37799	DNg10	DNnt002	LHS	ITD	unk	0.601582	nt		DNg10	G	73185968584355948	648518346476894152	73185968584343858	5
45443	37799	DNg10	DNnt002	LHS	ITD	GABA	0.82866	nt		DNg10	G	73185968584363642	648518346476812560	73185968584343858	5
45400	37799	DNg10	DNnt002	LHS	ITD	GABA	0.909255	nt		DNg10	G	73256337328598107	648518346495988797	73185968584343858	5
37799	37799	DNg10	DNnt002	RHS	ITD	GABA	0.902884	nt		DNg10	G	73537812238288572	648518346481141647	73185968584343858	5
38629	37799	DNg10	DNnt002	RHS	ITD	GABA	0.961158	nt		DNg10	G	73537812238182146	648518346501767018	73185968584343858	5
39705	37799	DNg10	DNnt002	RHS	ITD	GABA	0.917306	nt		DNg10	G	73608180982384204	648518346473970797	73185968584343858	5
40271	37799	DNg10	DNnt002	RHS	ITD	GABA	0.822389	nt		DNg10	G	73608180982407693	648518346513947179	73185968584343858	5
41384	37799	DNg10	DNnt002	RHS	ITD	GABA	0.87281	nt		DNg10	G	73537812238172364	648518346501767274	73185968584343858	5
43234	37799	DNg10	DNnt002	RHS	ITD	GABA	0.922478	nt		DNg10	G	73537812237990617	648518346487435755	73185968584343858	5
14937	14937	DNg49	DNnt003	RHS	none	GABA	0.909577	nt		DNg49	G	73608181116658260	648518346493585777	73608181116658260	5
15047	14937	DNg49	DNnt003	LHS	none	GABA	0.922117	nt		DNg49	G	73115599907365865	648518346492392633	73608181116658260	5
33183	33183	DNg53	DNnt004	RHS	DMT	ACH	0.890812	nt		DNg53	G	73608181116553986	648518346487531732	73185968584520742	5
37852	33183	DNg53	DNnt004	LHS	DMT	ACH	0.929349	nt		DNg53	G	73185968584520742	648518346497918874	73185968584520742	5
18815	18815	DNg73	DNnt005	LHS	none	unk	0.621805	nt		DNg73	G	73115599907363321	648518346498168146	73608181183791648	5
19010	18815	DNg73	DNnt005	RHS	none	unk	0.544684	nt		DNg73	G	73608181183791648	648518346492163523	73608181183791648	5
20194	20194	DNg89	DNnt006	RHS	none	ACH	0.927629	nt		DNg89	G	73185968584558982	648518346466919406	73608181049774612	5
21284	20194	DNg89	DNnt006	LHS	none	ACH	0.925988	nt		DNg89	G	73608181049774612	648518346491685999	73608181049774612	5
36962	29987	DNnt007	DNnt007	RHS	none	ACH	0.904658	nt		DNnt007		73608181116524721	648518346475026488	73185968584370563	5
34184	29987	DNnt007	DNnt007	LHS	none	ACH	0.908357	nt		DNnt007		73185968584361191	648518346500437683	73185968584370563	5
29987	29987	DNnt007	DNnt007	LHS	none	ACH	0.928803	nt		DNnt007		73115599907344151	648518346477667086	73185968584370563	5
30858	29987	DNnt007	DNnt007	RHS	none	ACH	0.930884	nt		DNnt007		73608181116639393	648518346496628708	73185968584370563	5
40712	29987	DNnt007	DNnt007	LHS	none	ACH	0.768335	nt		DNnt007		73185968584350003	648518346494757002	73185968584370563	5
37881	29987	DNnt007	DNnt007	LHS	none	ACH	0.887067	nt		DNnt007		73185968584370563	648518346524000261	73185968584370563	5
154317	29987	DNnt007	DNnt007	LHS	none	ACH	0.920442	nt		DNnt007		73185968584409771	648518346489423212	73185968584370563	5
30430	29987	DNnt007	DNnt007	RHS	none	ACH	0.900032	nt		DNnt007		73608181116628776	648518346513967582	73185968584370563	5
31981	29987	DNnt007	DNnt007	RHS	none	ACH	0.911794	nt		DNnt007		73608181049683253	648518346482968228	73185968584370563	5
38483	29987	DNnt007	DNnt007	RHS	none	ACH	0.898175	nt		DNnt007		73608180982342630	648518346517160229	73185968584370563	5
39554	29987	DNnt007	DNnt007	RHS	none	ACH	0.821316	nt		DNnt007		73608181116562472	648518346480776448	73185968584370563	5
29178	26720	DNnt008	DNnt008	RHS	none	ACH	0.858119	nt		DNnt008		73608180982511715	648518346477433239	73115599840160969	5
32672	26720	DNnt008	DNnt008	RHS	none	ACH	0.890849	nt		DNnt008		73608180982558329	648518346497001857	73115599840160969	5
27396	26720	DNnt008	DNnt008	LHS	none	ACH	0.913656	nt		DNnt008		73185968584464640	648518346490866977	73115599840160969	5
33570	26720	DNnt008	DNnt008	LHS	none	ACH	0.948143	nt		DNnt008		73185968584370509	648518346487988304	73115599840160969	5
29772	26720	DNnt008	DNnt008	LHS	none	ACH	0.903393	nt		DNnt008		73115599840160969	648518346500990486	73115599840160969	5
32534	26720	DNnt008	DNnt008	RHS	none	ACH	0.940229	nt		DNnt008		73608180982342597	648518346491354310	73115599840160969	5
37030	26720	DNnt008	DNnt008	LHS	none	ACH	0.921992	nt		DNnt008		73115599907281413	648518346475784418	73115599840160969	5
26720	26720	DNnt008	DNnt008	RHS	none	ACH	0.915172	nt		DNnt008		73608180982495401	648518346491946284	73115599840160969	5
34548	34548	DNnt009	DNnt009	LHS	none	ACH	0.754986	nt		DNnt009
38770	34548	DNnt009	DNnt009	LHS	none	ACH	0.858979	nt		DNnt009
34090	33395	DNnt010	DNnt010	RHS	none	GABA	0.928169	nt		DNnt010		73537812238270956	648518346491691631	73185968584336681	5
37876	33395	DNnt010	DNnt010	LHS	ITD	GABA	0.974483	nt		DNnt010		73185968584350066	648518346517178917	73185968584336681	5
34060	33395	DNnt010	DNnt010	LHS	ITD	GABA	0.937745	nt		DNnt010		73185968584336681	648518346472177970	73185968584336681	5
33395	33395	DNnt010	DNnt010	RHS	none	GABA	0.928128	nt		DNnt010		73537812238311299	648518346500992790	73185968584336681	5
33641	32437	DNnt011	DNnt011	LHS	ITD	unk	0.651187	nt		DNnt011		73185968584372683	648518346483595951	73185968584372683	5
33184	32437	DNnt011	DNnt011	RHS	ITD	GABA	0.707823	nt		DNnt011		73537812238390588	648518346470256126	73185968584372683	5
43068	32437	DNnt011	DNnt011	RHS	ITD	GABA	0.789523	nt		DNnt011		73537812238328375	648518346490758691	73185968584372683	5
34390	32437	DNnt011	DNnt011	LHS	ITD	unk	0.686083	nt		DNnt011		73185968584526035	648518346491969324	73185968584372683	5
32437	32437	DNnt011	DNnt011	LHS	ITD	GABA	0.933551	nt		DNnt011		73185968517456889	648518346499566917	73185968584372683	5
35797	32437	DNnt011	DNnt011	LHS	ITD	unk	0.65843	nt		DNnt011		73185968584381930	648518346479707892	73185968584372683	5
36579	32437	DNnt011	DNnt011	LHS	ITD	unk	0.696662	nt		DNnt011		73185968517399517	648518346488893417	73185968584372683	5
37712	32437	DNnt011	DNnt011	LHS	ITD	unk	0.608189	nt		DNnt011		73185968584195536	648518346518251862	73185968584372683	5
42128	32437	DNnt011	DNnt011	LHS	ITD	unk	0.678764	nt		DNnt011		73256337261746997	648518346488823274	73185968584372683	5
44290	32437	DNnt011	DNnt011	LHS	ITD	GABA	0.780321	nt		DNnt011		73185968584505650	648518346499023937	73185968584372683	5
33957	32437	DNnt011	DNnt011	RHS	ITD	GABA	0.745992	nt		DNnt011		73537812238228359	648518346492087167	73185968584372683	5
34643	32437	DNnt011	DNnt011	RHS	ITD	GABA	0.939529	nt		DNnt011		73537812238293504	648518346488494926	73185968584372683	5
35178	32437	DNnt011	DNnt011	RHS	ITD	GABA	0.75092	nt		DNnt011		73537812171393274	648518346474286018	73185968584372683	5
37700	32437	DNnt011	DNnt011	RHS	ITD	unk	0.677657	nt		DNnt011		73537812238306194	648518346485339155	73185968584372683	5
37997	32437	DNnt011	DNnt011	RHS	ITD	GABA	0.741398	nt		DNnt011		73537812238388221	648518346502240423	73185968584372683	5
40948	32437	DNnt011	DNnt011	RHS	ITD	GABA	0.815649	nt		DNnt011		73537812238242651	648518346480202043	73185968584372683	5
32039	32039	DNnt012	DNnt012	LHS	ITD	ACH	0.956911	nt		DNnt012		73256337261718889	648518346498948929	73256337261718889	5
32447	32039	DNnt012	DNnt012	RHS	none	ACH	0.924329	nt		DNnt012		73537812238257397	648518346488614641	73256337261718889	5
33287	29102	DNnt013	DNnt013	RHS	none	ACH	0.771576	nt		DNnt013		73608181116589293	648518346485912456	73185968584414323	5
32699	29102	DNnt013	DNnt013	LHS	none	unk	0.652722	nt		DNnt013		73185968651425352	648518346487283603	73185968584414323	5
33755	29102	DNnt013	DNnt013	RHS	none	unk	0.533996	nt		DNnt013		73608181049554914	648518346485968018	73185968584414323	5
29102	29102	DNnt013	DNnt013	LHS	none	ACH	0.809478	nt		DNnt013		73185968584414323	648518346482760613	73185968584414323	5
29889	26571	DNnt014	DNnt014	RHS	ITD	ACH	0.891518	nt		DNnt014		73537812237992388	648518346476785352	73256337261696530	5
29317	26571	DNnt014	DNnt014	LHS	ITD	ACH	0.910461	nt		DNnt014		73256337261696530	648518346488460984	73256337261696530	5
26571	26571	DNnt014	DNnt014	LHS	ITD	ACH	0.902562	nt		DNnt014		73256337328591126	648518346476823752	73256337328591126	5
26662	26571	DNnt014	DNnt014	RHS	ITD	ACH	0.883666	nt		DNnt014		73537812238202030	648518346478394228	73256337328591126	5
24102	24102	DNnt015	DNnt015	LHS	ITD	GABA	0.850551	nt		DNnt015		73185968517230650	648518346481375169	73185968517230650	5
24658	24102	DNnt015	DNnt015	RHS	none	GABA	0.797699	nt		DNnt015		73537812171264172	648518346479613846	73185968517230650	5
20085	20085	DNnt016	DNnt016	RHS	none	GABA	0.959149	nt		DNnt016		73537812171077044	648518346492423611	73537812171077044	5
20313	20085	DNnt016	DNnt016	LHS	none	GABA	0.914592	nt		DNnt016		73256337261639915	648518346476807952	73537812171077044	5
21290	19554	DNnt017	DNnt017	RHS	none	GABA	0.932819	nt		DNnt017		73608181116618082	648518346517094437	73185968584343604	4
26894	19554	DNnt017	DNnt017	RHS	none	GABA	0.931514	nt		DNnt017		73537812171150796	648518346526072023	73185968584343604	5
19554	19554	DNnt017	DNnt017	LHS	none	GABA	0.94997	nt		DNnt017		73185968651620263	648518346498129490	73185968584343604	4
25450	19554	DNnt017	DNnt017	LHS	none	GABA	0.949379	nt		DNnt017		73185968584343604	648518346515109959	73185968584343604	5
17344	17344	DNnt018	DNnt018	RHS	none	GABA	0.857073	nt		DNnt018		73608181049707534	648518346517528680	73608181049707534	5
19112	17344	DNnt018	DNnt018	LHS	none	GABA	0.813819	nt		DNnt018		73115599907396844	648518346489569879	73608181049707534	5
17193	17193	DNnt019	DNnt019	LHS	none	ACH	0.805238	nt		DNnt019		73185968584358579	648518346494757258	73608180915091900	5
17537	17193	DNnt019	DNnt019	RHS	none	ACH	0.769396	nt		DNnt019		73608180915091900	648518346466588526	73608180915091900	5
17279	15226	DNnt020	DNnt020	LHS	none	unk	0.598139	nt		DNnt020		73185968517261841	648518346474398146	73537812171093213	5
15226	15226	DNnt020	DNnt020	RHS	none	ACH	0.795993	nt		DNnt020		73537812171093213	648518346486432993	73537812171093213	5
53170881453	53170881453	DNnt021	DNnt021	LHS	ITD	unk	0.389017	nt		DNnt021
46882	46882	DNnt022	DNnt022	RHS	none	unk	0.413577	nt		DNnt022
11216	11123	DNa04	DNut001	LHS	MTD-I	ACH	0.841149	ut		DNa04	A	73256337194179847	648518346490530045	73467443494185945	5
11123	11123	DNa04	DNut001	RHS	MTD-I	ACH	0.840289	ut		DNa04	A	73467443494185945	648518346494703267	73467443494185945	5
12275	12275	DNa05	DNut002	LHS	MTD-I	ACH	0.913138	ut		DNa05	A	73326706005766997	648518346489897499	73326706005766997	5
12319	12275	DNa05	DNut002	RHS	MTD-I	ACH	0.91181	ut		DNa05	A	73467443359583822	648518346495288399	73326706005766997	5
25931	25786	DNa07	DNut003	LHS	MTD-I	ACH	0.766218	ut		DNa07	A	73326706072774488	648518346493068352	73467443427085036	5
25786	25786	DNa07	DNut003	RHS	MTD-I	ACH	0.787825	ut		DNa07	A	73467443427085036	648518346486152352	73467443427085036	5
17963	16858	DNb02	DNut004	RHS	ITD	GLUT	0.958142	ut		DNb02	B	73537812372602691	648518346488615665	73256337329057792	5
18445	16858	DNb02	DNut004	RHS	ITD	GLUT	0.9561	ut		DNb02	B	73537812372639380	648518346477491214	73256337329057792	5
16858	16858	DNb02	DNut004	LHS	ITD	GLUT	0.919792	ut		DNb02	B	73256337329057792	648518346517643624	73256337329057792	5
18415	16858	DNb02	DNut004	LHS	ITD	GLUT	0.932394	ut		DNb02	B	73256337328753720	648518346526144983	73256337329057792	5
21344	20006	DNb03	DNut005	LHS	ITD	ACH	0.963813	ut		DNb03	B	73256337462664353	648518346483125412	73256337462664353	5
20006	20006	DNb03	DNut005	RHS	ITD	ACH	0.967861	ut		DNb03	B	73467443628516673	648518346485793220	73256337462664353	5
20042	20006	DNb03	DNut005	RHS	ITD	ACH	0.964137	ut		DNb03	B	73467443628468241	648518346487786519	73256337462664353	5
21756	20006	DNb03	DNut005	LHS	ITD	ACH	0.966914	ut		DNb03	B	73256337395842644	648518346476918728	73256337462664353	5
167965	18840	DNg01	DNut006	RHS	MTD-II	ACH	0.855301	ut		DNg01	G	73537812103752723	648518346491431486	73256337194245824	4
18840	18840	DNg01	DNut006	LHS	MTD-II	ACH	0.741727	ut		DNg01	G	73256337194235307	648518346496163959	73537812103730867	4
29175	18840	DNg01	DNut006	LHS	MTD-II	ACH	0.917789	ut		DNg01	G	73256337194235307	648518346496163959	73537812103730867	4
19174	18840	DNg01	DNut006	RHS	MTD-II	ACH	0.752001	ut		DNg01	G	73537812103752723	648518346491431486	73256337194245824	4
25409	18840	DNg01	DNut006	LHS	MTD-II	ACH	0.891569	ut		DNg01	G	73256337194245824	648518346480418049	73256337194245824	4
26979	18840	DNg01	DNut006	RHS	MTD-II	ACH	0.923257	ut		DNg01	G	73537812103730867	648518346482762982	73537812103730867	4
28680	26362	DNg02	DNut007	RHS	MTD-II	ACH	0.901094	ut		DNg02	G	73537812171037291	648518346504153324	73537812171037291	5
26362	26362	DNg02	DNut007	RHS	MTD-II	ACH	0.841447	ut		DNg02	G	73537812170914997	648518346490473469	73256337194223615	5
28073	26362	DNg02	DNut007	RHS	MTD-II	ACH	0.893836	ut		DNg02	G	73537812170914997	648518346490473469	73256337194223615	5
27361	26362	DNg02	DNut007	LHS	MTD-II	ACH	0.886524	ut		DNg02	G	73256337194399511	648518346476867528	73256337194223615	5
27877	26362	DNg02	DNut007	RHS	MTD-II	ACH	0.859287	ut		DNg02	G	73537812103776969	648518346487354026	73256337194223615	5
28350	26362	DNg02	DNut007	LHS	MTD-II	ACH	0.916148	ut		DNg02	G	73256337194235316	648518346496641076	73256337194223615	5
29447	26362	DNg02	DNut007	LHS	MTD-II	ACH	0.918676	ut		DNg02	G	73256337194400123	648518346488768234	73256337194223615	5
25473	24705	DNg02	DNut008	RHS	MTD-II	ACH	0.974215	ut		DNg02	G	73537812171090827	648518346487781911	73256337194223615	5
24705	24705	DNg02	DNut008	RHS	MTD-II	ACH	0.968986	ut		DNg02	G	73537812171037249	648518346493969465	73256337194223615	5
25171	24705	DNg02	DNut008	LHS	MTD-II	ACH	0.954983	ut		DNg02	G	73256337194210285	648518346491459496	73256337194223615	5
25449	24705	DNg02	DNut008	LHS	MTD-II	ACH	0.973032	ut		DNg02	G	73256337194232430	648518346520612150	73256337194223615	5
25041	24705	DNg02	DNut008	RHS	MTD-II	ACH	0.967688	ut		DNg02	G	73537812171017154	648518346500703081	73256337194223615	5
25825	24705	DNg02	DNut008	LHS	MTD-II	ACH	0.972997	ut		DNg02	G	73256337194255496	648518346481633725	73256337194223615	5
18893	18893	DNg02	DNut009	RHS	MTD-II	ACH	0.870534	ut		DNg02	G	73537812171053377	648518346497168664	73256337194223615	5
19182	18893	DNg02	DNut009	RHS	MTD-II	ACH	0.937825	ut		DNg02	G	73537812103754850	648518346496734253	73256337194223615	5
22676	18893	DNg02	DNut009	RHS	MTD-II	ACH	0.963249	ut		DNg02	G	73537812103789985	648518346480845056	73256337194223615	5
28172	18893	DNg02	DNut009	RHS	MTD-II	ACH	0.831888	ut		DNg02	G	73537812103759226	648518346499690892	73256337194223615	5
19120	18893	DNg02	DNut009	LHS	MTD-II	ACH	0.939232	ut		DNg02	G	73256337194245532	648518346490882081	73537812171037291	5
22412	18893	DNg02	DNut009	LHS	MTD-II	ACH	0.953397	ut		DNg02	G	73256337194245532	648518346490882081	73537812171037291	5
24845	18893	DNg02	DNut009	LHS	MTD-II	ACH	0.978093	ut		DNg02	G	73256337194226613	648518346497897370	73256337194223615	5
18145	18145	DNg02	DNut010	LHS	MTD-II	ACH	0.854132	ut		DNg02	G	73256337261332303	648518346470346238	73537812171047906	5
20843	18145	DNg02	DNut010	LHS	MTD-II	ACH	0.869029	ut		DNg02	G	73256337261332303	648518346470346238	73537812171047906	5
22475	18145	DNg02	DNut010	LHS	MTD-II	ACH	0.928937	ut		DNg02	G	73256337261355368	648518346472982628	73537812170990466	5
30441	18145	DNg02	DNut010	LHS	MTD-II	ACH	0.78635	ut		DNg02	G	73256337194362184	648518346459520004	73256337194362184	5
21714	18145	DNg02	DNut010	RHS	MTD-II	ACH	0.855915	ut		DNg02	G	73537812170990466	648518346496695524	73537812170990466	5
21908	18145	DNg02	DNut010	RHS	MTD-II	ACH	0.911931	ut		DNg02	G	73537812171047906	648518346492458683	73537812171047906	5
25925	18145	DNg02	DNut010	RHS	MTD-II	ACH	0.882914	ut		DNg02	G	73537812171084013	648518346489369708	73256337194362184	5
26189	25543	DNg03	DNut011	LHS	MTD-II	ACH	0.862484	ut		DNg03	G	73256337194188818	648518346488588017	73537812103743988	5
26850	25543	DNg03	DNut011	LHS	MTD-II	ACH	0.929709	ut		DNg03	G	73256337194202908	648518346494579883	73537812103743988	5
27482	25543	DNg03	DNut011	LHS	MTD-II	ACH	0.882385	ut		DNg03	G	73256337194205208	648518346472166962	73537812103743988	5
27723	25543	DNg03	DNut011	LHS	MTD-II	ACH	0.887568	ut		DNg03	G	73256337194197769	648518346509813542	73537812103743988	5
28752	25543	DNg03	DNut011	LHS	MTD-II	ACH	0.869164	ut		DNg03	G	73256337261332146	648518346500236348	73537812103743988	5
25543	25543	DNg03	DNut011	RHS	MTD-II	ACH	0.876104	ut		DNg03	G	73537812103834688	648518346492490683	73537812103743988	5
26321	25543	DNg03	DNut011	RHS	MTD-II	ACH	0.87772	ut		DNg03	G	73537812103749055	648518346489283929	73537812103743988	5
27152	25543	DNg03	DNut011	RHS	MTD-II	ACH	0.892235	ut		DNg03	G	73537812103862141	648518346481229967	73537812103743988	5
27207	25543	DNg03	DNut011	RHS	MTD-II	ACH	0.889872	ut		DNg03	G	73537812103726810	648518346485335315	73537812103743988	5
27371	25543	DNg03	DNut011	RHS	MTD-II	ACH	0.902547	ut		DNg03	G	73537812170969658	648518346486606307	73537812103743988	5
27450	25543	DNg03	DNut011	RHS	MTD-II	ACH	0.921175	ut		DNg03	G	73537812103719320	648518346502298535	73537812103743988	5
28594	25543	DNg03	DNut011	RHS	MTD-II	ACH	0.948055	ut		DNg03	G	73537812103743988	648518346487792464	73537812103743988	5
27097	25543	DNg03	DNut011	LHS	MTD-II	ACH	0.894763	ut		DNg03	G	73256337194223659	648518346493036864	73537812103743988	5
28303	25543	DNg03	DNut011	LHS	MTD-II	ACH	0.89829	ut		DNg03	G	73256337194226417	648518346488372105	73537812103743988	5
15451	14340	DNg04	DNut012	LHS	MTD-II	ACH	0.787136	ut		DNg04	G	73256337261514049	648518346514245319	73537812171140749	5
18339	14340	DNg04	DNut012	LHS	MTD-II	ACH	0.779093	ut		DNg04	G	73256337261463863	648518346480662237	73537812171140749	5
14340	14340	DNg04	DNut012	RHS	MTD-II	ACH	0.767261	ut		DNg04	G	73537812171190730	648518346500565683	73537812171140749	5
18852	14340	DNg04	DNut012	RHS	MTD-II	ACH	0.776527	ut		DNg04	G	73537812171140749	648518346517615464	73537812171140749	5
28527	28527	DNg05	DNut013	LHS	MTD-II	ACH	0.861747	ut	knees	DNg05	G	73256337194271778	648518346490497277	73537812103772985	5
35789	28527	DNg05	DNut013	LHS	MTD-II	ACH	0.842701	ut	knees	DNg05	G	73256337261461077	648518346531141146	73537812103772985	5
28700	28527	DNg05	DNut013	RHS	MTD-II	ACH	0.844397	ut	knees	DNg05	G	73537812103772985	648518346510931842	73537812103772985	5
30212	28527	DNg05	DNut013	RHS	MTD-II	ACH	0.858028	ut	knees	DNg05	G	73537812171083972	648518346472925284	73537812103772985	5
30304	29021	DNg06	DNut014	RHS	MTD-II	ACH	0.968321	ut		DNg06	G	73537812171086467	648518346491896850	73256337261477449	4
31006	29021	DNg06	DNut014	LHS	MTD-II	ACH	0.972825	ut		DNg06	G	73256337261490825	648518346481509279	73256337261490825	4
32568	29021	DNg06	DNut014	LHS	MTD-II	ACH	0.964343	ut		DNg06	G	73256337261490825	648518346481509279	73256337261490825	4
29021	29021	DNg06	DNut014	RHS	MTD-II	ACH	0.960744	ut		DNg06	G	73537812170873795	648518346488844522	73256337261477449	4
29524	29021	DNg06	DNut014	RHS	MTD-II	ACH	0.962914	ut		DNg06	G	73537812103834310	648518346476888520	73256337261490825	4
33000	29021	DNg06	DNut014	LHS	MTD-II	ACH	0.95148	ut		DNg06	G	73256337261477449	648518346482749605	73256337261477449	4
29831	29021	DNg06	DNut014	LHS	MTD-II	ACH	0.974572	ut		DNg06	G	73256337261498684	648518346485760708	73256337261477449	4
23518	18953	DNg08	DNut015	RHS	ITD	ACH	0.833933	ut		DNg08	G	73608181183708645	648518346480282838	73256337395727405	5
25002	18953	DNg08	DNut015	RHS	ITD	GABA	0.947798	ut		DNg08	G	73537812372617753	648518346494754698	73256337395727405	5
25349	18953	DNg08	DNut015	LHS	ITD	GABA	0.924247	ut		DNg08	G	73185968651585576	648518346494753714	73256337395727405	5
25529	18953	DNg08	DNut015	LHS	ITD	GABA	0.927975	ut		DNg08	G	73256337395765563	648518346486554415	73256337395727405	5
24840	18953	DNg08	DNut015	RHS	ITD	GABA	0.897589	ut		DNg08	G	73537812372583322	648518346485792196	73256337395727405	5
25128	18953	DNg08	DNut015	RHS	ITD	GABA	0.925549	ut		DNg08	G	73537812372642891	648518346477781973	73256337395727405	5
18953	18953	DNg08	DNut015	RHS	ITD	ACH	0.838821	ut		DNg08	G	73537812372642891	648518346477781973	73256337395727405	5
25606	18953	DNg08	DNut015	RHS	ITD	ACH	0.885276	ut		DNg08	G	73537812372642891	648518346477781973	73256337395727405	5
23834	18953	DNg08	DNut015	LHS	ITD	GABA	0.904019	ut		DNg08	G	73256337395727405	648518346474405826	73256337395727405	5
24458	18953	DNg08	DNut015	LHS	ITD	ACH	0.84358	ut		DNg08	G	73185968651583350	648518346493801102	73256337395727405	5
26337	18953	DNg08	DNut015	RHS	ITD	GABA	0.937113	ut		DNg08	G	73537812372600114	648518346487385002	73256337395727405	5
25283	18953	DNg08	DNut015	LHS	ITD	GABA	0.916348	ut		DNg08	G	73185968651571886	648518346489540879	73185968651571886	4
24656	18953	DNg08	DNut015	LHS	ITD	GABA	0.921593	ut		DNg08	G	73256337328856094	648518346493624824	73256337395727405	5
25742	18953	DNg08	DNut015	LHS	ITD	GABA	0.93559	ut		DNg08	G	73256337395744378	648518346487930910	73256337395727405	5
24919	18953	DNg08	DNut015	RHS	ITD	GABA	0.938859	ut		DNg08	G	73537812372542318	648518346481251983	73185968651571886	4
25050	18953	DNg08	DNut015	RHS	ITD	GABA	0.919836	ut		DNg08	G	73537812372602681	648518346485792964	73256337395727405	5
44302	39959	DNg18	DNut016	RHS	ITD	unk	0.641219	ut		DNg18	G	73537812238111358	648518346503854688	73256337261696533	4
39959	39959	DNg18	DNut016	LHS	ITD	unk	0.687008	ut		DNg18	G	73256337261696533	648518346496718820	73256337261696533	4
13443	13061	DNg27	DNut017	RHS	MDA	GLUT	0.888397	ut		DNg27	G	73397074749946911	648518346491753583	73326706139692431	5
13061	13061	DNg27	DNut017	LHS	MDA	GLUT	0.869764	ut		DNg27	G	73326706139692431	648518346486183304	73326706139692431	5
14820	14638	DNg32	DNut018	LHS	DLT	ACH	0.897053	ut		DNg32	G	73185968718617271	648518346500502963	73608181183933265	5
14638	14638	DNg32	DNut018	RHS	DLT	ACH	0.90123	ut		DNg32	G	73608181183933265	648518346474636738	73608181183933265	5
28307	25642	DNg36	DNut019	LHS	ITD	ACH	0.778166	ut		DNg36	G	73185968584536583	648518346487910423	73185968584513000	5
25642	25642	DNg36	DNut019	RHS	ITD	unk	0.679259	ut		DNg36	G	73537812305793148	648518346490087195	73185968584513000	5
87661	25642	DNg36	DNut019	LHS	ITD	ACH	0.787698	ut		DNg36	G	73185968584513000	648518346495777131	73185968584513000	5
104141	25642	DNg36	DNut019	RHS	ITD	ACH	0.750695	ut		DNg36	G	73537812372208328	648518346476888776	73185968584513000	5
18518	17794	DNg41	DNut020	RHS	ITD	GLUT	0.923047	ut		DNg41	G	73608181049575046	648518346476796688	73185968584536582	4
17794	17794	DNg41	DNut020	LHS	ITD	GLUT	0.898743	ut		DNg41	G	73185968584536582	648518346492392889	73185968584536582	4
12231	12136	DNp03	DNut021	LHS	MTD-I	ACH	0.826199	ut		DNp03	P	73326706005782977	648518346517438244	73467443494025226	5
12136	12136	DNp03	DNut021	RHS	MTD-I	ACH	0.834945	ut		DNp03	P	73467443494025226	648518346494625781	73467443494025226	5
10323	10323	DNp15	DNut022	RHS	ITD	ACH	0.855464	ut		DNp15	P	73608180982517232	648518346493619960	73185968584486070	5
10829	10323	DNp15	DNut022	LHS	ITD	ACH	0.879141	ut		DNp15	P	73185968584486070	648518346477884653	73185968584486070	5
31592	31592	DNp16	DNut023	LHS	ITD	ACH	0.96764	ut		DNp16	P
34052	31592	DNp16	DNut023	RHS	ITD	ACH	0.952594	ut		DNp16	P
26391	26391	DNp16	DNut024	RHS	ITD	ACH	0.933068	ut		DNp16	P	73537812171308128	648518346487394730	73256337261718948	5
27098	26391	DNp16	DNut024	LHS	ITD	ACH	0.938759	ut		DNp16	P	73256337261718948	648518346484449539	73256337261718948	5
27640	26587	DNp17	DNut025	RHS	ITD	ACH	0.96036	ut		DNp17	P	73537812238328330	648518346495990333	73256337261790283	5
29238	26587	DNp17	DNut025	LHS	ITD	ACH	0.968441	ut		DNp17	P	73256337261790283	648518346515587658	73256337261790283	5
26587	26587	DNp17	DNut025	RHS	ITD	ACH	0.947864	ut		DNp17	P	73537812305461664	648518346491768715	73256337261790283	5
34863	26587	DNp17	DNut025	RHS	ITD	ACH	0.939376	ut		DNp17	P	73537812305441358	648518346493798286	73256337261790283	5
27448	26587	DNp17	DNut025	LHS	ITD	ACH	0.96115	ut		DNp17	P	73256337261709773	648518346489922331	73256337261790283	5
27534	26587	DNp17	DNut025	LHS	ITD	ACH	0.972028	ut		DNp17	P	73256337261885528	648518346478505076	73256337261790283	5
28163	26587	DNp17	DNut025	LHS	ITD	ACH	0.964129	ut		DNp17	P	73256337328391101	648518346500563379	73256337261790283	5
29221	26587	DNp17	DNut025	LHS	ITD	ACH	0.936229	ut		DNp17	P	73256337328387764	648518346493688945	73256337261790283	5
26838	26587	DNp17	DNut025	LHS	ITD	ACH	0.965379	ut		DNp17	P	73256337261707139	648518346493803918	73256337261790283	5
27899	26587	DNp17	DNut025	RHS	ITD	ACH	0.954633	ut		DNp17	P	73537812238308764	648518346500992534	73256337261790283	5
29338	26587	DNp17	DNut025	RHS	ITD	ACH	0.955597	ut		DNp17	P	73537812238268188	648518346499567941	73256337261790283	5
14257	13790	DNp17	DNut026	RHS	ITD	GLUT	0.970961	ut		DNp17	P	73537812305439029	648518346493682289	73256337328609597	5
13790	13790	DNp17	DNut026	LHS	ITD	GLUT	0.961279	ut		DNp17	P	73256337328609597	648518346490242140	73256337328609597	5
10916	10916	DNp22	DNut027	LHS	ITD	ACH	0.88277	ut		DNp22	P	73256337261627417	648518346480944128	73537812171150813	5
11012	10916	DNp22	DNut027	RHS	ITD	ACH	0.847081	ut		DNp22	P	73537812171150813	648518346484490755	73537812171150813	5
10436	10428	DNp31	DNut028	LHS	MTD-II	ACH	0.878538	ut		DNp31	P	73326706005746426	648518346480133030	73467443359761512	5
10428	10428	DNp31	DNut028	RHS	MTD-II	ACH	0.885321	ut		DNp31	P	73467443359761512	648518346470309374	73467443359761512	5
12064	12064	DNp33	DNut029	LHS	ITD	ACH	0.928346	ut	AMMC-D1 PN	DNp33	P	73185968651494548	648518346512484766	73185968651494548	5
12291	12064	DNp33	DNut029	RHS	ITD	ACH	0.896605	ut	AMMC-D1 PN	DNp33	P	73608181049377494	648518346514233387	73185968651494548	5
19046	18765	DNg82	DNut030	LHS	MTD-II	unk	0.691418	ut		DNg82	G	73256337194241717	648518346499176030	73537812171071986	5
18765	18765	DNg82	DNut030	RHS	MTD-II	ACH	0.733581	ut		DNg82	G	73537812171071986	648518346478779344	73537812171071986	5
13556	12792	DNg91	DNut031	LHS	ITD	ACH	0.93049	ut		DNg91	G	73185968584194992	648518346478454900	73608180982405131	5
12792	12792	DNg91	DNut031	RHS	ITD	ACH	0.907998	ut		DNg91	G	73608180982405131	648518346501160333	73608180982405131	5
34006	32001	DNg92	DNut032	LHS	MTD-II	ACH	0.936921	ut		DNg92	G	73256337261447532	648518346486485473	73256337261447532	4
32001	32001	DNg92	DNut032	LHS	MTD-II	ACH	0.925754	ut		DNg92	G	73256337261422016	648518346489661235	73256337261422016	4
32360	32001	DNg92	DNut032	RHS	MTD-II	ACH	0.938693	ut		DNg92	G	73537812170915117	648518346491289274	73256337261447532	4
34426	32001	DNg92	DNut032	LHS	MTD-II	ACH	0.91912	ut		DNg92	G	73256337194229403	648518346474343362	73537812103800458	4
32950	32001	DNg92	DNut032	RHS	MTD-II	ACH	0.925945	ut		DNg92	G	73537812170867721	648518346488660573	73256337194305331	4
32169	32001	DNg92	DNut032	RHS	MTD-II	ACH	0.946152	ut		DNg92	G	73537812103800458	648518346486585497	73537812103800458	4
32498	32001	DNg92	DNut032	RHS	MTD-II	ACH	0.8938	ut		DNg92	G	73537812103789829	648518346493971447	73256337261422016	4
32656	32001	DNg92	DNut032	RHS	MTD-II	ACH	0.953402	ut		DNg92	G	73537812103789829	648518346493971447	73256337261422016	4
35992	32001	DNg92	DNut032	LHS	MTD-II	ACH	0.918053	ut		DNg92	G	73256337194305331	648518346493614840	73256337194305331	4
24679	24679	DNg110	DNut033	RHS	MTD-II	ACH	0.784428	ut		DNg110	G	73537812171012974	648518346487609666	73537812171034577	5
25384	24679	DNg110	DNut033	LHS	MTD-II	ACH	0.807041	ut		DNg110	G	73256337261355447	648518346515433210	73537812171034577	5
35902	24679	DNg110	DNut033	RHS	MTD-II	ACH	0.785624	ut		DNg110	G	73537812171034577	648518346486183522	73537812171034577	5
25454	24679	DNg110	DNut033	RHS	MTD-II	ACH	0.814717	ut		DNg110	G	73537812171118051	648518346483521455	73537812171034577	5
26288	24679	DNg110	DNut033	LHS	MTD-II	ACH	0.833328	ut		DNg110	G	73256337194250038	648518346517613160	73537812171034577	5
25814	24679	DNg110	DNut033	LHS	MTD-II	ACH	0.8026	ut		DNg110	G	73256337261439272	648518346499303655	73537812171034577	5
28505	24679	DNg110	DNut033	LHS	MTD-II	ACH	0.839476	ut		DNg110	G	73256337194255331	648518346472167218	73537812171034577	5
47124	43795	DNut034	DNut034	RHS	ITD	ACH	0.966223	ut		DNut034		73537812372447909	648518346475223393	73256337328852212	4
43795	43795	DNut034	DNut034	LHS	ITD	ACH	0.921964	ut		DNut034		73256337328852212	648518346514271431	73256337328852212	4
45311	43795	DNut034	DNut034	LHS	ITD	ACH	0.934762	ut		DNut034		73256337328852203	648518346486000324	73256337328852212	4
45282	43795	DNut034	DNut034	RHS	ITD	ACH	0.982822	ut		DNut034		73537812372438371	648518346470274302	73256337328852212	4
13777	13777	DNx02	DNut035	RHS	ITD	ACH	0.967879	ut		DNx02	X	73537812372428658	648518346486490081	73256337328823395	5
13979	13777	DNx02	DNut035	RHS	ITD	ACH	0.948314	ut		DNx02	X	73537812372212155	648518346494747314	73256337328823395	5
14187	13777	DNx02	DNut035	LHS	ITD	ACH	0.975184	ut		DNx02	X	73256337328783657	648518346495420578	73256337328823395	5
14979	13777	DNx02	DNut035	LHS	ITD	ACH	0.95188	ut		DNx02	X	73256337328823395	648518346503894689	73256337328823395	5
34144	34144	DNut036	DNut036	LHS	DMT	ACH	0.97169	ut		DNut036		73256337328856212	648518346479177404	73256337328856212	4
34462	34144	DNut036	DNut036	LHS	DMT	ACH	0.95749	ut		DNut036		73256337328753697	648518346475224417	73256337328753697	4
40234	34144	DNut036	DNut036	LHS	DMT	ACH	0.943488	ut		DNut036		73256337328818202	648518346511103541	73256337328753697	4
34409	34144	DNut036	DNut036	RHS	DMT	ACH	0.967333	ut		DNut036		73537812372438370	648518346514068779	73256337328856212	4
38128	34144	DNut036	DNut036	RHS	DMT	ACH	0.975044	ut		DNut036		73608181049718324	648518346502329511	73256337328753697	4
43011	34144	DNut036	DNut036	RHS	DMT	ACH	0.966863	ut		DNut036		73537812372397791	648518346476809744	73256337328753697	4
13542	12683	DNut037	DNut037	LHS	MTD-I	ACH	0.708655	ut		DNut037		73326706072704886	648518346475390132	73326706072704886	5
12683	12683	DNut037	DNut037	RHS	MTD-I	unk	0.675857	ut		DNut037		73467443427032419	648518346509018234	73326706072704886	5
10621	10621	DNa15	DNut038	LHS	MTD-I	ACH	0.798089	ut		DNa15	A	73326706072810643	648518346491925615	73326706072810643	5
10720	10621	DNa15	DNut038	RHS	MTD-I	ACH	0.822386	ut		DNa15	A	73467443561385346	648518346479300827	73326706072810643	5
32493	30180	DNut039	DNut039	LHS	ITD	GLUT	0.811619	ut		DNut039		73185968651465951	648518346503852640	73185968651465951	5
30180	30180	DNut039	DNut039	RHS	DMT	GLUT	0.79251	ut		DNut039		73608181049714360	648518346513738009	73185968651465951	5
10269	10269	DNut040	DNut040	RHS	MTD-II	ACH	0.835629	ut		DNut040		73537812171063996	648518346500936470	73537812171063996	5
10284	10269	DNut040	DNut040	LHS	MTD-II	ACH	0.834745	ut		DNut040		73256337261514075	648518346497841818	73537812171063996	5
27906	27724	DNut041	DNut041	LHS	ITD	GABA	0.853246	ut		DNut041		73256337395672763	648518346489665295	73537812305541847	5
27724	27724	DNut041	DNut041	RHS	ITD	GABA	0.836287	ut		DNut041		73537812305541847	648518346517773416	73537812305541847	5
32431	26467	DNut042	DNut042	LHS	ITD	ACH	0.917345	ut		DNut042		73256337328680527	648518346518253142	73256337328776575	5
39751	26467	DNut042	DNut042	LHS	ITD	ACH	0.968621	ut		DNut042		73256337328678065	648518346486941667	73256337328776575	5
26467	26467	DNut042	DNut042	RHS	ITD	ACH	0.930178	ut		DNut042		73537812372452750	648518346474403778	73256337328776575	5
29811	26467	DNut042	DNut042	RHS	ITD	ACH	0.705144	ut		DNut042		73537812372465120	648518346478552148	73256337328776575	5
29856	26467	DNut042	DNut042	RHS	ITD	unk	0.610594	ut		DNut042		73537812372418483	648518346501885034	73256337328776575	5
30531	26467	DNut042	DNut042	RHS	ITD	ACH	0.761949	ut		DNut042		73537812305538751	648518346501223256	73256337328776575	5
104296	26467	DNut042	DNut042	RHS	ITD	ACH	0.911342	ut		DNut042		73537812372211282	648518346491415238	73256337328776575	5
30119	26467	DNut042	DNut042	LHS	ITD	unk	0.696637	ut		DNut042		73256337328812696	648518346491521192	73256337328776575	5
32916	26467	DNut042	DNut042	LHS	ITD	ACH	0.935633	ut		DNut042		73256337328776575	648518346472410633	73256337328776575	5
36468	26467	DNut042	DNut042	LHS	ITD	ACH	0.845999	ut		DNut042		73256337328678119	648518346492176511	73256337328776575	5
38785	26467	DNut042	DNut042	LHS	ITD	ACH	0.762861	ut		DNut042		73256337328683014	648518346486161321	73256337328776575	5
27174	26242	DNut043	DNut043	LHS	MTD-II	ACH	0.899446	ut		DNut043		73256337194255494	648518346496164215	73256337261284381	5
26242	26242	DNut043	DNut043	RHS	MTD-II	ACH	0.912307	ut		DNut043		73537812171128049	648518346474401218	73256337261284381	5
25336	25130	DNut044	DNut044	RHS	ITD	ACH	0.832736	ut		DNut044
25130	25130	DNut044	DNut044	LHS	ITD	ACH	0.828513	ut		DNut044
24758	24758	DNut045	DNut045	LHS	ITD	ACH	0.910262	ut		DNut045
25734	24758	DNut045	DNut045	RHS	ITD	ACH	0.880098	ut		DNut045
30664	24703	DNut046	DNut046	LHS	ITD	ACH	0.924526	ut		DNut046		73256337261722560	648518346509878054	73537812238336047	5
31396	24703	DNut046	DNut046	LHS	ITD	ACH	0.931112	ut		DNut046		73256337261746733	648518346504699507	73537812238336047	5
51939777929	24703	DNut046	DNut046	LHS	ITD	ACH	0.938407	ut		DNut046		73256337261772324	648518346500555443	73256337261757410	5
24703	24703	DNut046	DNut046	RHS	ITD	ACH	0.879637	ut		DNut046		73537812238336047	648518346509395075	73537812238336047	5
30738	24703	DNut046	DNut046	RHS	ITD	ACH	0.918363	ut		DNut046		73537812238212415	648518346515588682	73256337261757410	5
30998	24703	DNut046	DNut046	RHS	ITD	ACH	0.807549	ut		DNut046		73537812238190646	648518346495990077	73256337261757410	5
41336	24703	DNut046	DNut046	LHS	ITD	ACH	0.900722	ut		DNut046		73256337261757340	648518346500249660	73256337261757410	5
42930	24703	DNut046	DNut046	LHS	ITD	ACH	0.895383	ut		DNut046		73256337261757410	648518346491435582	73256337261757410	5
33205	24703	DNut046	DNut046	RHS	ITD	ACH	0.883213	ut		DNut046		73537812238221935	648518346491436862	73537812238336047	5
38997	24703	DNut046	DNut046	RHS	ITD	ACH	0.898016	ut		DNut046		73537812238234177	648518346487525611	73256337261757410	5
42077	24703	DNut046	DNut046	RHS	ITD	ACH	0.926221	ut		DNut046		73537812238194716	648518346491900690	73256337261757410	5
42278	24703	DNut046	DNut046	RHS	ITD	ACH	0.91042	ut		DNut046		73537812238228351	648518346500250428	73256337261757410	5
32904	24703	DNut046	DNut046	LHS	ITD	ACH	0.923883	ut		DNut046		73256337261757366	648518346484580685	73256337261757410	5
43728	24703	DNut046	DNut046	LHS	ITD	ACH	0.903659	ut		DNut046		73256337261738895	648518346511121205	73256337261757410	5
25479	24306	DNut047	DNut047	LHS	MTD-II	ACH	0.844107	ut		DNut047		73256337261447685	648518346510931586	73256337261284381	4
24306	24306	DNut047	DNut047	RHS	MTD-II	ACH	0.875361	ut		DNut047		73537812103769622	648518346488790001	73256337261284381	5
24368	23813	DNut048	DNut048	RHS	ITD	ACH	0.809715	ut		DNut048		73537812372549291	648518346493808782	73185968651567181	4
23813	23813	DNut048	DNut048	LHS	ITD	ACH	0.831073	ut		DNut048		73185968651567181	648518346490237788	73185968651567181	4
22625	22625	DNut049	DNut049	LHS	none	GLUT	0.869731	ut		DNut049		73185968517433251	648518346466861294	73608180982335529	4
23381	22625	DNut049	DNut049	RHS	none	GLUT	0.897604	ut		DNut049		73608180982335529	648518346499618771	73608180982335529	4
28372	21454	DNut050	DNut050	LHS	MTD-II	ACH	0.855942	ut		DNut050		73256337261538850	648518346507038024	73256337261284381	4
21454	21454	DNut050	DNut050	RHS	MTD-II	ACH	0.902254	ut		DNut050		73537812171110474	648518346495852390	73256337261284381	5
23690	21358	DNut051	DNut051	LHS	MTD-II	ACH	0.934412	ut		DNut051		73256337261477451	648518346496825752	73537812171047949	5
21358	21358	DNut051	DNut051	RHS	MTD-II	ACH	0.925777	ut		DNut051		73537812171047949	648518346503920590	73537812171047949	5
22758	20030	DNut052	DNut052	LHS	ITD	ACH	0.890497	ut		DNut052		73256337261590143	648518346496189047	73256337261590143	5
20898	20030	DNut052	DNut052	RHS	ITD	ACH	0.865295	ut		DNut052		73537812171190690	648518346484450819	73256337261590143	5
152324	20030	DNut052	DNut052	RHS	ITD	ACH	0.870919	ut		DNut052		73537812171115592	648518346499567685	73256337261590143	5
20030	20030	DNut052	DNut052	LHS	ITD	ACH	0.890636	ut		DNut052		73256337261613448	648518346496237909	73256337261590143	5
19535	19535	DNut053	DNut053	RHS	MTD-II	ACH	0.950044	ut		DNut053		73467443426890609	648518346500219708	73256337261284381	5
19878	19535	DNut053	DNut053	LHS	MTD-II	ACH	0.923689	ut		DNut053		73256337194304011	648518346467079918	73256337261284381	5
24129	19444	DNut054	DNut054	LHS	ITD	ACH	0.905233	ut		DNut054		73256337328793999	648518346488497848	73256337328793999	5
25645	19444	DNut054	DNut054	RHS	ITD	ACH	0.955754	ut		DNut054		73608181049744871	648518346514065707	73256337328793999	5
25989	19444	DNut054	DNut054	LHS	ITD	ACH	0.948509	ut		DNut054		73256337395499238	648518346513833753	73256337328793999	5
22290	19444	DNut054	DNut054	RHS	ITD	ACH	0.845518	ut		DNut054		73537812372418608	648518346510979202	73256337328793999	5
23292	19444	DNut054	DNut054	RHS	ITD	ACH	0.877625	ut		DNut054		73537812372356452	648518346490867064	73256337328793999	5
19444	19444	DNut054	DNut054	LHS	ITD	ACH	0.766331	ut		DNut054		73185968651625125	648518346482759845	73256337328793999	5
23615	19444	DNut054	DNut054	LHS	ITD	ACH	0.915804	ut		DNut054		73256337328771784	648518346489258073	73256337328793999	5
169854	19444	DNut054	DNut054	LHS	ITD	ACH	0.796439	ut		DNut054		73256337328771784	648518346489258073	73256337328793999	5
28667	19444	DNut054	DNut054	RHS	ITD	ACH	0.943978	ut		DNut054		73608181183716009	648518346488635149	73256337328793999	5
23855	19444	DNut054	DNut054	RHS	ITD	ACH	0.761395	ut		DNut054		73537812305702406	648518346514270151	73256337328793999	5
28518	19444	DNut054	DNut054	LHS	ITD	ACH	0.902728	ut		DNut054		73185968584398611	648518346465118069	73256337328793999	5
29538	19444	DNut054	DNut054	LHS	ITD	ACH	0.92933	ut		DNut054		73185968651581163	648518346514066987	73256337328793999	5
27338	19444	DNut054	DNut054	LHS	ITD	ACH	0.934297	ut		DNut054		73256337328796585	648518346474405570	73256337328793999	5
26178	19444	DNut054	DNut054	RHS	ITD	ACH	0.946588	ut		DNut054		73608181116793539	648518346466654062	73256337328793999	5
29521	19444	DNut054	DNut054	RHS	ITD	ACH	0.914957	ut		DNut054		73608181183723041	648518346496566530	73256337328793999	5
28959	19444	DNut054	DNut054	LHS	ITD	ACH	0.937531	ut		DNut054		73185968651564989	648518346489851831	73256337328793999	5
10987	10987	DNa16	DNut055	LHS	ITD	ACH	0.82851	ut		DNa16	A	73185968517354146	648518346475377844	73537812238228320	5
11187	10987	DNa16	DNut055	RHS	ITD	ACH	0.800088	ut		DNa16	A	73537812238228320	648518346484049447	73537812238228320	5
25965	25965	DNp72	DNut056	LHS	ITD	unk	0.630153	ut		DNp72	P	73608181183784052	648518346477786837	73608181183784052	5
26003	25965	DNp72	DNut056	RHS	ITD	ACH	0.899168	ut		DNp72	P	73185968718538316	648518346491771503	73608181183784052	5
26251	25965	DNp72	DNut056	RHS	ITD	unk	0.619387	ut		DNp72	P	73185968718538316	648518346491771503	73608181183784052	5
18353	17329	DNut057	DNut057	LHS	MTD-II	ACH	0.847045	ut		DNut057		73256337261284381	648518346492203971	73256337261284381	5
17329	17329	DNut057	DNut057	RHS	MTD-II	ACH	0.798132	ut		DNut057		73537812103897479	648518346484451075	73256337261284381	5
16898	14693	DNut058	DNut058	LHS	MTD-II	ACH	0.87698	ut		DNut058		73256337261536195	648518346481494943	73537812103773013	5
14693	14693	DNut058	DNut058	LHS	MTD-II	ACH	0.787018	ut		DNut058		73256337261536195	648518346481494943	73537812103773013	5
15025	14693	DNut058	DNut058	RHS	MTD-II	ACH	0.808916	ut		DNut058		73537812103773013	648518346482762470	73537812103773013	5
13496	13496	DNut059	DNut059	LHS	none	unk	0.528238	ut		DNut059		73115599840278988	648518346483503765	73115599840278988	5
14026	13496	DNut059	DNut059	RHS	none	unk	0.521062	ut		DNut059		73608181049544407	648518346459653892	73115599840278988	5
10633	10633	DNut060	DNut060	LHS	MTD-I	ACH	0.782003	ut		DNut060		73326706005611771	648518346494742005	73467443426863617	5
10697	10633	DNut060	DNut060	RHS	MTD-I	ACH	0.759635	ut		DNut060		73467443426863617	648518346515100487	73467443426863617	5
32767	32767	DNut061	DNut061	RHS	ITD	GABA	0.947469	ut		DNut061
25688	25688	DNut062	DNut062	LHS	DLT	GABA	0.811576	ut		DNut062		73115599974236678	648518346489919515	73115599974236678	4
163893	15855	DNa08	DNwt001	LHS	MTD-II	ACH	0.952885	wt		DNa08	A	73326705938368737	648518346518572767	73467443426989741	4
15855	15855	DNa08	DNwt001	RHS	MTD-II	ACH	0.940376	wt		DNa08	A	73467443426989741	648518346486616781	73467443426989741	4
10760	10751	DNa01	DNxl001	LHS	MTD-III	ACH	0.944537	xl		DNa01	A	73326706072901182	648518346475464576	73326706072901182	5
10751	10751	DNa01	DNxl001	RHS	MTD-III	ACH	0.95101	xl		DNa01	A	73467443494130882	648518346488820970	73326706072901182	5
10126	10118	DNa02	DNxl002	LHS	ITD	ACH	0.885044	xl		DNa02	A	73185968584372728	648518346478550356	73608180982162606	5
10118	10118	DNa02	DNxl002	RHS	ITD	ACH	0.870474	xl		DNa02	A	73608180982162606	648518346492614075	73608180982162606	5
11276	11276	DNb06	DNxl003	LHS	DMT	ACH	0.902497	xl		DNb06	B	73185968651553852	648518346472251186	73185968651553852	5
11349	11276	DNb06	DNxl003	RHS	DMT	ACH	0.883427	xl		DNb06	B	73608181183760297	648518346486480636	73185968651553852	5
10526	10194	DNd02	DNxl004	RHS	DLV	unk	0.698748	xl	OA-VL1	DNd02	D	73467443829582880	648518346477596567	73185968785851717	5
10194	10194	DNd02	DNxl004	LHS	DLV	GLUT	0.726904	xl	OA-VL1	DNd02	D	73185968785851717	648518346487709098	73185968785851717	5
11048	10909	DNg13	DNxl005	LHS	VLT	ACH	0.961648	xl		DNg13	G	73185968718674546	648518346497743463	73185968718674546	5
10909	10909	DNg13	DNxl005	RHS	VLT	ACH	0.97059	xl		DNg13	G	73537812439665293	648518346518219094	73185968718674546	4
10138	10138	DNg16	DNxl006	LHS	MTD-I	ACH	0.912028	xl		DNg16	G
10255	10138	DNg16	DNxl006	RHS	MTD-I	ACH	0.873977	xl		DNg16	G	73608180915126897	648518346491338182	NO MATCH	5
14695	14695	DNg19	DNxl007	RHS	VLT	ACH	0.98087	xl		DNg19	G	73608181183946087	648518346510978946	73185968718755645	4
14716	14695	DNg19	DNxl007	LHS	VLT	ACH	0.980168	xl		DNg19	G	73185968718755645	648518346495986493	73185968718755645	4
17643	16571	DNg21	DNxl008	LHS	DLV	ACH	0.85557	xl		DNg21	G	73256337462775754	648518346500642520	73256337462775754	5
16571	16571	DNg21	DNxl008	RHS	DLV	ACH	0.92458	xl		DNg21	G	73467443695520633	648518346491981612	73256337462775754	5
11263	11257	DNg31	DNxl009	LHS	VLT	GABA	0.932428	xl		DNg31	G	73185968718676982	648518346492544187	73185968718676982	5
11257	11257	DNg31	DNxl009	RHS	VLT	GABA	0.906728	xl		DNg31	G	73537812439742273	648518346509889850	73185968718676982	4
10210	10210	DNg34	DNxl010	LHS	DLV	unk	0.585442	xl	OA-VPM1, aDT8	DNg34	G	73256337462988425	648518346504546284	73256337462988425	4
10217	10210	DNg34	DNxl010	RHS	DLV	unk	0.571141	xl	OA-VPM1, aDT8	DNg34	G	73397074951169250	648518346475742388	73256337462988425	4
10476	10465	DNg35	DNxl011	LHS	MTD-I	ACH	0.813103	xl		DNg35	G	73115599907139061	648518346509679817	73115599907139061	5
10465	10465	DNg35	DNxl011	RHS	MTD-I	ACH	0.841274	xl		DNg35	G	73608180982591841	648518346464845685	73115599907139061	5
12863	12843	DNg37	DNxl012	RHS	DMT	GABA	0.826169	xl		DNg37	G	73608181183824585	648518346486437581	73608181183824585	5
12843	12843	DNg37	DNxl012	LHS	DMT	GABA	0.809227	xl		DNg37	G	73185968718574969	648518346479771877	73608181183824585	5
12934	12332	DNg38	DNxl013	RHS	DMT	GABA	0.8817	xl		DNg38	G	73608181183854818	648518346495269199	73608181183854818	4
12332	12332	DNg38	DNxl013	LHS	DMT	GABA	0.949424	xl		DNg38	G	73185968718677067	648518346518601695	73608181183854818	4
10562	10535	DNxl014	DNxl014	RHS	DMT	ACH	0.858528	xl		DNxl014		73608181116570055	648518346484549277	73185968651678180	5
10535	10535	DNxl014	DNxl014	LHS	DMT	ACH	0.868384	xl		DNxl014		73185968651678180	648518346487485931	73185968651678180	5
18107	17155	DNa11	DNxl015	RHS	DMT	ACH	0.953885	xl		DNa11	A	73608181183765805	648518346472921956	73185968651711096	5
17155	17155	DNa11	DNxl015	LHS	DMT	ACH	0.954623	xl		DNa11	A	73185968651711096	648518346487385258	73185968651711096	5
13660	13168	DNg39	DNxl016	RHS	DMT	ACH	0.915063	xl		DNg39	G	73608181116706799	648518346466918382	73185968651714688	5
13168	13168	DNg39	DNxl016	LHS	DMT	ACH	0.939381	xl		DNg39	G	73185968651714688	648518346475217249	73185968651714688	5
12955	12926	DNp09	DNxl017	RHS	DLV	ACH	0.970177	xl		DNp09	P	73467443695351818	648518346492933916	73256337462908343	5
12926	12926	DNp09	DNxl017	LHS	DLV	ACH	0.964858	xl		DNp09	P	73256337462908343	648518346478473844	73256337462908343	5
10732	10732	DNp10	DNxl018	RHS	MTD-I	ACH	0.875721	xl		DNp10	P	73467443628303421	648518346504013152	73467443628303421	5
10835	10732	DNp10	DNxl018	LHS	MTD-I	ACH	0.875512	xl		DNp10	P	73326706139855581	648518346492770478	73467443628303421	5
11561	11477	DNp32	DNxl019	LHS	VTV	GABA	0.841393	xl		DNp32	P	73326706207217965	648518346479730164	73326706207217965	4
11477	11477	DNp32	DNxl019	RHS	VTV	GABA	0.789096	xl		DNp32	P	73397075018393363	648518346500254780	73326706207217965	4
11931	11894	DNp34	DNxl020	LHS	MTD-I	ACH	0.975285	xl		DNp34	P	73326706139932070	648518346492421049	73326706139932070	5
11894	11894	DNp34	DNxl020	RHS	MTD-I	ACH	0.980558	xl		DNp34	P	73467443628418074	648518346499732108	73326706139932070	5
16859	16859	DNxl021	DNxl021	LHS	MTD-III	ACH	0.928785	xl		DNxl021		73326706072966952	648518346494929059	73467443427137135	5
18568	16859	DNxl021	DNxl021	RHS	MTD-III	ACH	0.879609	xl		DNxl021		73467443427137135	648518346484445699	73467443427137135	5
12939	12939	DNxl022	DNxl022	LHS	DMT	ACH	0.971295	xl		DNxl022		73256337328657364	648518346486159017	73537812372580929	5
13466	12939	DNxl022	DNxl022	RHS	DMT	ACH	0.959757	xl		DNxl022		73537812372580929	648518346499234142	73537812372580929	5
11145	11145	DNa13	DNxl023	RHS	MTD-III	ACH	0.964732	xl		DNa13	A	73467443561053633	648518346507242105	73467443561053633	5
11311	11145	DNa13	DNxl023	LHS	MTD-III	ACH	0.948471	xl		DNa13	A	73326706072841319	648518346481256591	73467443561053633	5
10967	10967	DNa13	DNxl024	LHS	MTD-III	ACH	0.95017	xl		DNa13	A	73537812305424805	648518346511102773	73467443561053633	5
11164	10967	DNa13	DNxl024	RHS	MTD-III	ACH	0.960169	xl		DNa13	A	73326706072903566	648518346494759562	73467443561053633	5
15708	14739	DNa14	DNxl025	RHS	MDA	ACH	0.950988	xl		DNa14	A	73467443628271384	648518346466923758	73326706073049758	5
14739	14739	DNa14	DNxl025	LHS	MDA	ACH	0.910388	xl		DNa14	A	73326706073049758	648518346524008453	73326706073049758	5
12898	12898	DNd05	DNxl026	LHS	DLV	ACH	0.950615	xl		DNd05	D	73256337462853543	648518346483594927	73256337462853543	5
13238	12898	DNd05	DNxl026	RHS	DLV	ACH	0.94837	xl		DNd05	D	73537812439667613	648518346493762929	73256337462853543	5
14680	13892	DNb08	DNxl027	RHS	DMT	ACH	0.977973	xl		DNb08	B	73537812372588051	648518346500560819	73256337395819525	5
13892	13892	DNb08	DNxl027	LHS	DMT	ACH	0.982583	xl		DNb08	B	73256337395819525	648518346500239285	73256337395819525	5
14061	13892	DNb08	DNxl027	LHS	DMT	ACH	0.980052	xl		DNb08	B	73256337395801932	648518346499234910	73256337395819525	5
14966	13892	DNb08	DNxl027	RHS	DMT	ACH	0.96902	xl		DNb08	B	73537812372580922	648518346481751997	73256337395819525	5
12272	12214	DNg43	DNxl028	RHS	DLV	ACH	0.965553	xl		DNg43	G	73537812439613189	648518346491773039	73256337463005873	5
12214	12214	DNg43	DNxl028	LHS	DLV	ACH	0.96246	xl		DNg43	G	73256337463005873	648518346496495445	73256337463005873	5
13834	13834	DNg44	DNxl029	RHS	VLT	GLUT	0.963457	xl		DNg44	G	73537812506555080	648518346496730084	73537812506555080	4
13845	13834	DNg44	DNxl029	LHS	VLT	GLUT	0.961485	xl		DNg44	G	73185968718790856	648518346479273426	73537812506555080	4
18010	18010	DNg45	DNxl030	RHS	DLV	ACH	0.949801	xl		DNg45	G	73467443695444376	648518346489441900	73256337462614176	5
18189	18010	DNg45	DNxl030	LHS	DLV	ACH	0.946991	xl		DNg45	G	73256337462614176	648518346501089129	73256337462614176	5
26574	26159	DNg52	DNxl031	RHS	DLT	unk	0.664466	xl		DNg52	G	73608181183699138	648518346517246506	73185968651684841	5
26159	26159	DNg52	DNxl031	LHS	DLT	GABA	0.800083	xl		DNg52	G	73185968651684841	648518346510978178	73185968651684841	5
19821	18614	DNg54	DNxl032	RHS	VLT	ACH	0.890761	xl		DNg54	G	73608181250711508	648518346511533424	73185968718734333	5
18614	18614	DNg54	DNxl032	LHS	VLT	ACH	0.929378	xl		DNg54	G	73185968718734333	648518346494504936	73185968718734333	4
18092	18092	DNg63	DNxl033	LHS	MTD-I	ACH	0.971833	xl		DNg63	G	73256337328877096	648518346481259407	73537812372495119	5
153153	18092	DNg63	DNxl033	RHS	MTD-I	ACH	0.966514	xl		DNg63	G	73537812372495119	648518346496233301	73537812372495119	5
17806	17806	DNg64	DNxl034	LHS	VLT	GLUT	0.975694	xl		DNg64	G	73185968718774286	648518346480200507	73608181183969878	4
18099	17806	DNg64	DNxl034	RHS	VLT	GLUT	0.963618	xl		DNg64	G	73608181183969878	648518346487523563	73608181183969878	4
20600	20600	DNg65	DNxl035	RHS	CVL	ACH	0.947675	xl		DNg65	G	73537812439667592	648518346502749427	73537812439667592	4
24107	20600	DNg65	DNxl035	LHS	CVL	ACH	0.902072	xl		DNg65	G	73185968718720470	648518346494022155	73537812439667592	4
39006	37992	DNg67	DNxl036	RHS	CVL	ACH	0.938082	xl		DNg67	G	73467443829692549	648518346503854432	73185968785951319	5
37992	37992	DNg67	DNxl036	LHS	CVL	ACH	0.878568	xl		DNg67	G	73185968785951319	648518346478524276	73185968785951319	5
13268	13268	DNg69	DNxl037	LHS	MTD-I	ACH	0.813382	xl		DNg69	G	73185968584394041	648518346479825046	73185968584394041	5
13801	13268	DNg69	DNxl037	RHS	MTD-I	ACH	0.855551	xl		DNg69	G	73608180915188092	648518346496199543	73185968584394041	5
13169	13169	DNg70	DNxl038	RHS	VTV	GABA	0.815826	xl		DNg70	G	73397075018232237	648518346488062999	73397075018232237	5
13244	13169	DNg70	DNxl038	LHS	VTV	GABA	0.791428	xl		DNg70	G	73397075018140109	648518346490034129	73397075018232237	5
25630	25630	DNg72	DNxl039	LHS	DMT	GLUT	0.957595	xl	genie	DNg72	G	73185968718619560	648518346500297020	73608181183940073	5
70285	25630	DNg72	DNxl039	RHS	DMT	GLUT	0.950181	xl	genie	DNg72	G	73608181183940073	648518346491960620	73608181183940073	5
10466	10466	DNg74	DNxl040	RHS	DLT	GABA	0.929882	xl	web	DNg74	G	73608181116711916	648518346494080626	73115599907475836	5
10532	10466	DNg74	DNxl040	LHS	DLT	GABA	0.949786	xl	web	DNg74	G	73115599907475836	648518346514032921	73115599907475836	5
10103	10103	DNg74	DNxl041	RHS	DLT	GABA	0.912074	xl	web	DNg74	G	73678549927792879	648518346474363330	73115599907481731	5
10107	10103	DNg74	DNxl041	LHS	DLT	GABA	0.955156	xl	web	DNg74	G	73115599907481731	648518346478690132	73115599907481731	5
11354	11264	DNg75	DNxl042	LHS	DLT	ACH	0.938662	xl		DNg75	G	73115599907383116	648518346491468218	73115599907383116	4
11264	11264	DNg75	DNxl042	RHS	DLT	ACH	0.930858	xl		DNg75	G	73608181049652350	648518346493854265	73115599907383116	4
15772	14623	DNg87	DNxl043	LHS	VTV	ACH	0.970597	xl		DNg87	G	73326706341006065	648518346517622888	73326706341006065	5
14623	14623	DNg87	DNxl043	RHS	VTV	ACH	0.971725	xl		DNg87	G	73397075085185766	648518346464943733	73326706341006065	5
12743	12743	DNg88	DNxl044	LHS	MTD-I	ACH	0.917749	xl		DNg88	G	73115599840216019	648518346485793988	73608180982594822	5
13900	12743	DNg88	DNxl044	RHS	MTD-I	ACH	0.880117	xl		DNg88	G	73608180982594822	648518346499274075	73608180982594822	5
13734	13734	DNg90	DNxl045	LHS	DMT	GABA	0.974796	xl		DNg90	G	73185968651699954	648518346507377529	73608181183859390	5
14935	13734	DNg90	DNxl045	RHS	DMT	GABA	0.92259	xl		DNg90	G	73608181183859390	648518346482983102	73608181183859390	5
10420	10399	DNg93	DNxl046	LHS	DLT	GABA	0.935271	xl	oval	DNg93	G	73115599974379051	648518346499877587	73115599974379051	5
10399	10399	DNg93	DNxl046	RHS	DLT	GABA	0.922229	xl	oval	DNg93	G	73608181116785725	648518346484466691	73115599974379051	5
24125	24125	DNg107	DNxl047	RHS	VLT	ACH	0.962626	xl		DNg107	G	73467443628529073	648518346495991820	73185968718662405	4
24267	24125	DNg107	DNxl047	LHS	VLT	ACH	0.957454	xl		DNg107	G	73185968718662405	648518346515103047	73185968718662405	5
10058	10058	DNg108	DNxl048	LHS	DLT	GABA	0.748888	xl		DNg108	G	73115599907443241	648518346520017233	73115599907443241	5
10240	10058	DNg108	DNxl048	RHS	DLT	GABA	0.720409	xl		DNg108	G	73608181116796423	648518346493881079	73115599907443241	5
11120	10279	DNxl049	DNxl049	RHS	DLT	ACH	0.920986	xl		DNxl049		73678549860925136	648518346492503167	73115599974407945	5
10279	10279	DNxl049	DNxl049	LHS	DLT	ACH	0.926941	xl		DNxl049		73115599974407945	648518346476980936	73115599974407945	5
21916	20252	DNp39	DNxl050	RHS	MDA	GABA	0.857299	xl		DNp39	P	73467443628281144	648518346484447235	73326706139858470	5
20252	20252	DNp39	DNxl050	LHS	MDA	GABA	0.902606	xl		DNp39	P	73326706139858470	648518346476808720	73326706139858470	5
11981	11930	DNp43	DNxl051	RHS	VTV	ACH	0.970067	xl		DNp43	P	73397074951363698	648518346487316883	73397074951363698	5
11930	11930	DNp43	DNxl051	LHS	VTV	ACH	0.96392	xl		DNp43	P	73397075018357454	648518346495228086	73397074951363698	5
15099	14074	DNp67	DNxl052	LHS	DLV	ACH	0.928989	xl		DNp67	P	73256337462834740	648518346502341799	73256337462834740	5
14074	14074	DNp67	DNxl052	RHS	DLV	ACH	0.941101	xl		DNp67	P	73467443695412435	648518346488247326	73256337462834740	5
10111	10061	DNxl053	DNxl053	RHS	DLV	ACH	0.913143	xl	pIP1	DNxl053
10061	10061	DNxl053	DNxl053	LHS	DLV	ACH	0.915018	xl	pIP1	DNxl053
10656	10656	DNg97	DNxl054	LHS	DLT	ACH	0.937212	xl		DNg97	G	73115599974473266	648518346504806022	73115599974473266	5
11070	10656	DNg97	DNxl054	RHS	DLT	ACH	0.903921	xl		DNg97	G	73678549860564381	648518346506426914	73115599974473266	5
10086	10086	DNg105	DNxl055	LHS	DLT	GABA	0.901406	xl		DNg105	G	73115599974373048	648518346502401363	73115599974373048	5
10095	10086	DNg105	DNxl055	RHS	DLT	GABA	0.892301	xl		DNg105	G	73678549927854523	648518346494011761	73115599974373048	5
17751	16911	DNxl056	DNxl056	RHS	MTD-I	ACH	0.973037	xl		DNxl056		73467443427288395	648518346490242652	73256337328846163	5
16911	16911	DNxl056	DNxl056	LHS	MTD-I	ACH	0.980864	xl		DNxl056		73256337328846163	648518346494279144	73256337328846163	5
14947	14947	DNg109	DNxl057	LHS	DLT	ACH	0.951557	xl		DNg109	G	73115599907427780	648518346502333510	73115599907427780	5
15844	14947	DNg109	DNxl057	RHS	DLT	ACH	0.920187	xl		DNg109	G	73678549793667706	648518346499578693	73115599907427780	5
10339	10093	DNg100	DNxl058	RHS	DLT	ACH	0.9416	xl		DNg100	G	73608181049718362	648518346494357243	73115599907537415	5
10093	10093	DNg100	DNxl058	LHS	DLT	ACH	0.957519	xl		DNg100	G	73115599907537415	648518346459693060	73115599907537415	5
15131	15074	DNg95	DNxl059	RHS	DMT	ACH	0.939673	xl		DNg95	G	73608181183875119	648518346466654318	73608181183875119	5
15074	15074	DNg95	DNxl059	LHS	DMT	ACH	0.933437	xl		DNg95	G	73115599840252425	648518346486490337	73608181183875119	5
14575	14575	DNg103	DNxl060	LHS	VTV	GABA	0.926697	xl		DNg103	G	73326706341300523	648518346507029279	73326706341231220	4
15186	14575	DNg103	DNxl060	RHS	VTV	GABA	0.9179	xl		DNg103	G	73326706341231220	648518346498497520	73326706341231220	4
13428	13428	DNd04	DNxl061	LHS	VTV	GLUT	0.956053	xl		DNd04	D	73256337596990557	648518346491671464	73256337596990557	5
14282	13428	DNd04	DNxl061	RHS	VTV	GLUT	0.951461	xl		DNd04	D	73397075085525745	648518346491054883	73256337596990557	5
16326	15841	DNp71	DNxl062	LHS	DLV	ACH	0.983599	xl		DNp71	P	73256337462899101	648518346496558594	73256337462899101	5
15841	15841	DNp71	DNxl062	RHS	DLV	ACH	0.981284	xl		DNp71	P	73467443695414910	648518346486600700	73256337462899101	5
33339	33339	DNxl063	DNxl063	RHS	VTV	ACH	0.901562	xl		DNxl063		73397075085349371	648518346518608607	73326706274318898	4
151729	33339	DNxl063	DNxl063	LHS	VTV	ACH	0.899026	xl		DNxl063		73326706274318898	648518346503860832	73326706274318898	4
10995	10855	DNg96	DNxl064	LHS	MTD-I	GLUT	0.906736	xl		DNg96	G	73326706005815962	648518346490241884	73326706005815962	5
10855	10855	DNg96	DNxl064	RHS	MTD-I	GLUT	0.947811	xl		DNg96	G	73467443426890583	648518346479175612	73326706005815962	5
31377	31377	DNxl065	DNxl065	LHS	DMT	GABA	0.831423	xl		DNxl065		73256337462815533	648518346485794244	73537812439577328	5
33554	31377	DNxl065	DNxl065	RHS	DMT	GABA	0.830914	xl		DNxl065		73537812439577328	648518346485911944	73537812439577328	5
38977	29767	DNxl066	DNxl066	LHS	VTV	ACH	0.873836	xl		DNxl066		73326706274297356	648518346494259451	73397075085240896	4
29767	29767	DNxl066	DNxl066	RHS	VTV	ACH	0.897947	xl		DNxl066		73397075085240896	648518346489852599	73397075085240896	4
28263	28263	DNxl067	DNxl067	LHS	VLT	ACH	0.951241	xl		DNxl067		73185968718586744	648518346499801155	73185968718594531	5
30912	28263	DNxl067	DNxl067	RHS	VLT	ACH	0.931752	xl		DNxl067		73608181250585509	648518346506509346	73185968718594531	5
29312	28263	DNxl067	DNxl067	LHS	VLT	ACH	0.963981	xl		DNxl067		73185968718594531	648518346493063232	73185968718594531	5
30242	28263	DNxl067	DNxl067	RHS	VLT	ACH	0.970224	xl		DNxl067		73537812506603639	648518346484498765	73185968718594531	5
15426	15155	DNxl068	DNxl068	LHS	DLV	ACH	0.951976	xl		DNxl068		73256337462892064	648518346479715316	73537812506671043	5
15155	15155	DNxl068	DNxl068	RHS	DLV	ACH	0.948381	xl		DNxl068		73537812506671043	648518346475226721	73537812506671043	5
26464	26464	DNg72	DNxl069	LHS	DMT	GLUT	0.935384	xl		DNg72	G
26744	26464	DNg72	DNxl069	RHS	DMT	GLUT	0.961655	xl		DNg72	G	73608181183896646	648518346511100981	NO MATCH	4
25924	25924	DNxl070	DNxl070	RHS	DLT	unk	0.687221	xl		DNxl070		73678549793595522	648518346501133656	73115599907499367	4
27350	25924	DNxl070	DNxl070	LHS	DLT	GABA	0.74744	xl		DNxl070		73115599907499367	648518346489881883	73115599907499367	4
27524	25155	DNxl071	DNxl071	LHS	VTV	ACH	0.883887	xl	LN-DN2	DNxl071	X	73256337597076153	648518346475225185	73467443829666259	5
25155	25155	DNxl071	DNxl071	RHS	VTV	ACH	0.906621	xl	LN-DN2	DNxl071	X	73467443829666259	648518346491961644	73467443829666259	5
53202877530	25155	DNxl071	DNxl071	RHS	VTV	unk	0.659697	xl	LN-DN2	DNxl071	X	73467443829676738	648518346490869112	73256337597068862	3
25960	25155	DNxl071	DNxl071	LHS	VTV	ACH	0.888278	xl	LN-DN2	DNxl071	X	73256337597068862	648518346492132652	73256337597068862	3
28048	24959	DNxl072	DNxl072	RHS	DMT	GLUT	0.982397	xl		DNxl072		73608181116785543	648518346495184463	73608181116785543	4
24959	24959	DNxl072	DNxl072	LHS	DMT	GLUT	0.958385	xl		DNxl072		73115599907360680	648518346493685617	73608181116785543	4
24337	22430	DNxl073	DNxl073	RHS	DMT	ACH	0.884447	xl		DNxl073		73608181116650668	648518346487278762	73608181116650668	5
22430	22430	DNxl073	DNxl073	LHS	DMT	ACH	0.9216	xl		DNxl073		73185968651612853	648518346503852384	73608181116650668	5
22459	21565	DNxl074	DNxl074	LHS	VTV	GABA	0.746074	xl		DNxl074
21565	21565	DNxl074	DNxl074	RHS	VTV	GABA	0.733372	xl		DNxl074
21124	21124	DNxl075	DNxl075	LHS	DMT	ACH	0.962384	xl		DNxl075		73185968651689984	648518346478552916	73185968651731078	5
163639	21124	DNxl075	DNxl075	LHS	DMT	ACH	0.962918	xl		DNxl075		73185968651731078	648518346531192602	73185968651731078	5
21638	21124	DNxl075	DNxl075	RHS	DMT	ACH	0.949745	xl		DNxl075		73608181116717141	648518346489917211	73185968651731078	5
22416	21124	DNxl075	DNxl075	RHS	DMT	ACH	0.962611	xl		DNxl075		73608181116866130	648518346484049959	73185968651731078	5
21004	21004	DNxl076	DNxl076	LHS	VTV	ACH	0.972081	xl		DNxl076		73326706274170585	648518346477799149	73397074951412714	3
21250	21004	DNxl076	DNxl076	RHS	VTV	ACH	0.979166	xl		DNxl076		73397074951412714	648518346477800173	73397074951412714	3
22586	20978	DNxl077	DNxl077	LHS	DMT	ACH	0.936157	xl		DNxl077		73185968651645091	648518346477810925	73608181116780144	5
20978	20978	DNxl077	DNxl077	RHS	DMT	ACH	0.943	xl		DNxl077		73537812439309144	648518346483131556	73608181116780144	5
21696	20978	DNxl077	DNxl077	RHS	DMT	ACH	0.937214	xl		DNxl077		73608181116780144	648518346499272795	73608181116780144	5
26296	20978	DNxl077	DNxl077	LHS	DMT	ACH	0.917785	xl		DNxl077		73185968651544153	648518346495494818	73608181116780144	5
20825	20825	DNxl078	DNxl078	LHS	VLT	ACH	0.954909	xl		DNxl078		73185968718677025	648518346491530664	73537812506438065	4
21270	20825	DNxl078	DNxl078	RHS	VLT	ACH	0.969951	xl		DNxl078		73537812506438065	648518346494275304	73537812506438065	4
20678	20678	DNxl079	DNxl079	RHS	DLT	ACH	0.923776	xl		DNxl079		73608181183872236	648518346521466617	73185968718434553	4
23585	20678	DNxl079	DNxl079	LHS	DLT	ACH	0.935663	xl		DNxl079		73185968718434553	648518346489632460	73185968718434553	4
10097	10097	DNxl080	DNxl080	LHS	DLT	GABA	0.93106	xl		DNxl080		73115599974436596	648518346494091771	73678549927863104	5
10117	10097	DNxl080	DNxl080	RHS	DLT	GABA	0.909436	xl		DNxl080		73678549927863104	648518346489293509	73678549927863104	5
20847	20082	DNxl081	DNxl081	RHS	DMT	ACH	0.952909	xl		DNxl081		73608180982469043	648518346480829274	73115599840322788	5
20082	20082	DNxl081	DNxl081	LHS	DMT	ACH	0.965756	xl		DNxl081		73115599840322788	648518346483496623	73115599840322788	5
20029	20029	DNxl082	DNxl082	LHS	DMT	ACH	0.961904	xl		DNxl082		73185968718549300	648518346509044090	73185968718549300	4
21380	20029	DNxl082	DNxl082	RHS	DMT	ACH	0.959169	xl		DNxl082		73537812439557771	648518346489263705	73185968718549300	4
19462	19462	DNxl083	DNxl083	RHS	DLV	ACH	0.937528	xl		DNxl083		73467443695422183	648518346493710961	73467443695422183	5
19660	19462	DNxl083	DNxl083	LHS	DLV	ACH	0.940426	xl		DNxl083		73256337462870980	648518346491977516	73467443695422183	5
19080	18636	DNxl084	DNxl084	LHS	DLV	GLUT	0.944969	xl		DNxl084		73326706206962499	648518346503188859	73326706206962499	5
18636	18636	DNxl084	DNxl084	RHS	DLV	GLUT	0.962826	xl		DNxl084		73467443695540648	648518346501208152	73326706206962499	5
18252	18252	DNxl085	DNxl085	LHS	DMT	ACH	0.95091	xl		DNxl085		73185968651651964	648518346495635856	73608181183778529	5
20538	18252	DNxl085	DNxl085	RHS	DMT	ACH	0.945669	xl		DNxl085		73608181183778529	648518346490293002	73608181183778529	5
17710	17474	DNxl086	DNxl086	RHS	VLT	GLUT	0.969682	xl		DNxl086		73608181250699895	648518346488494520	73185968718757843	5
17474	17474	DNxl086	DNxl086	LHS	VLT	GLUT	0.951989	xl		DNxl086		73185968718757843	648518346490767789	73185968718757843	5
17396	17291	DNxl087	DNxl087	LHS	VLT	ACH	0.957626	xl		DNxl087		73185968718750857	648518346491547921	73537812506586284	5
17291	17291	DNxl087	DNxl087	RHS	DLV	ACH	0.962388	xl		DNxl087		73537812506586284	648518346504326380	73537812506586284	5
17268	17268	DNxl088	DNxl088	LHS	VTV	ACH	0.957595	xl		DNxl088		73397074951380799	648518346514380487	73397074951380799	5
23955	17268	DNxl088	DNxl088	RHS	VTV	ACH	0.969126	xl		DNxl088		73397075018336332	648518346492780974	73397074951380799	5
18305	16803	DNxl090	DNxl090	RHS	VLT	GABA	0.865554	xl		DNxl090		73537812439683987	648518346482693094	73185968718667353	5
16803	16803	DNxl090	DNxl090	LHS	VLT	GABA	0.951125	xl		DNxl090		73185968718667353	648518346486044356	73185968718667353	5
16683	16683	DNxl091	DNxl091	RHS	VLT	ACH	0.938633	xl		DNxl091		73608181183919121	648518346499234398	73185968718779104	4
19045	16683	DNxl091	DNxl091	LHS	VLT	ACH	0.930845	xl		DNxl091		73185968718779104	648518346477411086	73185968718779104	5
16541	16541	DNxl092	DNxl092	RHS	MTD-III	ACH	0.975133	xl		DNxl092		73467443427107054	648518346501002381	73326706072804120	5
17031	16541	DNxl092	DNxl092	LHS	MTD-III	ACH	0.972681	xl		DNxl092		73326706072804120	648518346476472438	73326706072804120	5
16942	16420	DNxl093	DNxl093	LHS	VLT	GABA	0.908059	xl		DNxl093		73256337462791939	648518346497189528	NO MATCH	4
16420	16420	DNxl093	DNxl093	RHS	VLT	GABA	0.878113	xl		DNxl093
16053	16053	DNxl094	DNxl094	LHS	CVL	GLUT	0.878706	xl		DNxl094		73185968785876267	648518346509827366	73537812573609108	4
17358	16053	DNxl094	DNxl094	RHS	CVL	GLUT	0.922228	xl		DNxl094		73537812573609108	648518346496655156	73537812573609108	4
15650	15650	DNxl095	DNxl095	LHS	VLT	ACH	0.983326	xl		DNxl095		73256337395907910	648518346515458042	73256337395907910	5
18076	15650	DNxl095	DNxl095	RHS	VLT	ACH	0.941089	xl		DNxl095		73537812439649407	648518346491437374	73256337395907910	5
18730	15297	DNxl096	DNxl096	RHS	VTV	GLUT	0.94953	xl		DNxl096		73397075085528139	648518346502330535	73397075085528139	5
15297	15297	DNxl096	DNxl096	LHS	VTV	GLUT	0.946919	xl		DNxl096		73326706341294828	648518346514072363	73397075085528139	5
15356	15143	DNxl097	DNxl097	LHS	MTD-I	ACH	0.86507	xl		DNxl097		73256337261672809	648518346501766250	73256337261672809	5
15143	15143	DNxl097	DNxl097	RHS	MTD-I	ACH	0.885483	xl		DNxl097		73537812171212639	648518346509394819	73256337261672809	5
14910	14910	DNxl098	DNxl098	RHS	VLT	ACH	0.921571	xl		DNxl098		73537812439627517	648518346491241080	73185968718596868	4
15117	14910	DNxl098	DNxl098	LHS	VLT	ACH	0.935471	xl		DNxl098		73185968718596868	648518346496366421	73185968718596868	4
14836	14836	DNxl099	DNxl099	LHS	DLT	ACH	0.925939	xl		DNxl099		73115599907401254	648518346480214075	73115599907401254	5
16290	14836	DNxl099	DNxl099	RHS	DLT	ACH	0.91552	xl		DNxl099		73608181183733561	648518346484096807	73115599907401254	5
14330	13776	DNxl100	DNxl100	LHS	VLT	GLUT	0.943952	xl		DNxl100		73185968718793156	648518346501686634	73608181250588760	4
13776	13776	DNxl100	DNxl100	RHS	VLT	GLUT	0.962414	xl		DNxl100		73608181250588760	648518346500559795	73608181250588760	4
13592	13592	DNxl101	DNxl101	LHS	DLV	ACH	0.973411	xl		DNxl101		73256337463011349	648518346494062990	73256337463011349	5
20464	13592	DNxl101	DNxl101	RHS	DLV	ACH	0.979893	xl		DNxl101		73537812439660773	648518346494448661	73256337463011349	5
13502	13473	DNxl102	DNxl102	LHS	DLV	ACH	0.96469	xl		DNxl102		73256337462617267	648518346471676571	73256337462617267	4
13473	13473	DNxl102	DNxl102	RHS	DLV	ACH	0.971775	xl		DNxl102		73467443695358921	648518346476469622	73256337462617267	5
13257	13257	DNxl103	DNxl103	LHS	none	ACH	0.988547	xl		DNxl103		73115599907413069	648518346514220231	73608181116599063	5
13387	13257	DNxl103	DNxl103	RHS	none	ACH	0.985288	xl		DNxl103		73608181116599063	648518346479346642	73608181116599063	5
13262	13161	DNxl104	DNxl104	LHS	VLT	GABA	0.787527	xl		DNxl104		73185968718748448	648518346476800272	73608181250693876	5
13161	13161	DNxl104	DNxl104	RHS	VLT	GABA	0.746547	xl		DNxl104		73608181250693876	648518346493893623	73608181250693876	5
13247	13108	DNxl105	DNxl105	RHS	DLV	ACH	0.965674	xl		DNxl105		73467443695429897	648518346487403667	73256337462824731	5
13108	13108	DNxl105	DNxl105	LHS	DLV	ACH	0.960098	xl		DNxl105		73256337462824731	648518346496558850	73256337462824731	5
13088	13049	DNxl106	DNxl106	LHS	DLV	ACH	0.979095	xl		DNxl106		73256337529908139	648518346486500273	73537812439730885	4
13049	13049	DNxl106	DNxl106	LHS	DLV	ACH	0.972841	xl		DNxl106		73256337462986041	648518346490876536	73537812439730885	4
13419	13049	DNxl106	DNxl106	RHS	DLV	ACH	0.977903	xl		DNxl106		73537812439637361	648518346486911201	73537812439730885	4
13273	13049	DNxl106	DNxl106	RHS	DLV	ACH	0.97859	xl		DNxl106		73537812439730885	648518346486059902	73537812439730885	4
13066	13040	DNxl107	DNxl107	RHS	CVL	GLUT	0.913626	xl		DNxl107		73467443829644156	648518346479273170	73185968785881834	5
13040	13040	DNxl107	DNxl107	LHS	CVL	GLUT	0.906728	xl		DNxl107		73185968785881834	648518346515457786	73185968785881834	5
12969	12915	DNxl108	DNxl108	LHS	MTD-I	ACH	0.948041	xl		DNxl108		73185968517198033	648518346474348738	73185968517198033	5
12915	12915	DNxl108	DNxl108	RHS	MTD-I	ACH	0.954275	xl		DNxl108		73537812171239772	648518346480747488	73185968517198033	5
12956	12847	DNxl109	DNxl109	RHS	MTD-II	ACH	0.910649	xl		DNxl109		73537812170914434	648518346493609870	73537812170914434	5
12847	12847	DNxl109	DNxl109	LHS	MTD-II	ACH	0.914699	xl		DNxl109		73185968517252509	648518346486889443	73537812170914434	5
12820	12791	DNxl110	DNxl110	RHS	DLV	ACH	0.963664	xl		DNxl110		73537812439690758	648518346494633205	73256337462849181	5
12791	12791	DNxl110	DNxl110	LHS	DLV	ACH	0.95903	xl		DNxl110		73256337462849181	648518346481030400	73256337462849181	5
13092	12735	DNxl111	DNxl111	RHS	MTD-I	GLUT	0.95788	xl		DNxl111		73537812171207699	648518346515680330	73537812171207699	5
12735	12735	DNxl111	DNxl111	LHS	MTD-I	GLUT	0.966371	xl		DNxl111		73185968517402058	648518346487318931	73537812171207699	5
12965	12716	DNxl112	DNxl112	RHS	DLV	GLUT	0.968292	xl		DNxl112		73537812506644276	648518346466192176	73185968785817640	5
12716	12716	DNxl112	DNxl112	LHS	DLV	GLUT	0.96056	xl		DNxl112		73185968785817640	648518346507211336	73185968785817640	5
12640	12640	DNxl113	DNxl113	LHS	DMT	ACH	0.973091	xl		DNxl113		73185968651532267	648518346515586378	73185968651532267	5
12779	12640	DNxl113	DNxl113	RHS	DMT	ACH	0.974859	xl		DNxl113		73608181183786669	648518346475212897	73185968651532267	5
12882	12466	DNxl114	DNxl114	LHS	VTV	GABA	0.793074	xl		DNxl114		73256337597084259	648518346496343869	73256337597084259	5
12466	12466	DNxl114	DNxl114	RHS	VTV	GABA	0.749685	xl		DNxl114		73397075085517689	648518346494180363	73256337597084259	5
12451	12451	DNxl115	DNxl115	RHS	VTV	GABA	0.88658	xl		DNxl115		73397075018687567	648518346474404034	73326706274349414	5
12619	12451	DNxl115	DNxl115	LHS	VTV	GABA	0.907376	xl		DNxl115		73326706274349414	648518346491544774	73326706274349414	5
12455	12172	DNxl116	DNxl116	LHS	VLT	ACH	0.853164	xl		DNxl116		73185968785846762	648518346487768555	73185968785846762	5
12172	12172	DNxl116	DNxl116	RHS	VLT	ACH	0.892804	xl		DNxl116		73608181183963363	648518346484522573	73185968785846762	5
12439	11975	DNxl117	DNxl117	RHS	VLT	ACH	0.968542	xl		DNxl117		73537812439715807	648518346493062208	73185968718676998	5
11975	11975	DNxl117	DNxl117	LHS	VLT	ACH	0.978229	xl		DNxl117		73185968718676998	648518346496838296	73185968718676998	5
11859	11859	DNxl118	DNxl118	LHS	VTV	GABA	0.842924	xl		DNxl118		73326706274318897	648518346509764666	73326706274318897	5
11887	11859	DNxl118	DNxl118	RHS	VTV	GABA	0.823143	xl		DNxl118		73326706341208984	648518346493808241	73326706274318897	5
12025	11856	DNxl119	DNxl119	LHS	DLT	ACH	0.929386	xl		DNxl119		73115599907365880	648518346459681796	73115599907365880	5
11856	11856	DNxl119	DNxl119	RHS	DLT	ACH	0.937485	xl		DNxl119		73608181183891078	648518346483510959	73115599907365880	5
11803	11613	DNxl120	DNxl120	LHS	MTD-I	GABA	0.878279	xl		DNxl120		73326706140081005	648518346502743539	73326706140081005	5
11613	11613	DNxl120	DNxl120	RHS	DLV	GABA	0.875709	xl		DNxl120		73467443695319947	648518346492173695	73326706140081005	5
11568	11568	DNxl121	DNxl121	LHS	VTV	ACH	0.983532	xl		DNxl121		73256337395697765	648518346512513182	73256337395697765	5
12221	11568	DNxl121	DNxl121	RHS	VTV	ACH	0.978726	xl		DNxl121		73467443628441390	648518346493960761	73256337395697765	5
11541	11541	DNxl122	DNxl122	LHS	MTD-I	ACH	0.941484	xl		DNxl122		73185968584505663	648518346475392384	73185968584505663	5
11772	11541	DNxl122	DNxl122	RHS	MTD-I	ACH	0.912585	xl		DNxl122		73608181049468183	648518346489297260	73185968584505663	5
11731	11488	DNxl123	DNxl123	RHS	DLV	GABA	0.813576	xl		DNxl123		73467443762491760	648518346486553391	73256337596832141	5
11488	11488	DNxl123	DNxl123	LHS	DLV	GABA	0.864871	xl		DNxl123		73256337596832141	648518346471789211	73256337596832141	5
11616	11440	DNxl124	DNxl124	RHS	MTD-I	ACH	0.910313	xl		DNxl124		73608180982415469	648518346459651076	73115599840124622	5
11440	11440	DNxl124	DNxl124	LHS	MTD-I	ACH	0.906527	xl		DNxl124		73115599840124622	648518346500250805	73115599840124622	5
11279	11279	DNxl125	DNxl125	LHS	VTV	ACH	0.956678	xl		DNxl125		73397075085327897	648518346493800078	73326706274414409	4
16193	11279	DNxl125	DNxl125	RHS	VTV	ACH	0.956822	xl		DNxl125		73326706274414409	648518346496185207	73326706274414409	4
11961	11254	DNxl126	DNxl126	LHS	DMT	unk	0.54462	xl		DNxl126		73185968584412099	648518346486707377	73185968584412099	5
11254	11254	DNxl126	DNxl126	RHS	DMT	unk	0.531202	xl		DNxl126		73608181116772925	648518346497815030	73185968584412099	5
11102	11102	DNxl127	DNxl127	RHS	VLT	GABA	0.935842	xl		DNxl127		73537812506438132	648518346494660274	73185968718607709	5
11220	11102	DNxl127	DNxl127	LHS	VLT	GABA	0.946698	xl		DNxl127		73185968718607709	648518346514244039	73185968718607709	5
18265	11051	DNxl128	DNxl128	LHS	DLV	GLUT	0.887815	xl		DNxl128		73256337530041001	648518346479148496	73537812506682071	5
11051	11051	DNxl128	DNxl128	RHS	DLV	GLUT	0.879534	xl		DNxl128		73537812506682071	648518346520619830	73537812506682071	5
11270	11019	DNxl129	DNxl129	LHS	DLT	ACH	0.970846	xl		DNxl129		73115599907471834	648518346480180539	73115599907471834	5
11019	11019	DNxl129	DNxl129	RHS	DLT	ACH	0.96456	xl		DNxl129		73678549927838198	648518346477780949	73115599907471834	5
10941	10941	DNxl130	DNxl130	LHS	DLT	ACH	0.946846	xl		DNxl130		73185968718599701	648518346496855192	73678549927758778	5
11306	10941	DNxl130	DNxl130	RHS	DLT	ACH	0.88482	xl		DNxl130		73678549927758778	648518346474535874	73678549927758778	5
10912	10912	DNxl131	DNxl131	LHS	VLT	GABA	0.924272	xl		DNxl131		73256337462808406	648518346500990230	73256337462808406	5
13804	10912	DNxl131	DNxl131	RHS	VLT	GABA	0.868969	xl		DNxl131		73537812439706357	648518346506853790	73256337462808406	5
12594	10868	DNxl132	DNxl132	RHS	VTV	GABA	0.859393	xl		DNxl132		73397075085509443	648518346475912162	73256337597065894	5
10868	10868	DNxl132	DNxl132	LHS	VTV	GABA	0.863585	xl		DNxl132		73256337597065894	648518346520522806	73256337597065894	5
10896	10648	DNxl133	DNxl133	LHS	DMT	ACH	0.90672	xl		DNxl133		73185968718436166	648518346497095596	73608181183909682	3
10648	10648	DNxl133	DNxl133	RHS	DMT	ACH	0.910767	xl		DNxl133		73608181183909682	648518346481607101	73608181183909682	3
10623	10291	DNxl134	DNxl134	RHS	DLT	ACH	0.932064	xl		DNxl134		73608181183778509	648518346484402691	73115599974415044	5
10291	10291	DNxl134	DNxl134	LHS	DLT	ACH	0.934922	xl		DNxl134		73115599974415044	648518346503742369	73115599974415044	5
29081	29081	DNxl135	DNxl135	RHS	DLT	GLUT	0.901157	xl		DNxl135
15344	14931	DNa06	DNxn001	RHS	ITD	ACH	0.849281	xn		DNa06	A	73608181049516861	648518346479175868	73185968584350030	4
14931	14931	DNa06	DNxn001	LHS	ITD	ACH	0.900511	xn		DNa06	A	73185968584350030	648518346493903392	73185968584350030	4
12259	12259	DNa09	DNxn002	LHS	MTD-I	ACH	0.904873	xn		DNa09	A	73256337261522049	648518346481212815	73467443427020181	5
12406	12259	DNa09	DNxn002	RHS	MTD-I	ACH	0.893109	xn		DNa09	A	73467443427020181	648518346477672087	73467443427020181	5
10506	10506	DNa10	DNxn003	LHS	MTD-II	ACH	0.910491	xn		DNa10	A	73326706005771540	648518346495435938	73467443359579720	5
10531	10506	DNa10	DNxn003	RHS	MTD-II	ACH	0.918392	xn		DNa10	A	73467443359579720	648518346498258770	73467443359579720	5
11327	11071	aSP22	DNxn004	RHS	DMT	ACH	0.960703	xn	DNa12	DNa12	A	73537812439483533	648518346512050990	73537812439483533	4
11071	11071	aSP22	DNxn004	LHS	DMT	ACH	0.967037	xn	DNa12	DNa12	A	73256337395807047	648518346494232199	73537812439483533	4
12431	12020	DNb01	DNxn005	LHS	MTD-I	GLUT	0.958414	xn		DNb01	B	73326706072881081	648518346481382757	73326706072881081	5
12020	12020	DNb01	DNxn005	RHS	MTD-I	GLUT	0.961403	xn		DNb01	B	73467443426998428	648518346464968565	73326706072881081	5
14939	14939	DNxn009	DNxn006	LHS	MTD-I	GLUT	0.919986	xn		DNxn006		73326706005698690	648518346507153439	73467443426907114	5
15257	14939	DNxn009	DNxn006	RHS	MTD-I	GLUT	0.913148	xn		DNxn006		73467443426907114	648518346501200472	73467443426907114	5
12973	12973	DNxn010	DNxn007	LHS	MTD-I	GLUT	0.95401	xn		DNxn007		73256337261490787	648518346491529233	73467443427032331	5
13405	12973	DNxn010	DNxn007	RHS	MTD-I	GLUT	0.958965	xn		DNxn007		73467443427032331	648518346499232094	73467443427032331	5
12167	12167	DNb09	DNxn008	LHS	MTD-I	GLUT	0.958171	xn		DNb09	B	73256337395643707	648518346479276498	73467443695136228	5
12304	12167	DNb09	DNxn008	RHS	MTD-I	GLUT	0.955252	xn		DNb09	B	73467443695136228	648518346499268443	73467443695136228	5
10315	10307	DNb05	DNxn009	RHS	DMT	ACH	0.926045	xn	thoracic relay interneuron, AMMC-Di7	DNb05	B	73608181183909692	648518346481293455	73185968718664952	5
10307	10307	DNb05	DNxn009	LHS	DMT	ACH	0.931192	xn	thoracic relay interneuron, AMMC-Di7	DNb05	B	73185968718664952	648518346481789343	73185968718664952	5
13916	13916	DNc01	DNxn010	RHS	DLT	GABA	0.780526	xn		DNc01	C	73678549793538653	648518346490870136	73115599840222879	4
14677	13916	DNc01	DNxn010	LHS	DLT	unk	0.646756	xn		DNc01	C	73115599840222879	648518346489954266	73115599840222879	4
16554	15026	DNc02	DNxn011	RHS	DLT	GABA	0.714184	xn		DNc02	C	73608180982348376	648518346531195674	73608180982348376	4
15026	15026	DNc02	DNxn011	LHS	DLT	GABA	0.757611	xn		DNc02	C	73115599907330380	648518346481974973	73608180982348376	4
10491	10410	DNd03	DNxn012	RHS	DLT	GLUT	0.799049	xn	OA-VL2	DNd03	D	73608181183956211	648518346479639488	73608181183956211	5
10410	10410	DNd03	DNxn012	LHS	DLT	GLUT	0.789648	xn	OA-VL2	DNd03	D	73115599907346763	648518346475212088	73608181183956211	5
30809	23573	DNg07	DNxn013	RHS	ITD	ACH	0.970787	xn	AMMC-VNC PN, aPN(desc) neuron	DNg07	G	73537812372583238	648518346502330279	73537812372539938	5
23849	23573	DNg07	DNxn013	LHS	ITD	ACH	0.930758	xn	AMMC-VNC PN, aPN(desc) neuron	DNg07	G	73256337328836109	648518346478553684	73537812372539938	5
28572	23573	DNg07	DNxn013	LHS	ITD	ACH	0.945603	xn	AMMC-VNC PN, aPN(desc) neuron	DNg07	G	73256337328812720	648518346492544443	73537812372539938	5
23580	23573	DNg07	DNxn013	RHS	ITD	ACH	0.946397	xn	AMMC-VNC PN, aPN(desc) neuron	DNg07	G	73537812372507311	648518346498317844	73537812372539938	5
28224	23573	DNg07	DNxn013	RHS	ITD	ACH	0.958111	xn	AMMC-VNC PN, aPN(desc) neuron	DNg07	G	73537812372514170	648518346531196186	73537812372539938	5
35897	23573	DNg07	DNxn013	RHS	ITD	ACH	0.981749	xn	AMMC-VNC PN, aPN(desc) neuron	DNg07	G	73537812372477882	648518346477791981	73537812372539938	5
41239	23573	DNg07	DNxn013	RHS	ITD	ACH	0.95832	xn	AMMC-VNC PN, aPN(desc) neuron	DNg07	G	73537812372477882	648518346477791981	73537812372539938	5
44001	23573	DNg07	DNxn013	LHS	ITD	ACH	0.974247	xn	AMMC-VNC PN, aPN(desc) neuron	DNg07	G	73256337328843538	648518346502330791	73537812372539938	5
26039	23573	DNg07	DNxn013	RHS	ITD	ACH	0.941144	xn	AMMC-VNC PN, aPN(desc) neuron	DNg07	G	73537812372511848	648518346489538252	73537812372539938	5
23573	23573	DNg07	DNxn013	LHS	ITD	ACH	0.916158	xn	AMMC-VNC PN, aPN(desc) neuron	DNg07	G	73256337328843538	648518346502330791	73537812372539938	5
36930	23573	DNg07	DNxn013	LHS	ITD	ACH	0.951692	xn	AMMC-VNC PN, aPN(desc) neuron	DNg07	G	73256337328906773	648518346465848112	73537812372539938	5
25694	23573	DNg07	DNxn013	LHS	ITD	ACH	0.942854	xn	AMMC-VNC PN, aPN(desc) neuron	DNg07	G	73256337328890040	648518346488629005	73537812372539938	5
29902	23573	DNg07	DNxn013	LHS	ITD	ACH	0.961426	xn	AMMC-VNC PN, aPN(desc) neuron	DNg07	G	73256337328836125	648518346486555183	73537812372539938	5
23026	23026	DNg11	DNxn014	RHS	ITD	GABA	0.927668	xn		DNg11	G	73537812305517438	648518346480202299	73256337261746855	5
26991	23026	DNg11	DNxn014	RHS	ITD	GABA	0.950484	xn		DNg11	G	73537812171308353	648518346515464954	73256337261746855	5
24332	23026	DNg11	DNxn014	RHS	ITD	GABA	0.937443	xn		DNg11	G	73537812171308353	648518346515464954	73256337261746855	5
26209	23026	DNg11	DNxn014	LHS	ITD	GABA	0.97144	xn		DNg11	G	73256337261746855	648518346486555951	73256337261746855	5
23688	23026	DNg11	DNxn014	LHS	ITD	GABA	0.919605	xn		DNg11	G	73256337328390279	648518346498168914	73256337261746855	5
24965	23026	DNg11	DNxn014	LHS	ITD	GABA	0.942438	xn		DNg11	G	73256337328665465	648518346494759818	73256337261746855	5
10121	10101	DNg15	DNxn015	LHS	DMT	ACH	0.812195	xn	AMMC-Db5, nagini	DNg15	G	73256337530148310	648518346478483028	73537812506818915	5
10101	10101	DNg15	DNxn015	RHS	DMT	ACH	0.718012	xn	AMMC-Db5, nagini	DNg15	G	73537812506818915	648518346493247516	73537812506818915	5
14903	14903	DNg17	DNxn016	RHS	DLT	ACH	0.961014	xn		DNg17	G	73608181183937806	648518346485645950	73608181183937806	5
15249	14903	DNg17	DNxn016	LHS	DLT	ACH	0.96569	xn		DNg17	G	73115599907551293	648518346484587853	73608181183937806	5
18351	18351	DNg20	DNxn017	RHS	VTV	GABA	0.877164	xn		DNg20	G	73467443829683596	648518346476799760	73256337597095483	5
18599	18351	DNg20	DNxn017	LHS	VTV	GABA	0.897847	xn		DNg20	G	73256337597095483	648518346491604136	73256337597095483	5
18856	17782	DNg23	DNxn018	RHS	DLV	GABA	0.918061	xn		DNg23	G	73467443762741242	648518346477792237	73256337529980732	5
17782	17782	DNg23	DNxn018	LHS	DLV	GABA	0.908777	xn		DNg23	G	73256337529980732	648518346474404290	73256337529980732	5
15090	15090	DNg24	DNxn019	LHS	VTV	GABA	0.88204	xn	AMMC-Db7	DNg24	G	73326706207026070	648518346481679293	73326706207026070	4
15162	15090	DNg24	DNxn019	RHS	VTV	GABA	0.88975	xn	AMMC-Db7	DNg24	G	73397074951185603	648518346489919003	73326706207026070	4
18113	16760	DNg26	DNxn020	RHS	DLT	GABA	0.881051	xn		DNg26	G	73678549793558270	648518346509714214	73678549793558270	4
16760	16760	DNg26	DNxn020	LHS	DLT	GABA	0.896651	xn		DNg26	G	73115599907309659	648518346502749171	73678549793558270	4
16476	16350	DNg26	DNxn021	LHS	DLT	GABA	0.893493	xn		DNg26	G	73115599907302515	648518346493903115	73115599907302515	4
16350	16350	DNg26	DNxn021	RHS	DLT	GABA	0.875746	xn		DNg26	G	73678549793417913	648518346507275129	73115599907302515	4
11548	11548	DNg29	DNxn022	LHS	DLV	ACH	0.958354	xn		DNg29	G	73326706274141599	648518346477704149	73326706274141599	5
11622	11548	DNg29	DNxn022	RHS	DLV	ACH	0.947532	xn		DNg29	G	73397075018309137	648518346496644836	73326706274141599	5
13326	13326	DNg30	DNxn023	LHS	DLV	unk	0.632403	xn		DNg30	G	73256337462862217	648518346488793016	73256337462862217	5
13481	13326	DNg30	DNxn023	RHS	DLV	unk	0.677741	xn		DNg30	G	73537812439603753	648518346472941412	73256337462862217	5
14814	14244	DNg22	DNxn024	LHS	MDA	unk	0.603916	xn		DNg22	G	73326706140252881	648518346500236981	73397074884241770	5
14244	14244	DNg22	DNxn024	RHS	MDA	unk	0.603301	xn		DNg22	G	73397074884241770	648518346504984179	73397074884241770	5
14847	14847	DNg33	DNxn025	LHS	MDA	ACH	0.780937	xn		DNg33	G	73397074682722305	648518346500992278	73397074682722305	4
15909	14847	DNg33	DNxn025	LHS	MDA	ACH	0.826277	xn		DNg33	G	73397074682833924	648518346518524895	73397074682722305	4
11588	11588	DNp05	DNxn026	RHS	MTD-I	ACH	0.902468	xn	AMMC-Db2	DNp05	P	73467443426904769	648518346507123743	73467443426904769	5
11974	11588	DNp05	DNxn026	LHS	MTD-I	ACH	0.86736	xn	AMMC-Db2	DNp05	P	73256337261624979	648518346485805764	73467443426904769	5
11228	11150	DNp07	DNxn027	LHS	MTD-I	ACH	0.94122	xn		DNp07	P	73256337261632445	648518346499898067	73537812305604105	5
11150	11150	DNp07	DNxn027	RHS	MTD-I	ACH	0.953295	xn		DNp07	P	73537812305604105	648518346493034780	73537812305604105	5
12707	12707	DNp08	DNxn028	LHS	DMT	GLUT	0.951963	xn		DNp08	P	73185968651645154	648518346486066345	73185968651645154	5
12827	12707	DNp08	DNxn028	RHS	DMT	GLUT	0.943355	xn		DNp08	P	73608181183819909	648518346492952348	73185968651645154	5
10113	10113	DNp11	DNxn029	LHS	MTD-I	ACH	0.866543	xn	AMMC-Db3	DNp11	P	73256337328594796	648518346509757242	73537812171264215	5
10122	10113	DNp11	DNxn029	RHS	MTD-I	ACH	0.852476	xn	AMMC-Db3	DNp11	P	73537812171264215	648518346501660489	73537812171264215	5
11437	11413	DNp12	DNxn030	LHS	DLV	ACH	0.972849	xn		DNp12	P	73256337462688565	648518346490806819	73256337462688565	5
11413	11413	DNp12	DNxn030	RHS	DLV	ACH	0.962526	xn		DNp12	P	73467443695341288	648518346498898753	73256337462688565	5
10819	10819	DNp13	DNxn031	LHS	MTD-I	ACH	0.972919	xn		DNp13	P	73326706139694689	648518346501160604	73467443427082437	4
10962	10819	DNp13	DNxn031	RHS	MTD-I	ACH	0.961622	xn		DNp13	P	73467443427082437	648518346480534331	73467443427082437	4
12623	12623	DNp14	DNxn032	LHS	ITD	ACH	0.9419	xn		DNp14	P	73185968651697346	648518346485843396	73185968651697346	5
13012	12623	DNp14	DNxn032	RHS	ITD	ACH	0.954339	xn		DNp14	P	73608181183794037	648518346500804457	73185968651697346	5
10021	10012	DNp18	DNxn033	LHS	MTD-I	ACH	0.815677	xn	AMMC-Di3	DNp18	P	73256337261727041	648518346472175922	73537812238286125	5
10012	10012	DNp18	DNxn033	RHS	MTD-I	ACH	0.855257	xn	AMMC-Di3	DNp18	P	73537812238286125	648518346493807758	73537812238286125	5
11684	11684	DNp19	DNxn034	RHS	MTD-I	ACH	0.810201	xn		DNp19	P	73537812238512257	648518346498307860	73537812238512257	5
11718	11684	DNp19	DNxn034	LHS	MTD-I	ACH	0.822101	xn		DNp19	P	73256337261715629	648518346501447768	73537812238512257	5
10023	10023	DNp20	DNxn035	RHS	none	unk	0.372726	xn		DNp20	P	73608180915067607	648518346502220199	73608180915067607	5
10813	10023	DNp20	DNxn035	LHS	none	unk	0.393464	xn		DNp20	P	73185968517402068	648518346515571530	73608180915067607	5
13688	13688	DNp21	DNxn036	RHS	MTD-I	ACH	0.868346	xn		DNp21	P	73537812305331345	648518346484727709	73537812305331345	4
14409	13688	DNp21	DNxn036	LHS	ITD	ACH	0.920797	xn		DNp21	P	73256337328764202	648518346495523947	73537812305331345	4
27125	27125	DNp23	DNxn037	RHS	DLV	ACH	0.945799	xn		DNp23	P	73467443762496278	648518346499234654	73256337462766218	5
27279	27125	DNp23	DNxn037	LHS	DLV	ACH	0.933109	xn		DNp23	P	73256337462766218	648518346486190020	73256337462766218	5
19452	19414	DNp24	DNxn038	RHS	MDA	GABA	0.741897	xn		DNp24	P	73397074884293474	648518346464943989	73397074884293474	4
19414	19414	DNp24	DNxn038	LHS	MDA	GABA	0.711494	xn		DNp24	P	73397074883851050	648518346515108167	73397074884293474	4
28538	28538	DNp25	DNxn039	RHS	MDA	GABA	0.944121	xn		DNp25	P	73397074817068891	648518346498312688	73397074817068891	5
53591964492	28538	DNp25	DNxn039	LHS	MDA	GABA	0.823449	xn		DNp25	P	73397074816941944	648518346491966764	73397074817068891	5
11938	10681	DNp26	DNxn040	RHS	MTD-I	ACH	0.754328	xn		DNp26	P	73467443426978684	648518346511814079	73326706005863892	5
10681	10681	DNp26	DNxn040	LHS	MTD-I	ACH	0.754584	xn		DNp26	P	73326706005863892	648518346475736802	73326706005863892	5
15272	14557	DNp27	DNxn041	LHS	DLV	unk	0.480055	xn		DNp27	P	73256337462613788	648518346493624568	73256337462613788	4
14557	14557	DNp27	DNxn041	RHS	DLV	unk	0.47397	xn		DNp27	P	73467443695441914	648518346515585610	73256337462613788	4
12974	12974	DNp28	DNxn042	RHS	MTD-I	unk	0.655623	xn		DNp28	P	73537812171161138	648518346491960364	73537812171161138	5
13085	12974	DNp28	DNxn042	LHS	MTD-I	unk	0.664516	xn		DNp28	P	73256337261688786	648518346499136862	73537812171161138	5
18388	18388	DNp29	DNxn043	LHS	VTV	ACH	0.70743	xn	NPFP1	DNp29	P	73326706274239699	648518346486354834	73397074951389749	5
18424	18388	DNp29	DNxn043	RHS	VTV	ACH	0.781307	xn	NPFP1	DNp29	P	73397074951389749	648518346479695092	73397074951389749	5
17883	17211	DNp30	DNxn044	RHS	MTD-I	GABA	0.852302	xn		DNp30	P	73467443494183746	648518346502600615	73467443494183746	5
17211	17211	DNp30	DNxn044	LHS	MTD-I	GABA	0.842421	xn		DNp30	P	73326706139973770	648518346472424713	73467443494183746	5
15511	14948	DNp35	DNxn045	LHS	DLV	ACH	0.870807	xn		DNp35	P	73256337462803660	648518346483023780	73256337462803660	5
14948	14948	DNp35	DNxn045	RHS	DLV	ACH	0.865965	xn		DNp35	P	73467443628037898	648518346500996118	73256337462803660	5
11987	11977	pMP2	DNxn046	RHS	MDA	ACH	0.907984	xn		pMP2	P
11977	11977	pMP2	DNxn046	LHS	MDA	ACH	0.910329	xn		pMP2	P
166304	12380	pIP9	DNxn047	RHS	MDA	GLUT	0.97252	xn	DNp36	pIP9	P	73397074884069612	648518346485836228	73326706072869291	4
12380	12380	pIP9	DNxn047	LHS	MDA	GLUT	0.954758	xn	DNp36	pIP9	P	73326706072869291	648518346475622580	73326706072869291	4
13038	13038	pIP10	DNxn048	RHS	DLV	ACH	0.947901	xn		pIP10	P
13417	13038	pIP10	DNxn048	LHS	DLV	ACH	0.942993	xn		pIP10	P
14523	13438	MDN	DNxn049	LHS	MTD-I	ACH	0.971241	xn	DNp50	MDN	P	73326706139901563	648518346475400628	73326706139840140	5
13438	13438	MDN	DNxn049	LHS	MTD-I	ACH	0.969865	xn	DNp50	MDN	P	73326706139840140	648518346474413506	73326706139840140	5
13809	13438	MDN	DNxn050	RHS	MTD-I	ACH	0.963557	xn	DNp50	MDN	P	73467443427254162	648518346481250703	73326706139840140	5
14419	13438	MDN	DNxn050	RHS	MTD-I	ACH	0.956379	xn	DNp50	MDN	P	73467443494121411	648518346501195096	73326706139840140	5
11072	11072	DNx01	DNxn051	RHS	DLV	unk	0.699793	xn		DNx01	X	73467443762597023	648518346491179384	73326706273910221	5
11386	11072	DNx01	DNxn051	LHS	DLV	ACH	0.720375	xn		DNx01	X	73326706273910221	648518346497402904	73326706273910221	5
19682	18431	DNg42	DNxn052	RHS	MTD-I	GLUT	0.955824	xn		DNg42	G	73467443494094767	648518346490843309	73467443494094767	5
18431	18431	DNg42	DNxn052	LHS	MTD-I	GLUT	0.942785	xn		DNg42	G	73326706072859042	648518346486658457	73467443494094767	5
31648	31482	DNg46	DNxn053	RHS	DMT	GLUT	0.769406	xn		DNg46	G	73608181116689250	648518346496835244	73608181116689250	5
31482	31482	DNg46	DNxn053	LHS	DMT	GLUT	0.756825	xn		DNg46	G	73185968651553841	648518346509393283	73608181116689250	5
14042	14042	DNg50	DNxn054	LHS	DLT	ACH	0.764794	xn		DNg50	G	73115599907471803	648518346492991152	73115599907471803	5
14786	14042	DNg50	DNxn054	RHS	DLT	ACH	0.758069	xn		DNg50	G	73678549927760049	648518346500247356	73115599907471803	5
25110	25110	DNg51	DNxn055	LHS	ITD	ACH	0.898879	xn		DNg51	G	73256337328654732	648518346493006834	73256337328654732	5
25709	25110	DNg51	DNxn055	RHS	ITD	ACH	0.883221	xn		DNg51	G	73537812305325489	648518346488495544	73256337328654732	5
25796	25110	DNg51	DNxn055	RHS	ITD	ACH	0.876461	xn		DNg51	G	73537812305451213	648518346490232412	73256337328654732	5
25969	25110	DNg51	DNxn055	LHS	ITD	ACH	0.929896	xn		DNg51	G	73256337328635679	648518346499689868	73256337328654732	5
14904	14904	DNg55	DNxn056	LHS	MDA	GABA	0.940628	xn		DNg55	G	73397074749803928	648518346481371329	73397074817169995	5
17621	16837	DNg56	DNxn057	RHS	DLV	unk	0.65149	xn		DNg56	G	73467443762469014	648518346487846736	73256337463092499	5
16837	16837	DNg56	DNxn057	LHS	DLV	GABA	0.722057	xn		DNg56	G	73256337463092499	648518346486157993	73256337463092499	5
30559	29976	DNg57	DNxn058	RHS	VTV	ACH	0.925272	xn	bobber	DNg57	G	73397075018333916	648518346502749683	73397075018333916	4
29976	29976	DNg57	DNxn058	LHS	VTV	ACH	0.879373	xn	bobber	DNg57	G	73326706207044828	648518346492546747	73397075018333916	4
25415	22755	DNg59	DNxn059	LHS	CVL	unk	0.591138	xn		DNg59	G	73185968852591660	648518346490753453	73185968852591660	5
22755	22755	DNg59	DNxn059	RHS	CVL	GABA	0.81337	xn		DNg59	G	73537812573502885	648518346490517757	73185968852591660	5
31265	27993	DNg60	DNxn060	RHS	none	GABA	0.790953	xn	mesa	DNg60	G	73537812372497514	648518346480280278	73326706072841352	4
27993	27993	DNg60	DNxn060	LHS	none	GABA	0.886512	xn	mesa	DNg60	G	73326706072841352	648518346490522621	73326706072841352	4
13553	13553	DNg68	DNxn061	LHS	DLV	ACH	0.81874	xn		DNg68	G	73256337463113859	648518346493623544	73256337463113859	5
13704	13553	DNg68	DNxn061	RHS	DLV	ACH	0.812611	xn		DNg68	G	73537812439697440	648518346531204634	73256337463113859	5
15546	15546	DNg71	DNxn062	LHS	MTD-I	GLUT	0.965737	xn		DNg71	G	73256337395614176	648518346500543413	73256337395614176	5
16192	15546	DNg71	DNxn062	RHS	MTD-I	GLUT	0.961551	xn		DNg71	G	73537812305349177	648518346478552404	73256337395614176	5
15829	15829	DNg76	DNxn063	LHS	DLT	ACH	0.849956	xn		DNg76	G	73115599907471815	648518346479708404	73115599907471815	5
16511	15829	DNg76	DNxn063	RHS	DLT	ACH	0.815454	xn		DNg76	G	73608181116706790	648518346495562384	73115599907471815	5
16813	16813	DNg78	DNxn064	LHS	none	ACH	0.861655	xn		DNg78	G	73256337261506445	648518346478770384	73537812171192909	5
18207	16813	DNg78	DNxn064	RHS	none	ACH	0.767196	xn		DNg78	G	73537812171192909	648518346498893633	73537812171192909	5
15934	15576	DNg79	DNxn065	LHS	MTD-I	ACH	0.95831	xn		DNg79	G	73326706140037214	648518346483058340	73537812439519078	5
16706	15576	DNg79	DNxn065	RHS	MTD-I	ACH	0.950013	xn		DNg79	G	73537812439513929	648518346490152714	73537812439519078	5
15578	15576	DNg79	DNxn065	RHS	MTD-I	ACH	0.940221	xn		DNg79	G	73537812439519078	648518346487220371	73537812439519078	5
15576	15576	DNg79	DNxn065	LHS	MTD-I	ACH	0.958605	xn		DNg79	G	73326706139976521	648518346477792749	73537812439519078	5
176812	12029	DNg80	DNxn066	RHS	CVL	unk	0.688486	xn	gumdrop	DNg80	G	73467443829639115	648518346483728303	73185968852658786	4
12029	12029	DNg80	DNxn066	LHS	CVL	GABA	0.733646	xn	gumdrop	DNg80	G	73185968852658786	648518346493685105	73185968852658786	4
22629	22629	DNg81	DNxn067	RHS	none	unk	0.574548	xn		DNg81	G	73608180915109492	648518346479261888	73608180915109492	5
22713	22629	DNg81	DNxn067	LHS	none	unk	0.566993	xn		DNg81	G	73185968584426187	648518346479425746	73608180915109492	5
27011	25870	DNg84	DNxn068	LHS	VTV	ACH	0.905793	xn		DNg84	G	73326706274264465	648518346514066731	73326706274264465	3
25870	25870	DNg84	DNxn068	RHS	VTV	ACH	0.924449	xn		DNg84	G	73397075018374281	648518346512518814	73326706274264465	3
22372	20253	DNg94	DNxn069	RHS	ITD	ACH	0.723387	xn		DNg94	G	73608181116866134	648518346489545945	73608181116866134	5
20253	20253	DNg94	DNxn069	LHS	ITD	ACH	0.724153	xn		DNg94	G	73185968718614904	648518346493915915	73608181116866134	5
15895	15895	DNg111	DNxn070	LHS	MTD-I	GLUT	0.983657	xn		DNg111	G	73256337395704667	648518346487846992	73467443628343441	5
16814	15895	DNg111	DNxn070	RHS	MTD-I	GLUT	0.976788	xn		DNg111	G	73467443628343441	648518346493684593	73467443628343441	5
14485	14485	DNxn071	DNxn071	LHS	MTD-I	ACH	0.967237	xn		DNxn071		73115599840250238	648518346490247772	73608180915103610	5
15331	14485	DNxn071	DNxn071	RHS	MTD-I	ACH	0.939922	xn		DNxn071		73608180915103610	648518346493042864	73608180915103610	5
15950	15950	DNg104	DNxn072	LHS	DLV	unk	0.548351	xn		DNg104	G	73256337462868954	648518346486331490	73256337462868954	5
16553	15950	DNg104	DNxn072	RHS	DLV	unk	0.497395	xn		DNg104	G	73537812439588962	648518346518248790	73256337462868954	5
32317	31885	DNxn073	DNxn073	RHS	none	GLUT	0.85001	xn		DNxn073		73467443426858440	648518346487278739	73467443426858440	5
31885	31885	DNxn073	DNxn073	LHS	none	GLUT	0.889225	xn		DNxn073		73326706072891324	648518346490875000	73467443426858440	5
14307	14018	DNp38	DNxn074	RHS	MTD-I	ACH	0.975925	xn		DNp38	P
14018	14018	DNp38	DNxn074	LHS	MDA	ACH	0.978612	xn		DNp38	P	73326706139852673	648518346484402947	NO MATCH	5
18153	17630	DNp41	DNxn075	LHS	ITD	ACH	0.981611	xn		DNp41	P	73326706072997623	648518346472924260	73537812372387696	4
18279	17630	DNp41	DNxn075	LHS	ITD	ACH	0.983579	xn		DNp41	P	73326706072934813	648518346486152096	73537812372387696	4
17630	17630	DNp41	DNxn075	RHS	MTD-I	ACH	0.982591	xn		DNp41	P	73537812372387696	648518346511103029	73537812372387696	4
17669	17630	DNp41	DNxn075	RHS	MTD-I	ACH	0.967108	xn		DNp41	P	73537812372400984	648518346501760874	73537812372387696	4
11136	11136	DNp42	DNxn076	LHS	DLV	ACH	0.953014	xn		DNp42	P	73256337462839287	648518346485772414	73256337462839287	5
11310	11136	DNp42	DNxn076	RHS	DLV	ACH	0.949348	xn		DNp42	P	73467443695500414	648518346507131167	73256337462839287	5
17713	17507	DNp44	DNxn077	RHS	MDA	ACH	0.958029	xn		DNp44	P	73397074884303031	648518346489937947	73326706140059086	5
17507	17507	DNp44	DNxn077	LHS	MDA	ACH	0.950302	xn		DNp44	P	73326706140059086	648518346498169682	73326706140059086	5
17575	16842	DNp45	DNxn078	RHS	VTV	ACH	0.978111	xn		DNp45	P	73467443628281177	648518346507061832	73326706139869474	5
16842	16842	DNp45	DNxn078	LHS	VTV	ACH	0.981345	xn		DNp45	P	73326706139869474	648518346490262620	73326706139869474	5
24060	23663	DNp46	DNxn079	RHS	MDA	ACH	0.955858	xn		DNp46	P	73397074884062568	648518346517619816	73397074817147763	5
23663	23663	DNp46	DNxn079	LHS	MDA	ACH	0.965282	xn		DNp46	P	73397074817147763	648518346514439367	73397074817147763	5
13226	13226	DNp47	DNxn080	LHS	DMT	ACH	0.958877	xn		DNp47	P	73256337395799250	648518346481341285	73537812372766905	5
13764	13226	DNp47	DNxn080	RHS	DMT	ACH	0.959073	xn		DNp47	P	73537812372766905	648518346486422733	73537812372766905	5
13491	13203	DNp48	DNxn081	RHS	MDA	ACH	0.917192	xn		DNp48	P	73397074817089338	648518346481261967	73397074817089338	5
13203	13203	DNp48	DNxn081	LHS	MDA	ACH	0.928915	xn		DNp48	P	73397074884038796	648518346498315569	73397074817089338	5
11160	11160	DNp49	DNxn082	RHS	DLV	GLUT	0.933159	xn		DNp49	P	73467443695343874	648518346512101311	73256337462903762	4
11268	11160	DNp49	DNxn082	LHS	DLV	GLUT	0.954313	xn		DNp49	P	73256337462903762	648518346472331529	73256337462903762	4
17862	17862	DNp51	DNxn083	RHS	MTD-I	unk	0.668122	xn		DNp51	P	73537812171253417	648518346493059648	73256337261582656	3
17898	17862	DNp51	DNxn083	LHS	MTD-I	unk	0.665024	xn		DNp51	P	73256337261582656	648518346490023963	73256337261582656	5
13034	12770	DNp53	DNxn084	RHS	ITD	ACH	0.903253	xn		DNp53	P	73537812171237168	648518346511108405	73537812171237168	5
12770	12770	DNp53	DNxn084	LHS	ITD	ACH	0.933523	xn		DNp53	P	73256337328604078	648518346489922587	73537812171237168	5
16417	16417	DNp54	DNxn085	LHS	MDA	GABA	0.856277	xn		DNp54	P	73326706139692387	648518346487546836	73326706139692387	5
16418	16417	DNp54	DNxn085	RHS	MDA	GABA	0.850891	xn		DNp54	P	73397074884120213	648518346485817796	73326706139692387	5
12257	12141	DNp55	DNxn086	LHS	DLV	ACH	0.979531	xn		DNp55	P	73256337462920283	648518346482724838	73256337462920283	5
12141	12141	DNp55	DNxn086	RHS	DLV	ACH	0.977052	xn		DNp55	P	73467443695469084	648518346472410377	73256337462920283	5
14337	14194	DNp57	DNxn087	LHS	MTD-I	ACH	0.898585	xn		DNp57	P	73397074749821476	648518346498376176	73467443427057782	5
14194	14194	DNp57	DNxn087	RHS	MTD-I	ACH	0.891295	xn		DNp57	P	73467443427057782	648518346484040743	73467443427057782	5
14035	14035	DNp60	DNxn088	LHS	DLV	ACH	0.934823	xn		DNp60	P	73256337462884801	648518346494085623	73467443695386067	5
15127	14035	DNp60	DNxn088	RHS	DLV	ACH	0.930592	xn		DNp60	P	73467443695386067	648518346501627977	73467443695386067	5
15680	15680	DNp62	DNxn089	LHS	MTD-I	GABA	0.841147	xn		DNp62	P	73326706139996428	648518346495657890	73467443628213424	5
31141	15680	DNp62	DNxn089	RHS	MTD-I	GABA	0.833467	xn		DNp62	P	73467443628213424	648518346486162857	73467443628213424	5
14522	14522	DNp63	DNxn090	RHS	MDA	ACH	0.926441	xn		DNp63	P	73397074884090434	648518346464944245	73397074884090434	4
16075	14522	DNp63	DNxn090	LHS	MDA	ACH	0.940793	xn		DNp63	P	73397074817212522	648518346480277462	73397074884090434	4
17113	17113	DNp64	DNxn091	LHS	MDA	ACH	0.984899	xn		DNp64	P	73326706139874797	648518346496396924	73326706139874797	4
17467	17113	DNp64	DNxn091	RHS	MDA	ACH	0.978112	xn		DNp64	P	73397074884085631	648518346481234063	73326706139874797	4
18814	18814	DNp65	DNxn092	RHS	MDA	GABA	0.744982	xn		DNp65	P	73397074817123704	648518346479188687	73397074817123704	5
20432	18814	DNp65	DNxn092	LHS	MDA	GABA	0.732099	xn		DNp65	P	73397074817004815	648518346480930784	73397074817123704	5
15134	14585	DNp68	DNxn093	LHS	MDA	ACH	0.937401	xn		DNp68	P	73397074883910025	648518346475224929	73397074817057209	4
14585	14585	DNp68	DNxn093	RHS	MDA	ACH	0.918566	xn		DNp68	P	73397074817057209	648518346507132959	73397074817057209	4
11743	11579	DNp69	DNxn094	LHS	VTV	ACH	0.964814	xn		DNp69	P	73326706207148603	648518346495991869	73326706207148603	5
11579	11579	DNp69	DNxn094	RHS	VTV	ACH	0.964632	xn		DNp69	P	73397074951344295	648518346491898130	73326706207148603	5
11660	11637	DNb07	DNxn095	LHS	MTD-I	GLUT	0.945641	xn		DNb07	B	73326706005776047	648518346517643368	73467443426922033	5
11637	11637	DNb07	DNxn095	RHS	MTD-I	GLUT	0.935867	xn		DNb07	B	73467443426922033	648518346485807556	73467443426922033	5
11959	10336	DNg98	DNxn096	LHS	VTV	GABA	0.903997	xn		DNg98	G	73326706341294779	648518346500461116	73397075085508047	5
10336	10336	DNg98	DNxn096	RHS	VTV	GABA	0.886186	xn		DNg98	G	73397075085508047	648518346495037618	73397075085508047	5
10937	10937	DNg99	DNxn097	LHS	MTD-I	unk	0.597715	xn		DNg99	G	73326706005760128	648518346494254583	73537812238306208	5
11443	10937	DNg99	DNxn097	RHS	MTD-I	unk	0.625981	xn		DNg99	G	73537812238306208	648518346515455226	73537812238306208	5
16522	16522	DNp70	DNxn098	RHS	DLV	ACH	0.899357	xn		DNp70	P	73467443695424748	648518346526150103	73256337462801357	5
17244	16522	DNp70	DNxn098	LHS	DLV	ACH	0.898202	xn		DNp70	P	73256337462801357	648518346493314112	73256337462801357	5
10717	10663	DNp73	DNxn099	RHS	MTD-I	ACH	0.796171	xn		DNp73	P	73537812305427125	648518346496360055	73537812305427125	5
10663	10663	DNp73	DNxn099	LHS	MTD-I	ACH	0.846422	xn		DNp73	P	73256337328779074	648518346479102865	73537812305427125	5
26939	22002	DNxn100	DNxn100	LHS	MTD-II	ACH	0.980135	xn		DNxn100		73256337261281970	648518346515430906	73256337261281970	5
27622	22002	DNxn100	DNxn100	RHS	MTD-II	ACH	0.979678	xn		DNxn100		73537812171095531	648518346517612904	73537812171095531	5
69417	22002	DNxn100	DNxn100	LHS	MTD-II	ACH	0.971975	xn		DNxn100		73256337194223615	648518346485364243	73256337261281970	5
24131	22002	DNxn100	DNxn100	LHS	MTD-II	ACH	0.973985	xn		DNxn100		73256337194362747	648518346483527087	73537812171095531	5
22002	22002	DNxn100	DNxn100	RHS	MTD-II	ACH	0.954408	xn		DNxn100		73537812171031676	648518346495409999	73256337261281970	5
31771	22002	DNxn100	DNxn100	RHS	MTD-II	ACH	0.959471	xn		DNxn100		73537812171031676	648518346495409999	73256337261281970	5
16197	15838	DNxn101	DNxn101	RHS	ITD	ACH	0.964276	xn		DNxn101		73537812439550352	648518346514055467	73537812439550352	5
15838	15838	DNxn101	DNxn101	LHS	ITD	ACH	0.961264	xn		DNxn101		73256337395799288	648518346488512590	73537812439550352	5
13483	13239	DNxn102	DNxn102	LHS	MTD-I	ACH	0.96826	xn		DNxn102		73326706072846346	648518346509133434	73537812238239901	5
13239	13239	DNxn102	DNxn102	RHS	MTD-I	ACH	0.953113	xn		DNxn102		73537812238239901	648518346496964012	73537812238239901	5
13548	12613	DNxn103	DNxn103	RHS	MDA	unk	0.433879	xn		DNxn103		73467443494422883	648518346502963443	73467443494422883	5
12613	12613	DNxn103	DNxn103	LHS	MDA	unk	0.445019	xn		DNxn103		73397074750006016	648518346515055943	73467443494422883	5
48027	45523	DNxn104	DNxn104	RHS	MTD-I	ACH	0.948679	xn		DNxn104		73537812238166332	648518346517640296	73537812238166332	4
45523	45523	DNxn104	DNxn104	RHS	MTD-I	ACH	0.945521	xn		DNxn104		73537812238166332	648518346517640296	73537812238166332	4
45618	45523	DNxn104	DNxn104	LHS	MTD-I	ACH	0.947694	xn		DNxn104		73256337261683724	648518346474413762	73537812238166332	4
53588309438	45523	DNxn104	DNxn104	LHS	MTD-I	ACH	0.95676	xn		DNxn104		73256337261683724	648518346474413762	73537812238166332	4
45849	40943	DNxn105	DNxn105	RHS	ITD	ACH	0.927927	xn		DNxn105		73537812372646922	648518346488891113	73185968651620256	3
47230	40943	DNxn105	DNxn105	LHS	ITD	ACH	0.881477	xn		DNxn105		73185968651620256	648518346493806990	73185968651620256	3
40943	40943	DNxn105	DNxn105	RHS	none	ACH	0.908986	xn		DNxn105		73537812372646922	648518346488891113	73185968651620256	3
33663	32744	DNxn106	DNxn106	RHS	ITD	GABA	0.717813	xn		DNxn106		73537812238228331	648518346494754954	73256337261707162	4
33891	32744	DNxn106	DNxn106	LHS	ITD	GABA	0.783009	xn		DNxn106		73256337261746866	648518346478491508	73256337261746866	4
31821	32744	DNxn106	DNxn106	RHS	ITD	GABA	0.783478	xn		DNxn106		73537812238202009	648518346466920686	73256337261746866	4
34822	32744	DNxn106	DNxn106	LHS	ITD	GABA	0.733526	xn		DNxn106		73256337261707162	648518346478556500	73256337261707162	4
32744	32744	DNxn106	DNxn106	RHS	ITD	GABA	0.783011	xn		DNxn106		73537812238177272	648518346518603487	73256337261707162	4
31999	31999	DNxn107	DNxn107	LHS	ITD	GABA	0.851841	xn		DNxn107		73256337395746669	648518346493858958	73537812372859265	3
32776	31999	DNxn107	DNxn107	RHS	ITD	GABA	0.888327	xn		DNxn107		73537812372859265	648518346501363478	73537812372859265	3
31778	30754	DNxn108	DNxn108	LHS	none	unk	0.368261	xn		DNxn108		73185968584386811	648518346483105188	73185968584386811	4
53581075416	30754	DNxn108	DNxn108	LHS	none	unk	0.496949	xn		DNxn108		73185968584386811	648518346483105188	73185968584386811	4
38393	30754	DNxn108	DNxn108	RHS	none	unk	0.439969	xn		DNxn108		73608180982522524	648518346482677413	73185968584386811	4
30754	30754	DNxn108	DNxn108	RHS	none	unk	0.421454	xn		DNxn108		73608180982379187	648518346493900064	73185968584386811	4
33074	30538	DNxn109	DNxn109	LHS	ITD	ACH	0.889003	xn		DNxn109		73256337328668163	648518346496189559	73256337328723314	5
42075	30538	DNxn109	DNxn109	LHS	ITD	ACH	0.945672	xn		DNxn109		73256337328668163	648518346496189559	73256337328723314	5
46922	30538	DNxn109	DNxn109	LHS	ITD	ACH	0.80636	xn		DNxn109		73256337328635665	648518346497123713	73256337328723314	5
52357208220	30538	DNxn109	DNxn109	LHS	ITD	ACH	0.904603	xn		DNxn109		73256337328668163	648518346496189559	73256337328723314	5
38167	30538	DNxn109	DNxn109	RHS	ITD	ACH	0.879	xn		DNxn109		73537812305508400	648518346472409353	73256337328723314	5
39379	30538	DNxn109	DNxn109	RHS	ITD	ACH	0.865502	xn		DNxn109		73537812305508400	648518346472409353	73256337328723314	5
42716	30538	DNxn109	DNxn109	RHS	ITD	ACH	0.94962	xn		DNxn109		73537812305508400	648518346472409353	73256337328723314	5
43869	30538	DNxn109	DNxn109	RHS	ITD	ACH	0.925089	xn		DNxn109		73537812305508400	648518346472409353	73256337328723314	5
48208	30538	DNxn109	DNxn109	RHS	ITD	ACH	0.943909	xn		DNxn109		73537812305508400	648518346472409353	73256337328723314	5
41261	30538	DNxn109	DNxn109	RHS	ITD	ACH	0.87987	xn		DNxn109		73537812305508400	648518346472409353	73256337328723314	5
45214	30538	DNxn109	DNxn109	LHS	ITD	ACH	0.942062	xn		DNxn109		73256337328838583	648518346487876688	73256337328723314	5
42273	30538	DNxn109	DNxn109	LHS	ITD	ACH	0.916014	xn		DNxn109		73256337328668163	648518346496189559	73256337328723314	5
30538	30538	DNxn109	DNxn109	RHS	ITD	ACH	0.966972	xn		DNxn109		73537812305479623	648518346474064493	73256337328723314	5
32535	30538	DNxn109	DNxn109	LHS	ITD	ACH	0.950644	xn		DNxn109		73256337328723314	648518346515464698	73256337328723314	5
33725	30538	DNxn109	DNxn109	LHS	ITD	ACH	0.962223	xn		DNxn109		73256337328776699	648518346502743795	73256337328723314	5
40501	30538	DNxn109	DNxn109	RHS	ITD	ACH	0.941738	xn		DNxn109		73537812305508400	648518346472409353	73256337328723314	5
37675	30538	DNxn109	DNxn109	RHS	ITD	ACH	0.928003	xn		DNxn109		73537812305508400	648518346472409353	73256337328723314	5
30685	30538	DNxn109	DNxn109	RHS	ITD	ACH	0.960794	xn		DNxn109		73537812305481870	648518346479694836	73256337328723314	5
39001	30538	DNxn109	DNxn109	RHS	ITD	ACH	0.936241	xn		DNxn109		73537812305508400	648518346472409353	73256337328723314	5
33151	29781	DNxn110	DNxn110	LHS	ITD	GABA	0.845202	xn		DNxn110		73256337328964546	648518346497893735	73256337328964546	5
29781	29781	DNxn110	DNxn110	RHS	ITD	GABA	0.859177	xn		DNxn110		73537812372490046	648518346475216737	73256337328964546	5
34257	29781	DNxn110	DNxn110	RHS	ITD	GABA	0.832367	xn		DNxn110		73537812372490046	648518346475216737	73256337328964546	5
30723	29781	DNxn110	DNxn110	LHS	ITD	GABA	0.829606	xn		DNxn110		73256337328964546	648518346497893735	73256337328964546	5
28874	28812	DNxn111	DNxn111	LHS	ITD	GABA	0.900841	xn		DNxn111		73256337395494651	648518346476808208	73256337395494651	4
28812	28812	DNxn111	DNxn111	RHS	ITD	GABA	0.895172	xn		DNxn111		73537812372588052	648518346502507078	73256337395494651	4
32461	28396	DNxn112	DNxn112	RHS	MTD-I	ACH	0.924052	xn		DNxn112		73537812238182142	648518346495642000	73537812238182142	4
33429	28396	DNxn112	DNxn112	RHS	MTD-I	ACH	0.939461	xn		DNxn112		73537812238182142	648518346495642000	73537812238182142	4
35677	28396	DNxn112	DNxn112	RHS	MTD-I	ACH	0.948906	xn		DNxn112		73467443426895305	648518346474415042	73256337261681134	4
28396	28396	DNxn112	DNxn112	LHS	MTD-I	ACH	0.905474	xn		DNxn112		73256337261681134	648518346495189942	73256337261681134	4
32146	28396	DNxn112	DNxn112	LHS	ITD	ACH	0.91292	xn		DNxn112		73256337261681134	648518346495189942	73256337261681134	4
37290	28396	DNxn112	DNxn112	LHS	MTD-I	ACH	0.895748	xn		DNxn112		73256337261699103	648518346504284908	73537812238182142	4
28004	28004	DNxn113	DNxn113	LHS	MDA	ACH	0.945365	xn		DNxn113		73397074817091592	648518346499996678	73397074817134691	4
28617	28004	DNxn113	DNxn113	RHS	MDA	ACH	0.939961	xn		DNxn113		73397074817134691	648518346495287887	73397074817134691	4
27624	27119	DNxn114	DNxn114	LHS	ITD	ACH	0.904428	xn		DNxn114		73256337395697810	648518346501761642	73185968651567181	4
27119	27119	DNxn114	DNxn114	RHS	ITD	ACH	0.874624	xn		DNxn114		73537812372470214	648518346500560563	73185968651567181	4
28544	26148	DNxn115	DNxn115	LHS	ITD	ACH	0.918062	xn		DNxn115		73256337328823430	648518346496559362	73256337328823430	4
28823	26148	DNxn115	DNxn115	LHS	ITD	ACH	0.741693	xn		DNxn115		73256337328818222	648518346495654544	73256337328823430	4
26148	26148	DNxn115	DNxn115	RHS	ITD	ACH	0.817932	xn		DNxn115		73537812305702180	648518346495981373	73256337328823430	4
27886	26148	DNxn115	DNxn115	RHS	ITD	ACH	0.827466	xn		DNxn115		73537812372470216	648518346478559828	73256337328823430	4
42161	26148	DNxn115	DNxn115	RHS	ITD	ACH	0.983217	xn		DNxn115		73537812372470216	648518346478559828	73256337328823430	4
42192	26148	DNxn115	DNxn115	RHS	ITD	ACH	0.908434	xn		DNxn115		73537812372470216	648518346478559828	73256337328823430	4
43362	26148	DNxn115	DNxn115	RHS	ITD	ACH	0.929932	xn		DNxn115		73537812372470216	648518346478559828	73256337328823430	4
31170	26089	DNxn116	DNxn116	LHS	ITD	GABA	0.951119	xn		DNxn116
42130	26089	DNxn116	DNxn116	LHS	ITD	ACH	0.953851	xn		DNxn116
42673	26089	DNxn116	DNxn116	LHS	ITD	ACH	0.864299	xn		DNxn116
43616	26089	DNxn116	DNxn116	LHS	ITD	ACH	0.934256	xn		DNxn116
41018	26089	DNxn116	DNxn116	LHS	ITD	ACH	0.86735	xn		DNxn116
26089	26089	DNxn116	DNxn116	LHS	ITD	ACH	0.890017	xn		DNxn116
41766	26089	DNxn116	DNxn116	LHS	ITD	ACH	0.955231	xn		DNxn116
26377	23811	DNxn117	DNxn117	LHS	ITD	ACH	0.913403	xn		DNxn117		73537812372490116	648518346509019514	73537812372490116	4
23811	23811	DNxn117	DNxn117	RHS	ITD	ACH	0.914102	xn		DNxn117		73185968651607884	648518346499801411	73537812372490116	4
24453	23811	DNxn117	DNxn117	RHS	ITD	ACH	0.923764	xn		DNxn117		73256337395662508	648518346486491105	73537812372490116	4
[truncated: 170 more rows]

## Sheet: dimorphic_DNs
FANC_svid	FANC_root_id	FANC_group	MANC_bodyid	MANC_group	sex_specific_dimorphic	cell_type	FAFB_root_id	comments	vnc_side	brain_side
[truncated: 62 more rows]

[truncated: 9 more sheets: DN_identification, FAFB_ANs_SAs, FANC_ANs, FANC_SAs, MANC_ANs, dimorphic_ANs, AN_indentification, FAFB_SA_identification, other_MANC_FANC_matching]
