# Supplementary material for: Comparative connectomics of the descending and ascending neurons of the Drosophila nervous system: stereotypy and sexual dimorphism
Source: bioRxiv. 2024 Jun 28:2024.06.04.596633. Originally published 2024 Jun 6. Preprint. [Version 2] doi: 10.1101/2024.06.04.596633 (PMC11185702; doi:10.1101/2024.06.04.596633)
Supplement: Supplement 4 [file media-4.zip]

Archive with 38 entries (38 files):
- Fig8-dimorphic_ANs_formatted1200.pdf
- __MACOSX/._Fig8-dimorphic_ANs_formatted1200.pdf
- Extended_Data_Fig1_formatted600.pdf
- __MACOSX/._Extended_Data_Fig1_formatted600.pdf
- Extended_Data_Fig2_formatted600.pdf
- __MACOSX/._Extended_Data_Fig2_formatted600.pdf
- Extended_Data_Fig3_formatted600.pdf
- __MACOSX/._Extended_Data_Fig3_formatted600.pdf
- Extended_Data_Fig4_formatted600.pdf
- __MACOSX/._Extended_Data_Fig4_formatted600.pdf
- Extended_Data_Fig5_formatted600.pdf
- __MACOSX/._Extended_Data_Fig5_formatted600.pdf
- Extended_Data_Fig6_formatted600.pdf
- __MACOSX/._Extended_Data_Fig6_formatted600.pdf
- Extended_Data_Fig7_Namiki_DNs_formatted1200.pdf
- __MACOSX/._Extended_Data_Fig7_Namiki_DNs_formatted1200.pdf
- Extended_Data_Fig8_formatted1200.pdf
- __MACOSX/._Extended_Data_Fig8_formatted1200.pdf
- Extended_Data_Fig9_formatted600.pdf
- __MACOSX/._Extended_Data_Fig9_formatted600.pdf
- Extended_Data_Fig10_formatted600.pdf
- __MACOSX/._Extended_Data_Fig10_formatted600.pdf
- Extended_Data_Fig11_formatted1200.pdf
- __MACOSX/._Extended_Data_Fig11_formatted1200.pdf
- Fig1-Overview_formatted600.pdf
- __MACOSX/._Fig1-Overview_formatted600.pdf
- Fig2-Namiki2_DNs_formatted_1200.pdf
- __MACOSX/._Fig2-Namiki2_DNs_formatted_1200.pdf
- Fig3-sensory_ranking_formatted600.pdf
- __MACOSX/._Fig3-sensory_ranking_formatted600.pdf
- Fig4-DNx02_formatted600.pdf
- __MACOSX/._Fig4-DNx02_formatted600.pdf
- Fig5-stereotypy_formatted600.pdf
- __MACOSX/._Fig5-stereotypy_formatted600.pdf
- Fig6-dimorphism_formatted600.pdf
- __MACOSX/._Fig6-dimorphism_formatted600.pdf
- Fig7-dimorphic_DNs_formatted1200.pdf
- __MACOSX/._Fig7-dimorphic_DNs_formatted1200.pdf
